# Supplementary material for: The interactome of intact mitochondria by cross-linking mass spectrometry provides evidence for coexisting respiratory supercomplexes
Source: Mol Cell Proteomics. 2017 Dec 8;17(2):216–32. doi: 10.1074/mcp.RA117.000470 (PMC5795388; doi:10.1074/mcp.RA117.000470)
Supplement: Supplemental Data [file supp_RA117.000470_133922_0_supp_23973_3zf3c5.xlsx]

## Sheet: Description
Table of contents	Column description
1. Table of contents and column description	1. index, the software generated number for spectra annotation
2. All cross-links identified in native mitochondria, filtered by 2% FDR	2. file_name, the name of the searched mgf file
3. All cross-links identified in salt-treated mitochondria, filtered by 2% FDR	3. XL_type, inter: a cross-link originated from two proteins with different names; intra: a cross-link between two proteins with the same name
4. Cross-links evidencing additional mitochondria proteins (compared to MitoCarta v2.0)	4. scan, the scan number
5. iBAQ and LFQ values from bottom-up proteomics analysis in both native and salt-treated mitochondria	5. charge, the charge state of the precursor
	6. precursor mass, the monoisotopic neutral mass of the precursor
	7. spectra_num, the PSM number of the unique cross-link identification
	8. peptide_a/peptide_b, the peptide a/b sequence
	9. xl_a/xl_b, the cross-linked residue number of the peptide
	10. pep_pos_a/pep_pos_b, the location of the peptide in the protein
	11. protein_a/protein_b, the name of protein a/b
	12. mass_a/mass_b, the monoisotopic neutral mass of the peptide
	13. n_score_a/n_score_b, the n_score of peptide a/b
	14. n_score_a_MS2_MS3/n_score_b_MS2_MS3, the combined MS2 and MS3 n_score of peptide a/b

## Sheet: Table1_crosslink_native_2FDR
index	file_name	XL_type	scan	charge	precursor_mass	spectra_num	peptide_a	xl_a	pep_pos_a	protein_a	mass_a	n_score_a	n_score_a_MS2_MS3	peptide_b	xl_b	pep_pos_b	protein_b	mass_b	n_score_b	n_score_b_MS2_MS3	protein_a_b	gene_a	gene_b	AbsPos1	AbsPos2
103-1-1-1-1-1	F1_Agilent6_20160920_FL_mito_3_SCX_f39.mgf	intra	26467	5	2897.3	1	ALGFKI	5	58	>NP_001017429 GeneID:12856 Cox17	647.401	2.33e-24	2.33e-24	GEEHCGHLIEAHKECMR	13	41	>NP_001017429 GeneID:12856 Cox17	2091.9	4.82e-40	1.38e-51	>NP_001017429 GeneID:12856 Cox17-53->NP_001017429 GeneID:12856 Cox17-62	Cox17	Cox17	62	53
2-1-2-1-8-1	F1_Agilent6_20160920_FL_mito_3_SCX_f31.mgf	inter	30400	5	3038.64	5	LVVGHLSKVGR	8	429	>NP_001019777 GeneID:382051 Pdp2	1163.71	4.74e-23	4.85e-38	LALNCVGGKSSTELLR	9	259	>NP_079573 GeneID:26922 Mecr	1716.92	4.97e-39	2.2e-47	>NP_001019777 GeneID:382051 Pdp2-436->NP_079573 GeneID:26922 Mecr-267	Pdp2	Mecr	436	267
347-1-34-1-6-1	F1_Agilent6_20160920_FL_mito_3_SCX_f26.mgf	inter	33311	4	2789.39	1	YLKMTQR	3	56	>NP_001020025 GeneID:30056 Timm9,>NP_001020024 GeneID:30056 Timm9,>NP_001273132 GeneID:30056 Timm9,>NP_038924 GeneID:30056 Timm9	938.501	7.24e-12	7.24e-12	KLTELSMQDEELMK	1	68	>NP_038927 GeneID:30059 Timm10	1693.83	9.62e-28	9.62e-28	>NP_001020025 GeneID:30056 Timm9,>NP_001020024 GeneID:30056 Timm9,>NP_001273132 GeneID:30056 Timm9,>NP_038924 GeneID:30056 Timm9-58->NP_038927 GeneID:30059 Timm10-68	Timm9	Timm10	58	68
451-1-2-1-12-1	F1_Agilent6_20160920_FL_mito_3_SCX_f39.mgf	inter	27532	5	2882.39	3	YKTMRR	2	70	>NP_001025445 GeneID:595136 Ndufs5	853.459	4.49e-12	4.49e-12	DVPNWKVGESVFHTTR	6	100	>NP_075801 GeneID:67184 Ndufa13	1870.93	5.36e-46	5.36e-46	>NP_001025445 GeneID:595136 Ndufs5-71->NP_075801 GeneID:67184 Ndufa13-105	Ndufs5	Ndufa13	71	105
42-2-9-1-1-1	F1_Agilent6_20160920_FL_mito_3_SCX_f40.mgf	inter	23589	5	4285.02	1	ENLEEEAIIMKDVPNWK	11	89	>NP_075801 GeneID:67184 Ndufa13	2057.01	6.7e-32	2.42e-36	EGKYTPPPHHSGREEPRP	3	89	>NP_001025445 GeneID:595136 Ndufs5	2070	6.27e-11	1.29e-25	>NP_001025445 GeneID:595136 Ndufs5-91->NP_075801 GeneID:67184 Ndufa13-99	Ndufa13	Ndufs5	99	91
270-1-1-1-3-1	F1_Agilent6_20160920_FL_mito_3_SCX_f28.mgf	inter	36916	4	2705.25	1	WLKDQELSPR	3	22	>NP_001028477 GeneID:230075 Ndufb6	1270.67	1.93e-35	8.62e-45	AMYPDYFSKR	9	113	>NP_075661 GeneID:66218 Ndufb9	1276.59	1.93e-35	1.93e-35	>NP_001028477 GeneID:230075 Ndufb6-24->NP_075661 GeneID:66218 Ndufb9-121	Ndufb6	Ndufb9	24	121
487-1-6-1-11-1	F1_Agilent6_20160920_FL_mito_3_SCX_f25.mgf	inter	24666	4	2395.24	1	AQFLVEKAK	7	210	>NP_031557 GeneID:12034 Phb2	1032.6	2.38e-41	2.34e-50	FVVEKAEQQK	5	198	>NP_001028937 GeneID:237880 1700071K01Rik,>NP_032857 GeneID:18673 Phb	1204.65	2.11e-51	2.22e-65	>NP_001028937 GeneID:237880 1700071K01Rik,>NP_032857 GeneID:18673 Phb-202->NP_031557 GeneID:12034 Phb2-216	Phb2	Phb	216	202
365-1-11-1-9-1	F1_Agilent6_20160920_FL_mito_3_SCX_f24.mgf	inter	17367	4	2833.41	6	FVVEKAEQQK	5	198	>NP_001028937 GeneID:237880 1700071K01Rik,>NP_032857 GeneID:18673 Phb	1204.65	1.5e-35	2.71e-47	QKIVQAEGEAEAAK	2	223	>NP_031557 GeneID:12034 Phb2	1470.77	1.96e-55	1.96e-55	>NP_001028937 GeneID:237880 1700071K01Rik,>NP_032857 GeneID:18673 Phb-202->NP_031557 GeneID:12034 Phb2-224	Phb	Phb2	202	224
208-1-12-1-13-1	F1_Agilent6_20160920_FL_mito_3_SCX_f25.mgf	inter	19739	4	2964.49	2	FVVEKAEQQK	5	198	>NP_001028937 GeneID:237880 1700071K01Rik,>NP_032857 GeneID:18673 Phb	1204.65	1.29e-38	9.87e-53	AAQNISKTIATSQNR	7	256	>NP_031557 GeneID:12034 Phb2	1601.85	4.27e-53	6.15e-66	>NP_001028937 GeneID:237880 1700071K01Rik,>NP_032857 GeneID:18673 Phb-202->NP_031557 GeneID:12034 Phb2-262	Phb	Phb2	202	262
140-2-4-1-8-1	F1_Agilent6_20160920_FL_mito_3_SCX_f29.mgf	inter	14237	4	1813.86	1	MoIMoASR	1	1	>NP_001036135 GeneID:208595 Mterf1b	739.336	8.99e-13	8.99e-13	KHIYIDK	1	48	>NP_063932 GeneID:56451 Suclg1	915.518	1.58e-21	2.83e-28	>NP_001036135 GeneID:208595 Mterf1b-1->NP_063932 GeneID:56451 Suclg1-48	Mterf1b	Suclg1	1	48
93-1-5-1-18-1	F1_Agilent6_20160920_FL_mito_3_SCX_f37.mgf	intra	28932	5	2899.54	2	IKLELHQLK	2	230	>NP_001074528 GeneID:76137 Mcur1	1120.7	5.59e-07	1.3e-13	SEFSALRAENEKIK	12	218	>NP_001074528 GeneID:76137 Mcur1	1620.85	2.44e-15	2.44e-15	>NP_001074528 GeneID:76137 Mcur1-229->NP_001074528 GeneID:76137 Mcur1-231	Mcur1	Mcur1	231	229
40-1-6-1-1-1	F1_Agilent6_20160920_FL_mito_3_SCX_f32.mgf	intra	36825	4	3338.68	2	FITALKSTGLR	6	164	>NP_001074550 GeneID:14660 Gls,>NP_001106854 GeneID:14660 Gls	1205.71	1.05e-40	5.01e-54	HSIGDTKVPFCLQSCVK	7	278	>NP_001074550 GeneID:14660 Gls,>NP_001106854 GeneID:14660 Gls	1974.97	2.92e-49	4.4e-64	>NP_001074550 GeneID:14660 Gls,>NP_001106854 GeneID:14660 Gls-169->NP_001074550 GeneID:14660 Gls,>NP_001106854 GeneID:14660 Gls-284	Gls	Gls	169	284
283-1-15-1-10-1	F1_Agilent6_20160920_FL_mito_3_SCX_f34.mgf	inter	24177	4	2438.25	4	RTVKVK	4	85	>NP_613063 GeneID:28080 Atp5o	729.486	1.35e-12	3.48e-17	TVKSHLNQVLEER	3	818	>NP_001074581 GeneID:232339 Ankrd26	1551.84	7.64e-17	7.64e-17	>NP_001074581 GeneID:232339 Ankrd26-820->NP_613063 GeneID:28080 Atp5o-88	Atp5o	Ankrd26	88	820
497-1-1-1-1-1	F1_Agilent6_20160920_FL_mito_3_SCX_f33.mgf	intra	22983	5	2157.28	1	QVPVLKK	6	539	>NP_001074599 GeneID:239017 Ogdhl	810.533	2.12e-12	2.12e-12	QIHKQVPVLK	4	535	>NP_001074599 GeneID:239017 Ogdhl	1188.73	2.82e-27	2.33e-38	>NP_001074599 GeneID:239017 Ogdhl-538->NP_001074599 GeneID:239017 Ogdhl-544	Ogdhl	Ogdhl	544	538
239-1-5-1-1-1	F1_Agilent6_20160920_FL_mito_3_SCX_f33.mgf	inter	20165	4	2186.26	2	QKPVLQK	2	529	>NP_001239217 GeneID:18293 Ogdh,>NP_001239211 GeneID:18293 Ogdh,>NP_001239212 GeneID:18293 Ogdh,>NP_001239216 GeneID:18293 Ogdh,>NP_035086 GeneID:18293 Ogdh	839.523	1.13e-18	9.65e-25	QIHKQVPVLK	4	535	>NP_001074599 GeneID:239017 Ogdhl	1188.73	2.19e-29	5.43e-34	>NP_001074599 GeneID:239017 Ogdhl-538->NP_001239217 GeneID:18293 Ogdh,>NP_001239211 GeneID:18293 Ogdh,>NP_001239212 GeneID:18293 Ogdh,>NP_001239216 GeneID:18293 Ogdh,>NP_035086 GeneID:18293 Ogdh-530	Ogdh	Ogdhl	549	538
70-2-1-1-4-1	F1_Agilent6_20160920_FL_mito_3_SCX_f33.mgf	inter	13656	4	1936.15	2	QVPVLKK	6	539	>NP_001074599 GeneID:239017 Ogdhl	810.533	1.23e-22	1.23e-22	KQKPVLQK	1	528	>NP_001239217 GeneID:18293 Ogdh,>NP_001239211 GeneID:18293 Ogdh,>NP_001239212 GeneID:18293 Ogdh,>NP_001239216 GeneID:18293 Ogdh,>NP_035086 GeneID:18293 Ogdh	967.618	1.42e-15	4.09e-23	>NP_001074599 GeneID:239017 Ogdhl-544->NP_001239217 GeneID:18293 Ogdh,>NP_001239211 GeneID:18293 Ogdh,>NP_001239212 GeneID:18293 Ogdh,>NP_001239216 GeneID:18293 Ogdh,>NP_035086 GeneID:18293 Ogdh-528	Ogdhl	Ogdh	544	547
46-1-1-1-5-1	F1_Agilent6_20160920_FL_mito_3_SCX_f26.mgf	inter	17841	4	1808.06	2	QVPVLKK	6	539	>NP_001074599 GeneID:239017 Ogdhl	810.533	1.28e-14	1.28e-14	QKPVLQK	2	529	>NP_001239217 GeneID:18293 Ogdh,>NP_001239211 GeneID:18293 Ogdh,>NP_001239212 GeneID:18293 Ogdh,>NP_001239216 GeneID:18293 Ogdh,>NP_035086 GeneID:18293 Ogdh	839.523	1.54e-12	1.54e-12	>NP_001074599 GeneID:239017 Ogdhl-544->NP_001239217 GeneID:18293 Ogdh,>NP_001239211 GeneID:18293 Ogdh,>NP_001239212 GeneID:18293 Ogdh,>NP_001239216 GeneID:18293 Ogdh,>NP_035086 GeneID:18293 Ogdh-530	Ogdhl	Ogdh	544	549
492-1-1-1-10-1	F1_Agilent6_20160920_FL_mito_3_SCX_f40.mgf	inter	12562	4	2033.14	7	KILHIK	1	583	>NP_001074599 GeneID:239017 Ogdhl	750.512	2.5e-20	1.08e-24	KTHLTELQR	1	996	>NP_001239217 GeneID:18293 Ogdh,>NP_001239211 GeneID:18293 Ogdh,>NP_001239212 GeneID:18293 Ogdh,>NP_001239216 GeneID:18293 Ogdh,>NP_035086 GeneID:18293 Ogdh	1124.63	1.41e-43	4.16e-56	>NP_001074599 GeneID:239017 Ogdhl-583->NP_001239217 GeneID:18293 Ogdh,>NP_001239211 GeneID:18293 Ogdh,>NP_001239212 GeneID:18293 Ogdh,>NP_001239216 GeneID:18293 Ogdh,>NP_035086 GeneID:18293 Ogdh-996	Ogdhl	Ogdh	583	1015
440-1-10-1-5-1	F1_Agilent6_20160920_FL_mito_3_SCX_f31.mgf	intra	12971	4	2515.28	3	LSTESEKSAK	7	35	>NP_001077360 GeneID:78330 Ndufv3,>NP_084363 GeneID:78330 Ndufv3	1078.55	3.3e-32	8.42e-39	ELHPKTQSVLK	5	47	>NP_001077360 GeneID:78330 Ndufv3,>NP_084363 GeneID:78330 Ndufv3	1278.73	8.54e-21	3.63e-28	>NP_001077360 GeneID:78330 Ndufv3,>NP_084363 GeneID:78330 Ndufv3-41->NP_001077360 GeneID:78330 Ndufv3,>NP_084363 GeneID:78330 Ndufv3-51	Ndufv3	Ndufv3	41	51
286-1-10-1-12-1	F1_Agilent6_20160920_FL_mito_3_SCX_f34.mgf	inter	9279	4	1851.95	6	GPIGSKTR	6	162	>NP_031531 GeneID:11946 Atp5a1	814.466	9.6e-37	4.25e-44	EKELHPK	2	45	>NP_001077360 GeneID:78330 Ndufv3,>NP_084363 GeneID:78330 Ndufv3	879.481	2.68e-19	2.68e-19	>NP_001077360 GeneID:78330 Ndufv3,>NP_084363 GeneID:78330 Ndufv3-46->NP_031531 GeneID:11946 Atp5a1-167	Atp5a1	Ndufv3	167	46
400-1-9-1-6-1	F1_Agilent6_20160920_FL_mito_3_SCX_f32.mgf	inter	7925	4	2301.06	6	EKELHPK	2	45	>NP_001077360 GeneID:78330 Ndufv3,>NP_084363 GeneID:78330 Ndufv3	879.481	1.96e-07	1.88e-13	SDGKISEQSDAK	4	528	>NP_031531 GeneID:11946 Atp5a1	1263.59	2.34e-35	2.55e-41	>NP_001077360 GeneID:78330 Ndufv3,>NP_084363 GeneID:78330 Ndufv3-46->NP_031531 GeneID:11946 Atp5a1-531	Ndufv3	Atp5a1	46	531
477-1-10-1-8-1	F1_Agilent6_20160920_FL_mito_3_SCX_f31.mgf	inter	11342	4	2309.19	4	EKELHPK	2	45	>NP_001077360 GeneID:78330 Ndufv3,>NP_084363 GeneID:78330 Ndufv3	879.481	5.77e-09	2.86e-15	IQEAGTEVVKAK	10	230	>NP_032643 GeneID:17448 Mdh2	1271.71	2.83e-27	9.68e-43	>NP_001077360 GeneID:78330 Ndufv3,>NP_084363 GeneID:78330 Ndufv3-46->NP_032643 GeneID:17448 Mdh2-239	Ndufv3	Mdh2	46	239
329-1-12-1-11-1	F1_Agilent6_20160920_FL_mito_3_SCX_f31.mgf	inter	43715	4	2509.26	6	EKELHPK	2	45	>NP_001077360 GeneID:78330 Ndufv3,>NP_084363 GeneID:78330 Ndufv3	879.481	6.7e-10	6.7e-10	DIEEIIDELKAGK	10	199	>NP_082664 GeneID:72900 Ndufv2,>NP_001265344 GeneID:72900 Ndufv2	1471.78	2.5e-22	2.5e-22	>NP_001077360 GeneID:78330 Ndufv3,>NP_084363 GeneID:78330 Ndufv3-46->NP_082664 GeneID:72900 Ndufv2,>NP_001265344 GeneID:72900 Ndufv2-208	Ndufv3	Ndufv2	46	208
259-1-3-1-12-1	F1_Agilent6_20160920_FL_mito_3_SCX_f35.mgf	inter	10870	4	1693.92	1	LKGALR	2	53	>NP_598427 GeneID:17995 Ndufv1	656.433	1.43e-23	1.43e-23	EKELHPK	2	45	>NP_001077360 GeneID:78330 Ndufv3,>NP_084363 GeneID:78330 Ndufv3	879.481	9.14e-27	1.19e-32	>NP_001077360 GeneID:78330 Ndufv3,>NP_084363 GeneID:78330 Ndufv3-46->NP_598427 GeneID:17995 Ndufv1-54	Ndufv1	Ndufv3	54	46
135-2-12-1-6-1	F1_Agilent6_20160920_FL_mito_3_SCX_f42.mgf	inter	9212	4	2090.02	2	EKELHPK	2	45	>NP_001077360 GeneID:78330 Ndufv3,>NP_084363 GeneID:78330 Ndufv3	879.481	5.19e-21	4.63e-26	RGDWYKTK	6	59	>NP_598427 GeneID:17995 Ndufv1	1052.54	5.53e-14	2.69e-20	>NP_001077360 GeneID:78330 Ndufv3,>NP_084363 GeneID:78330 Ndufv3-46->NP_598427 GeneID:17995 Ndufv1-64	Ndufv3	Ndufv1	46	64
48-1-6-1-12-1	F1_Agilent6_20160920_FL_mito_3_SCX_f33.mgf	inter	17488	4	1881.03	1	TKEILLK	2	65	>NP_598427 GeneID:17995 Ndufv1	843.543	7.47e-25	7.47e-25	EKELHPK	2	45	>NP_001077360 GeneID:78330 Ndufv3,>NP_084363 GeneID:78330 Ndufv3	879.481	7.47e-25	7.47e-25	>NP_001077360 GeneID:78330 Ndufv3,>NP_084363 GeneID:78330 Ndufv3-46->NP_598427 GeneID:17995 Ndufv1-66	Ndufv1	Ndufv3	66	46
349-1-15-1-5-1	F1_Agilent6_20160920_FL_mito_3_SCX_f39.mgf	inter	12281	4	2491.27	1	KHGVYNPNK	1	157	>NP_032643 GeneID:17448 Mdh2	1055.55	1.03e-05	5.86e-15	ELHPKTQSVLK	5	47	>NP_001077360 GeneID:78330 Ndufv3,>NP_084363 GeneID:78330 Ndufv3	1278.73	2.77e-05	5.93e-16	>NP_001077360 GeneID:78330 Ndufv3,>NP_084363 GeneID:78330 Ndufv3-51->NP_032643 GeneID:17448 Mdh2-157	Mdh2	Ndufv3	157	51
341-1-14-1-5-1	F1_Agilent6_20160920_FL_mito_3_SCX_f36.mgf	inter	14026	5	2442.34	3	AGKVPKPGPR	3	209	>NP_082664 GeneID:72900 Ndufv2,>NP_001265344 GeneID:72900 Ndufv2	1005.61	1.56e-11	4.37e-20	ELHPKTQSVLK	5	47	>NP_001077360 GeneID:78330 Ndufv3,>NP_084363 GeneID:78330 Ndufv3	1278.73	2.89e-23	1.29e-32	>NP_001077360 GeneID:78330 Ndufv3,>NP_084363 GeneID:78330 Ndufv3-51->NP_082664 GeneID:72900 Ndufv2,>NP_001265344 GeneID:72900 Ndufv2-211	Ndufv2	Ndufv3	211	51
428-1-5-1-5-1	F1_Agilent6_20160920_FL_mito_3_SCX_f33.mgf	inter	15095	4	2186.18	3	VPKPGPR	3	212	>NP_082664 GeneID:72900 Ndufv2,>NP_001265344 GeneID:72900 Ndufv2	749.455	1.13e-08	5.02e-16	ELHPKTQSVLK	5	47	>NP_001077360 GeneID:78330 Ndufv3,>NP_084363 GeneID:78330 Ndufv3	1278.73	2.33e-29	3.74e-35	>NP_001077360 GeneID:78330 Ndufv3,>NP_084363 GeneID:78330 Ndufv3-51->NP_082664 GeneID:72900 Ndufv2,>NP_001265344 GeneID:72900 Ndufv2-214	Ndufv2	Ndufv3	214	51
17-1-3-1-4-1	F1_Agilent6_20160920_FL_mito_3_SCX_f33.mgf	inter	17359	4	2093.16	1	LKGALR	2	53	>NP_598427 GeneID:17995 Ndufv1	656.433	2.43e-22	2.43e-22	ELHPKTQSVLK	5	47	>NP_001077360 GeneID:78330 Ndufv3,>NP_084363 GeneID:78330 Ndufv3	1278.73	9.23e-35	2.98e-42	>NP_001077360 GeneID:78330 Ndufv3,>NP_084363 GeneID:78330 Ndufv3-51->NP_598427 GeneID:17995 Ndufv1-54	Ndufv1	Ndufv3	54	51
221-1-8-1-4-1	F1_Agilent6_20160920_FL_mito_3_SCX_f40.mgf	inter	13547	5	2489.27	1	RGDWYKTK	6	59	>NP_598427 GeneID:17995 Ndufv1	1052.54	2.02e-33	4.13e-40	ELHPKTQSVLK	5	47	>NP_001077360 GeneID:78330 Ndufv3,>NP_084363 GeneID:78330 Ndufv3	1278.73	9.57e-33	8.81e-43	>NP_001077360 GeneID:78330 Ndufv3,>NP_084363 GeneID:78330 Ndufv3-51->NP_598427 GeneID:17995 Ndufv1-64	Ndufv1	Ndufv3	64	51
424-1-6-1-4-1	F1_Agilent6_20160920_FL_mito_3_SCX_f32.mgf	inter	22363	4	2280.27	1	TKEILLK	2	65	>NP_598427 GeneID:17995 Ndufv1	843.543	3.59e-24	1.38e-30	ELHPKTQSVLK	5	47	>NP_001077360 GeneID:78330 Ndufv3,>NP_084363 GeneID:78330 Ndufv3	1278.73	1.05e-35	1.98e-42	>NP_001077360 GeneID:78330 Ndufv3,>NP_084363 GeneID:78330 Ndufv3-51->NP_598427 GeneID:17995 Ndufv1-66	Ndufv1	Ndufv3	66	51
208-1-9-1-13-1	F1_Agilent6_20160920_FL_mito_3_SCX_f30.mgf	intra	17680	4	2974.44	3	EKELHPK	2	45	>NP_001077360 GeneID:78330 Ndufv3,>NP_084363 GeneID:78330 Ndufv3	879.481	1.3e-18	1.48e-23	TQSVLKEPEPTDTTTYK	6	52	>NP_001077360 GeneID:78330 Ndufv3	1936.96	2.33e-51	1.94e-66	>NP_001077360 GeneID:78330 Ndufv3-57->NP_001077360 GeneID:78330 Ndufv3,>NP_084363 GeneID:78330 Ndufv3-46	Ndufv3	Ndufv3	46	57
157-1-12-1-13-1	F1_Agilent6_20160920_FL_mito_3_SCX_f30.mgf	inter	17504	5	3100.57	2	AGKVPKPGPR	3	209	>NP_082664 GeneID:72900 Ndufv2,>NP_001265344 GeneID:72900 Ndufv2	1005.61	1.69e-10	2.14e-18	TQSVLKEPEPTDTTTYK	6	52	>NP_001077360 GeneID:78330 Ndufv3	1936.96	3.37e-48	1.73e-58	>NP_001077360 GeneID:78330 Ndufv3-57->NP_082664 GeneID:72900 Ndufv2,>NP_001265344 GeneID:72900 Ndufv2-211	Ndufv2	Ndufv3	211	57
231-1-3-1-13-1	F1_Agilent6_20160920_FL_mito_3_SCX_f24.mgf	inter	18587	4	2751.4	2	LKGALR	2	53	>NP_598427 GeneID:17995 Ndufv1	656.433	1.58e-15	1.58e-15	TQSVLKEPEPTDTTTYK	6	52	>NP_001077360 GeneID:78330 Ndufv3	1936.96	1.84e-52	1.21e-65	>NP_001077360 GeneID:78330 Ndufv3-57->NP_598427 GeneID:17995 Ndufv1-54	Ndufv1	Ndufv3	54	57
28-1-6-1-13-1	F1_Agilent6_20160920_FL_mito_3_SCX_f33.mgf	inter	23075	4	3147.5	2	RGDWYKTK	6	59	>NP_598427 GeneID:17995 Ndufv1	1052.54	2.57e-21	1.33e-25	TQSVLKEPEPTDTTTYK	6	52	>NP_001077360 GeneID:78330 Ndufv3	1936.96	1.26e-53	4.68e-64	>NP_001077360 GeneID:78330 Ndufv3-57->NP_598427 GeneID:17995 Ndufv1-64	Ndufv1	Ndufv3	64	57
73-1-1-1-9-1	F1_Agilent6_20160920_FL_mito_3_SCX_f33.mgf	intra	11754	5	1895.02	1	LKLEHPK	2	361	>NP_001091701 GeneID:381511 Pdp1,>NP_001091700 GeneID:381511 Pdp1,>NP_001028625 GeneID:381511 Pdp1	863.523	8.77e-05	1.11e-12	NEAKSVVK	4	368	>NP_001091701 GeneID:381511 Pdp1,>NP_001091700 GeneID:381511 Pdp1,>NP_001028625 GeneID:381511 Pdp1	873.492	1.29e-22	1.29e-22	>NP_001091701 GeneID:381511 Pdp1,>NP_001091700 GeneID:381511 Pdp1,>NP_001028625 GeneID:381511 Pdp1-362->NP_001091701 GeneID:381511 Pdp1,>NP_001091700 GeneID:381511 Pdp1,>NP_001028625 GeneID:381511 Pdp1-371	Pdp1	Pdp1	362	371
222-2-9-1-7-1	F1_Agilent6_20160920_FL_mito_3_SCX_f36.mgf	intra	25873	5	4136.94	3	VAAQCSHAAVSAYKQTQR	14	84	>NP_001092280 GeneID:217057 Ptrh2,>NP_778169 GeneID:217057 Ptrh2	1974.97	9.02e-26	2.66e-43	RSPQVLKEWEYCGQPK	7	102	>NP_001092280 GeneID:217057 Ptrh2,>NP_778169 GeneID:217057 Ptrh2	2003.99	6e-18	8e-32	>NP_001092280 GeneID:217057 Ptrh2,>NP_778169 GeneID:217057 Ptrh2-108->NP_001092280 GeneID:217057 Ptrh2,>NP_778169 GeneID:217057 Ptrh2-97	Ptrh2	Ptrh2	98	109
236-1-8-1-1-1	F1_Agilent6_20160920_FL_mito_3_SCX_f37.mgf	intra	17570	4	3253.46	1	NVLSHAIKR	8	122	>NP_001093208 GeneID:246738 Dnajc28,>NP_619605 GeneID:246738 Dnajc28	1036.61	1	1.33e-12	MHAGQDKAEDAAEDEEEGK	7	131	>NP_001093208 GeneID:246738 Dnajc28,>NP_619605 GeneID:246738 Dnajc28	2058.84	0.0053847	1.89e-22	>NP_001093208 GeneID:246738 Dnajc28,>NP_619605 GeneID:246738 Dnajc28-129->NP_001093208 GeneID:246738 Dnajc28,>NP_619605 GeneID:246738 Dnajc28-137	Dnajc28	Dnajc28	129	137
126-1-6-1-3-1	F1_Agilent6_20160920_FL_mito_3_SCX_f34.mgf	intra	18171	4	2522.2	2	IKSQDFYEK	2	100	>NP_001120818 GeneID:75597 Ndufaf2	1156.58	4.05e-26	6.74e-34	NEKYREEIK	3	91	>NP_001120818 GeneID:75597 Ndufaf2	1207.62	6.04e-24	6.04e-24	>NP_001120818 GeneID:75597 Ndufaf2-101->NP_001120818 GeneID:75597 Ndufaf2-93	Ndufaf2	Ndufaf2	101	93
76-1-12-1-3-1	F1_Agilent6_20160920_FL_mito_3_SCX_f35.mgf	intra	20650	4	2394.14	1	YREEIKIK	6	94	>NP_001120818 GeneID:75597 Ndufaf2	1077.62	2.06e-20	2.83e-25	SQDFYEKDK	7	102	>NP_001120818 GeneID:75597 Ndufaf2	1158.52	1.82e-37	1.42e-43	>NP_001120818 GeneID:75597 Ndufaf2-108->NP_001120818 GeneID:75597 Ndufaf2-99	Ndufaf2	Ndufaf2	99	108
490-1-13-1-6-1	F1_Agilent6_20160920_FL_mito_3_SCX_f27.mgf	intra	17422	4	2044.03	1	NASQKDIK	5	103	>NP_001128584 GeneID:83945 Dnaja3,>NP_076135 GeneID:83945 Dnaja3	902.482	2.24e-44	1.09e-50	KAYYQLAK	1	111	>NP_001128584 GeneID:83945 Dnaja3,>NP_076135 GeneID:83945 Dnaja3	983.544	2.16e-35	7.66e-44	>NP_001128584 GeneID:83945 Dnaja3,>NP_076135 GeneID:83945 Dnaja3-107->NP_001128584 GeneID:83945 Dnaja3,>NP_076135 GeneID:83945 Dnaja3-111	Dnaja3	Dnaja3	107	111
15-1-6-1-4-1	F1_Agilent6_20160920_FL_mito_3_SCX_f28.mgf	intra	13384	4	1927.98	7	GAGQAKQK	6	294	>NP_001128584 GeneID:83945 Dnaja3,>NP_076135 GeneID:83945 Dnaja3	786.435	4.77e-15	3.85e-25	AYYQLAKK	7	112	>NP_001128584 GeneID:83945 Dnaja3,>NP_076135 GeneID:83945 Dnaja3	983.544	7.53e-11	4.46e-16	>NP_001128584 GeneID:83945 Dnaja3,>NP_076135 GeneID:83945 Dnaja3-118->NP_001128584 GeneID:83945 Dnaja3,>NP_076135 GeneID:83945 Dnaja3-299	Dnaja3	Dnaja3	299	118
402-1-8-1-10-1	F1_Agilent6_20160920_FL_mito_3_SCX_f36.mgf	intra	42855	4	3698.72	2	KYHPDTNKDDPK	1	119	>NP_001128584 GeneID:83945 Dnaja3,>NP_076135 GeneID:83945 Dnaja3	1456.69	1	1.81e-10	EKFSQLAEAYEVLSDEVK	2	133	>NP_001128584 GeneID:83945 Dnaja3,>NP_076135 GeneID:83945 Dnaja3	2084.03	5.81e-14	5.81e-14	>NP_001128584 GeneID:83945 Dnaja3,>NP_076135 GeneID:83945 Dnaja3-119->NP_001128584 GeneID:83945 Dnaja3,>NP_076135 GeneID:83945 Dnaja3-134	Dnaja3	Dnaja3	119	134
286-1-15-1-23-1	F1_Agilent6_20160920_FL_mito_3_SCX_f34.mgf	intra	27752	5	2259.23	1	LRKEQTK	3	92	>NP_001152894 GeneID:381045 Ccdc58,>NP_001152893 GeneID:381045 Ccdc58,>NP_941047 GeneID:381045 Ccdc58	901.535	7.46e-19	7.46e-19	NLDDLTLLKR	9	82	>NP_001152894 GeneID:381045 Ccdc58,>NP_001152893 GeneID:381045 Ccdc58,>NP_941047 GeneID:381045 Ccdc58	1199.69	8.19e-48	2.3e-63	>NP_001152894 GeneID:381045 Ccdc58,>NP_001152893 GeneID:381045 Ccdc58,>NP_941047 GeneID:381045 Ccdc58-90->NP_001152894 GeneID:381045 Ccdc58,>NP_001152893 GeneID:381045 Ccdc58,>NP_941047 GeneID:381045 Ccdc58-94	Ccdc58	Ccdc58	104	100
147-1-1-1-7-1	F1_Agilent6_20160920_FL_mito_3_SCX_f41.mgf	intra	11059	5	2575.41	2	IITHLRKEK	7	214	>NP_038632 GeneID:17827 Mtx1	1136.7	5.55e-34	1.49e-41	TSDGKVITVPHK	5	202	>NP_001155296 GeneID:17827 Mtx1,>NP_038632 GeneID:17827 Mtx1	1280.71	4.16e-54	2.17e-64	>NP_001155296 GeneID:17827 Mtx1,>NP_038632 GeneID:17827 Mtx1-206->NP_038632 GeneID:17827 Mtx1-220	Mtx1	Mtx1	220	206
123-1-6-1-7-1	F1_Agilent6_20160920_FL_mito_3_SCX_f26.mgf	intra	32477	4	2559.31	4	TWKALQGFK	3	178	>NP_001155975 GeneID:59010 Sqrdl,>NP_067482 GeneID:59010 Sqrdl	1077.6	2.55e-31	4.14e-38	IGSNYSVKTVEK	8	166	>NP_001155975 GeneID:59010 Sqrdl,>NP_067482 GeneID:59010 Sqrdl	1323.7	2.9e-48	2.68e-59	>NP_001155975 GeneID:59010 Sqrdl,>NP_067482 GeneID:59010 Sqrdl-173->NP_001155975 GeneID:59010 Sqrdl,>NP_067482 GeneID:59010 Sqrdl-180	Sqrdl	Sqrdl	180	173
349-1-3-1-28-1	F1_Agilent6_20160920_FL_mito_3_SCX_f33.mgf	intra	16701	4	2101.13	3	KVHVTK	1	1160	>NP_001156418 GeneID:18563 Pcx,>NP_032823 GeneID:18563 Pcx	710.444	1.02e-12	1.02e-12	SILVKDTQAMK	5	1087	>NP_001156418 GeneID:18563 Pcx,>NP_032823 GeneID:18563 Pcx	1232.68	3.93e-55	3.49e-68	>NP_001156418 GeneID:18563 Pcx,>NP_032823 GeneID:18563 Pcx-1091->NP_001156418 GeneID:18563 Pcx,>NP_032823 GeneID:18563 Pcx-1160	Pcx	Pcx	1160	1091
177-1-31-1-26-1	F1_Agilent6_20160920_FL_mito_3_SCX_f35.mgf	intra	15724	5	2835.46	8	SILVKDTQAMK	5	1087	>NP_001156418 GeneID:18563 Pcx,>NP_032823 GeneID:18563 Pcx	1232.68	3.63e-55	3.63e-55	VIAHGKDHPTAATK	6	430	>NP_001156418 GeneID:18563 Pcx,>NP_032823 GeneID:18563 Pcx	1444.78	8.29e-24	5.1e-42	>NP_001156418 GeneID:18563 Pcx,>NP_032823 GeneID:18563 Pcx-1091->NP_001156418 GeneID:18563 Pcx,>NP_032823 GeneID:18563 Pcx-435	Pcx	Pcx	1091	435
121-1-6-1-6-1	F1_Agilent6_20160920_FL_mito_3_SCX_f39.mgf	intra	6327	4	2296.14	2	QAKARPESK	3	180	>NP_001156762 GeneID:67426 Adck3,>NP_075830 GeneID:67426 Adck3	1013.56	5.2e-12	2.78e-17	PHKQMLSER	3	189	>NP_001156762 GeneID:67426 Adck3,>NP_075830 GeneID:67426 Adck3	1124.58	0.0766168	1.64e-12	>NP_001156762 GeneID:67426 Adck3,>NP_075830 GeneID:67426 Adck3-182->NP_001156762 GeneID:67426 Adck3,>NP_075830 GeneID:67426 Adck3-191	Adck3	Adck3	182	191
62-1-5-1-4-1	F1_Agilent6_20160920_FL_mito_3_SCX_f36.mgf	intra	39054	5	3461.8	2	IHNLIPVMLKHR	10	584	>NP_001156762 GeneID:67426 Adck3,>NP_075830 GeneID:67426 Adck3	1469.87	1e-11	4.99e-27	KAVLDSSPFLSEANAER	1	243	>NP_001156762 GeneID:67426 Adck3,>NP_075830 GeneID:67426 Adck3	1832.93	3.78e-41	3.78e-41	>NP_001156762 GeneID:67426 Adck3,>NP_075830 GeneID:67426 Adck3-243->NP_001156762 GeneID:67426 Adck3,>NP_075830 GeneID:67426 Adck3-593	Adck3	Adck3	593	243
464-1-14-1-10-1	F1_Agilent6_20160920_FL_mito_3_SCX_f38.mgf	intra	26020	5	3585.84	1	GLVMVKPGSIQPHQK	6	337	>NP_001157185 GeneID:233870 Tufm,>NP_766333 GeneID:233870 Tufm	1617.9	4.89e-34	2.3e-49	GILKKGDECELLGHNK	4	282	>NP_001157185 GeneID:233870 Tufm,>NP_766333 GeneID:233870 Tufm	1809.94	1.88e-33	2.2e-53	>NP_001157185 GeneID:233870 Tufm,>NP_766333 GeneID:233870 Tufm-285->NP_001157185 GeneID:233870 Tufm,>NP_766333 GeneID:233870 Tufm-342	Tufm	Tufm	342	285
449-1-5-1-1-1	F1_Agilent6_20160920_FL_mito_3_SCX_f38.mgf	intra	12197	5	2465.16	1	KTYVRDK	1	49	>NP_001157185 GeneID:233870 Tufm,>NP_766333 GeneID:233870 Tufm	908.508	9.91e-20	3.72e-27	KGDECELLGHNK	1	286	>NP_001157185 GeneID:233870 Tufm,>NP_766333 GeneID:233870 Tufm	1398.66	1.49e-29	9e-46	>NP_001157185 GeneID:233870 Tufm,>NP_766333 GeneID:233870 Tufm-286->NP_001157185 GeneID:233870 Tufm,>NP_766333 GeneID:233870 Tufm-49	Tufm	Tufm	49	286
206-1-4-1-1-1	F1_Agilent6_20160920_FL_mito_3_SCX_f30.mgf	inter	14544	4	2820.24	2	SDGKISEQSDAK	4	528	>NP_031531 GeneID:11946 Atp5a1	1263.59	4.6e-35	1.6e-44	KGDECELLGHNK	1	286	>NP_001157185 GeneID:233870 Tufm,>NP_766333 GeneID:233870 Tufm	1398.66	7.31e-17	6.74e-32	>NP_001157185 GeneID:233870 Tufm,>NP_766333 GeneID:233870 Tufm-286->NP_031531 GeneID:11946 Atp5a1-531	Atp5a1	Tufm	531	286
381-1-7-1-11-1	F1_Agilent6_20160920_FL_mito_3_SCX_f43.mgf	intra	11931	5	2925.45	2	GLKREDLR	3	328	>NP_001157185 GeneID:233870 Tufm,>NP_766333 GeneID:233870 Tufm	985.567	2.91e-10	2.91e-10	KGDECELLGHNKNIR	12	286	>NP_001157185 GeneID:233870 Tufm,>NP_766333 GeneID:233870 Tufm	1781.88	6.65e-53	1.16e-69	>NP_001157185 GeneID:233870 Tufm,>NP_766333 GeneID:233870 Tufm-297->NP_001157185 GeneID:233870 Tufm,>NP_766333 GeneID:233870 Tufm-330	Tufm	Tufm	330	297
383-1-6-1-12-1	F1_Agilent6_20160920_FL_mito_3_SCX_f29.mgf	inter	21158	4	3040.51	3	SDGKISEQSDAK	4	528	>NP_031531 GeneID:11946 Atp5a1	1263.59	0.142136	1.81e-10	GLVMVKPGSIQPHQK	6	337	>NP_001157185 GeneID:233870 Tufm,>NP_766333 GeneID:233870 Tufm	1617.9	9.43e-05	1.03e-17	>NP_001157185 GeneID:233870 Tufm,>NP_766333 GeneID:233870 Tufm-342->NP_031531 GeneID:11946 Atp5a1-531	Atp5a1	Tufm	531	342
15-1-7-1-2-1	F1_Agilent6_20160920_FL_mito_3_SCX_f37.mgf	inter	18557	5	2623.37	4	GLAVEAKK	7	42	>NP_001157185 GeneID:233870 Tufm,>NP_766333 GeneID:233870 Tufm	814.491	1.33e-12	1.33e-12	NKAHEAERIASAVQK	2	1422	>NP_034813 GeneID:226519 Lamc1	1650.88	5.47e-12	9.25e-34	>NP_001157185 GeneID:233870 Tufm,>NP_766333 GeneID:233870 Tufm-48->NP_034813 GeneID:226519 Lamc1-1423	Tufm	Lamc1	48	1423
61-1-5-1-4-1	F1_Agilent6_20160920_FL_mito_3_SCX_f33.mgf	intra	15565	5	2156.13	2	KTYVRDK	1	49	>NP_001157185 GeneID:233870 Tufm,>NP_766333 GeneID:233870 Tufm	908.508	7.14e-16	2.68e-23	ILAEGGGAKFK	9	80	>NP_001157185 GeneID:233870 Tufm,>NP_766333 GeneID:233870 Tufm	1089.62	2.11e-54	5.09e-74	>NP_001157185 GeneID:233870 Tufm,>NP_766333 GeneID:233870 Tufm-49->NP_001157185 GeneID:233870 Tufm,>NP_766333 GeneID:233870 Tufm-88	Tufm	Tufm	49	88
3-1-6-1-16-1	F1_Agilent6_20160920_FL_mito_3_SCX_f39.mgf	intra	21208	5	3056.54	1	ILAEGGGAKFK	9	80	>NP_001157185 GeneID:233870 Tufm,>NP_766333 GeneID:233870 Tufm	1089.62	1.47e-53	3.14e-64	DKPHVNVGTIGHVDHGK	2	54	>NP_001157185 GeneID:233870 Tufm,>NP_766333 GeneID:233870 Tufm	1808.93	1.57e-28	1.57e-28	>NP_001157185 GeneID:233870 Tufm,>NP_766333 GeneID:233870 Tufm-55->NP_001157185 GeneID:233870 Tufm,>NP_766333 GeneID:233870 Tufm-88	Tufm	Tufm	88	55
303-1-3-1-16-1	F1_Agilent6_20160920_FL_mito_3_SCX_f39.mgf	inter	13840	5	2611.31	2	GLEKAK	4	366	>NP_080934 GeneID:68291 Mto1	644.386	1.29e-16	1.29e-16	DKPHVNVGTIGHVDHGK	2	54	>NP_001157185 GeneID:233870 Tufm,>NP_766333 GeneID:233870 Tufm	1808.93	2.24e-34	4.31e-55	>NP_001157185 GeneID:233870 Tufm,>NP_766333 GeneID:233870 Tufm-55->NP_080934 GeneID:68291 Mto1-369	Mto1	Tufm	369	55
359-1-4-1-13-1	F1_Agilent6_20160920_FL_mito_3_SCX_f24.mgf	intra	42843	4	3365.67	1	KYEEIDNAPEER	1	91	>NP_001157185 GeneID:233870 Tufm,>NP_766333 GeneID:233870 Tufm	1491.68	9.4e-15	2.25e-26	TTLTAAITKILAEGGGAK	9	71	>NP_001157185 GeneID:233870 Tufm,>NP_766333 GeneID:233870 Tufm	1714.98	2.62e-24	2.2e-35	>NP_001157185 GeneID:233870 Tufm,>NP_766333 GeneID:233870 Tufm-79->NP_001157185 GeneID:233870 Tufm,>NP_766333 GeneID:233870 Tufm-91	Tufm	Tufm	91	79
352-1-4-1-6-1	F1_Agilent6_20160920_FL_mito_3_SCX_f26.mgf	intra	22483	4	2740.31	1	ILAEGGGAKFK	9	80	>NP_001157185 GeneID:233870 Tufm,>NP_766333 GeneID:233870 Tufm	1089.62	2.06e-13	1.41e-25	KYEEIDNAPEER	1	91	>NP_001157185 GeneID:233870 Tufm,>NP_766333 GeneID:233870 Tufm	1491.68	2.3e-24	2.55e-32	>NP_001157185 GeneID:233870 Tufm,>NP_766333 GeneID:233870 Tufm-88->NP_001157185 GeneID:233870 Tufm,>NP_766333 GeneID:233870 Tufm-91	Tufm	Tufm	88	91
403-1-6-1-4-1	F1_Agilent6_20160920_FL_mito_3_SCX_f26.mgf	inter	15423	4	1892.01	3	GLEKAK	4	366	>NP_080934 GeneID:68291 Mto1	644.386	2.78e-18	2.78e-18	ILAEGGGAKFK	9	80	>NP_001157185 GeneID:233870 Tufm,>NP_766333 GeneID:233870 Tufm	1089.62	1.65e-53	2.23e-65	>NP_001157185 GeneID:233870 Tufm,>NP_766333 GeneID:233870 Tufm-88->NP_080934 GeneID:68291 Mto1-369	Mto1	Tufm	369	88
146-1-6-1-4-1	F1_Agilent6_20160920_FL_mito_3_SCX_f24.mgf	inter	12525	4	2913.28	2	SDGKISEQSDAK	4	528	>NP_031531 GeneID:11946 Atp5a1	1263.59	2.95e-17	1.05e-25	KYEEIDNAPEER	1	91	>NP_001157185 GeneID:233870 Tufm,>NP_766333 GeneID:233870 Tufm	1491.68	1.06e-21	1.06e-21	>NP_001157185 GeneID:233870 Tufm,>NP_766333 GeneID:233870 Tufm-91->NP_031531 GeneID:11946 Atp5a1-531	Atp5a1	Tufm	531	91
65-1-4-1-12-1	F1_Agilent6_20160920_FL_mito_3_SCX_f27.mgf	intra	29651	4	2546.28	3	MVSKSR	4	566	>NP_001157215 GeneID:270151 Nlrx1,>NP_848507 GeneID:270151 Nlrx1,>NP_001157214 GeneID:270151 Nlrx1	706.38	6.09e-13	6.09e-13	KLGLQLNNLGPEACR	1	754	>NP_001157215 GeneID:270151 Nlrx1,>NP_848507 GeneID:270151 Nlrx1,>NP_001157214 GeneID:270151 Nlrx1	1681.89	1.23e-52	1.23e-52	>NP_001157215 GeneID:270151 Nlrx1,>NP_848507 GeneID:270151 Nlrx1,>NP_001157214 GeneID:270151 Nlrx1-569->NP_001157215 GeneID:270151 Nlrx1,>NP_848507 GeneID:270151 Nlrx1,>NP_001157214 GeneID:270151 Nlrx1-754	Nlrx1	Nlrx1	569	754
265-1-4-1-3-1	F1_Agilent6_20160920_FL_mito_3_SCX_f34.mgf	inter	12902	4	1980.95	6	KQDAFYK	1	136	>NP_079612 GeneID:66075 Chchd3	898.455	1.23e-11	1.23e-11	EAAEKHLK	5	148	>NP_001161208 GeneID:66098 Chchd6,>NP_079627 GeneID:66098 Chchd6	924.503	5.37e-17	5.37e-17	>NP_001161208 GeneID:66098 Chchd6,>NP_079627 GeneID:66098 Chchd6-152->NP_079612 GeneID:66075 Chchd3-136	Chchd3	Chchd6	136	152
257-1-9-1-15-1	F1_Agilent6_20160920_FL_mito_3_SCX_f35.mgf	intra	21283	5	4164	5	LAFAKEQQAHSEVK	5	1505	>NP_001164983 GeneID:380698 Obscn,>NP_954603 GeneID:380698 Obscn	1584.83	3.27e-11	3.88e-18	RLVVQQAGKADAGEYSCEAGGQK	9	919	>NP_001164983 GeneID:380698 Obscn,>NP_954603 GeneID:380698 Obscn	2421.17	2.26e-52	2.26e-52	>NP_001164983 GeneID:380698 Obscn,>NP_954603 GeneID:380698 Obscn-1509->NP_001164983 GeneID:380698 Obscn,>NP_954603 GeneID:380698 Obscn-927	Obscn	Obscn	1509	927
37-1-14-1-1-1	F1_Agilent6_20160920_FL_mito_3_SCX_f30.mgf	intra	14055	4	2819.3	2	DGKAIRK	3	3018	>NP_001164983 GeneID:380698 Obscn,>NP_954603 GeneID:380698 Obscn	786.471	9.68e-18	6.81e-22	ASLKDSGEYTCETEASK	4	3044	>NP_001164983 GeneID:380698 Obscn,>NP_954603 GeneID:380698 Obscn	1874.82	5.45e-54	1.16e-67	>NP_001164983 GeneID:380698 Obscn,>NP_954603 GeneID:380698 Obscn-3020->NP_001164983 GeneID:380698 Obscn,>NP_954603 GeneID:380698 Obscn-3047	Obscn	Obscn	3020	3047
344-1-25-1-13-1	F1_Agilent6_20160920_FL_mito_3_SCX_f35.mgf	intra	21615	5	4120.01	5	LVFAKGQQAHSEVK	5	861	>NP_001164983 GeneID:380698 Obscn,>NP_954603 GeneID:380698 Obscn	1540.84	3.39e-08	7.96e-25	RLVVQQAGKADAGEYSCEAGGQK	9	919	>NP_001164983 GeneID:380698 Obscn,>NP_954603 GeneID:380698 Obscn	2421.17	1.09e-54	1.09e-54	>NP_001164983 GeneID:380698 Obscn,>NP_954603 GeneID:380698 Obscn-865->NP_001164983 GeneID:380698 Obscn,>NP_954603 GeneID:380698 Obscn-927	Obscn	Obscn	865	927
396-1-4-1-2-1	F1_Agilent6_20160920_FL_mito_3_SCX_f35.mgf	intra	20052	4	2112.1	6	RYKDAAK	3	173	>NP_001171073 GeneID:11639 Ak4,>NP_033777 GeneID:11639 Ak4,>NP_001171075 GeneID:11639 Ak4,>NP_001171076 GeneID:11639 Ak4	850.466	1.41e-18	3.28e-25	PVIELYKSR	7	180	>NP_001171073 GeneID:11639 Ak4,>NP_033777 GeneID:11639 Ak4,>NP_001171075 GeneID:11639 Ak4,>NP_001171076 GeneID:11639 Ak4	1103.63	2.14e-48	5.84e-57	>NP_001171073 GeneID:11639 Ak4,>NP_033777 GeneID:11639 Ak4,>NP_001171075 GeneID:11639 Ak4,>NP_001171076 GeneID:11639 Ak4-175->NP_001171073 GeneID:11639 Ak4,>NP_033777 GeneID:11639 Ak4,>NP_001171075 GeneID:11639 Ak4,>NP_001171076 GeneID:11639 Ak4-186	Ak4	Ak4	175	186
400-1-1-1-5-1	F1_Agilent6_20160920_FL_mito_3_SCX_f42.mgf	inter	17456	6	3223.6	3	SEHREKMNR	6	222	>NP_084501 GeneID:78920 Dlst	1185.57	8.82e-14	1e-18	QYLEKGLLVPDHVITR	5	56	>NP_001171073 GeneID:11639 Ak4,>NP_033777 GeneID:11639 Ak4,>NP_001171075 GeneID:11639 Ak4,>NP_001171076 GeneID:11639 Ak4	1880.05	1.61e-13	4.33e-21	>NP_001171073 GeneID:11639 Ak4,>NP_033777 GeneID:11639 Ak4,>NP_001171075 GeneID:11639 Ak4,>NP_001171076 GeneID:11639 Ak4-60->NP_084501 GeneID:78920 Dlst-227	Dlst	Ak4	227	60
344-1-5-1-4-1	F1_Agilent6_20160920_FL_mito_3_SCX_f34.mgf	inter	29664	4	2686.29	4	DAFLKK	5	269	>NP_084501 GeneID:78920 Dlst	720.417	1.22e-10	1.22e-10	RKPMSQEEMEFIQR	2	83	>NP_001177193 GeneID:66128 Mrps36,>NP_079645 GeneID:66128 Mrps36	1807.87	1.12e-52	1.12e-52	>NP_001177193 GeneID:66128 Mrps36,>NP_079645 GeneID:66128 Mrps36-84->NP_084501 GeneID:78920 Dlst-273	Dlst	Mrps36	273	86
76-2-64-1-4-1	F1_Agilent6_20160920_FL_mito_3_SCX_f29.mgf	intra	40719	5	3736.98	5	AAKDVFNK	3	13	>NP_001185927 GeneID:22335 Vdac3,>NP_035826 GeneID:22335 Vdac3	891.481	4.38e-14	1.26e-21	TSLSAKVNNASLIGLGYTQTLRPGVK	6	232	>NP_001185927 GeneID:22335 Vdac3,>NP_035826 GeneID:22335 Vdac3	2687.5	8.5e-48	1.53e-64	>NP_001185927 GeneID:22335 Vdac3,>NP_035826 GeneID:22335 Vdac3-15->NP_001185927 GeneID:22335 Vdac3,>NP_035826 GeneID:22335 Vdac3-237	Vdac3	Vdac3	15	237
137-1-7-1-8-1	F1_Agilent6_20160920_FL_mito_3_SCX_f26.mgf	intra	40604	4	2376.18	3	AAKDVFNK	3	13	>NP_001185927 GeneID:22335 Vdac3,>NP_035826 GeneID:22335 Vdac3	891.481	1.33e-19	1.3e-29	GYGFGMVKIDLK	8	21	>NP_001185927 GeneID:22335 Vdac3,>NP_035826 GeneID:22335 Vdac3	1326.7	4.79e-54	2.46e-66	>NP_001185927 GeneID:22335 Vdac3,>NP_035826 GeneID:22335 Vdac3-15->NP_001185927 GeneID:22335 Vdac3,>NP_035826 GeneID:22335 Vdac3-28	Vdac3	Vdac3	15	28
368-1-5-1-8-1	F1_Agilent6_20160920_FL_mito_3_SCX_f27.mgf	intra	37156	4	2472.13	2	YKLDCR	2	226	>NP_001185927 GeneID:22335 Vdac3,>NP_035826 GeneID:22335 Vdac3	853.412	1.69e-20	1.69e-20	DVFNKGYGFGMVK	5	16	>NP_001185927 GeneID:22335 Vdac3,>NP_035826 GeneID:22335 Vdac3	1460.71	5.48e-52	2.09e-66	>NP_001185927 GeneID:22335 Vdac3,>NP_035826 GeneID:22335 Vdac3-20->NP_001185927 GeneID:22335 Vdac3,>NP_035826 GeneID:22335 Vdac3-227	Vdac3	Vdac3	227	20
423-1-4-1-13-1	F1_Agilent6_20160920_FL_mito_3_SCX_f43.mgf	intra	19198	6	3751.8	2	ATDHGSESDKHYRK	10	213	>NP_001186106 GeneID:74143 Opa1,>NP_598513 GeneID:74143 Opa1	1629.75	3.09e-31	3.25e-45	EKIDQLQEELLHTQLK	2	231	>NP_001186106 GeneID:74143 Opa1,>NP_598513 GeneID:74143 Opa1	1964.06	5.29e-50	3.3e-57	>NP_001186106 GeneID:74143 Opa1,>NP_598513 GeneID:74143 Opa1-222->NP_001186106 GeneID:74143 Opa1,>NP_598513 GeneID:74143 Opa1-232	Opa1	Opa1	222	232
369-1-5-1-8-1	F1_Agilent6_20160920_FL_mito_3_SCX_f43.mgf	intra	17312	6	3941.89	1	ATDHGSESDKHYRK	10	213	>NP_001186106 GeneID:74143 Opa1,>NP_598513 GeneID:74143 Opa1	1629.75	1.66e-42	7.89e-56	IDQLQEELLHTQLKYQR	14	233	>NP_001186106 GeneID:74143 Opa1,>NP_598513 GeneID:74143 Opa1	2154.14	1.58e-54	4.58e-77	>NP_001186106 GeneID:74143 Opa1,>NP_598513 GeneID:74143 Opa1-222->NP_001186106 GeneID:74143 Opa1,>NP_598513 GeneID:74143 Opa1-246	Opa1	Opa1	222	246
10-1-9-1-8-1	F1_Agilent6_20160920_FL_mito_3_SCX_f38.mgf	intra	29220	5	3197.69	1	RLEKNVK	4	923	>NP_001186106 GeneID:74143 Opa1,>NP_598513 GeneID:74143 Opa1	885.54	7.62e-14	6.95e-19	IDQLQEELLHTQLKYQR	14	233	>NP_001186106 GeneID:74143 Opa1,>NP_598513 GeneID:74143 Opa1	2154.14	4.03e-50	1.49e-65	>NP_001186106 GeneID:74143 Opa1,>NP_598513 GeneID:74143 Opa1-246->NP_001186106 GeneID:74143 Opa1,>NP_598513 GeneID:74143 Opa1-926	Opa1	Opa1	926	246
17-1-2-1-18-1	F1_Agilent6_20160920_FL_mito_3_SCX_f34.mgf	intra	21396	4	2156.22	1	KLVLQK	1	263	>NP_001186106 GeneID:74143 Opa1,>NP_598513 GeneID:74143 Opa1	727.496	1.69e-23	7.32e-28	ILERLEKENK	7	250	>NP_001186106 GeneID:74143 Opa1,>NP_598513 GeneID:74143 Opa1	1270.72	2.86e-35	5.65e-46	>NP_001186106 GeneID:74143 Opa1,>NP_598513 GeneID:74143 Opa1-256->NP_001186106 GeneID:74143 Opa1,>NP_598513 GeneID:74143 Opa1-263	Opa1	Opa1	263	256
90-1-9-1-20-1	F1_Agilent6_20160920_FL_mito_3_SCX_f40.mgf	intra	10994	4	2314.26	2	RLEKNVK	4	923	>NP_001186106 GeneID:74143 Opa1,>NP_598513 GeneID:74143 Opa1	885.54	3.72e-10	1.07e-17	ILERLEKENK	7	250	>NP_001186106 GeneID:74143 Opa1,>NP_598513 GeneID:74143 Opa1	1270.72	1.45e-14	7.7e-22	>NP_001186106 GeneID:74143 Opa1,>NP_598513 GeneID:74143 Opa1-256->NP_001186106 GeneID:74143 Opa1,>NP_598513 GeneID:74143 Opa1-926	Opa1	Opa1	926	256
382-1-1-1-21-1	F1_Agilent6_20160920_FL_mito_3_SCX_f40.mgf	inter	10190	5	2123.15	4	AKHLAR	2	120	>NP_079612 GeneID:66075 Chchd3	694.424	3.19e-10	2.88e-18	ILERLEKENK	7	250	>NP_001186106 GeneID:74143 Opa1,>NP_598513 GeneID:74143 Opa1	1270.72	8.37e-26	9.32e-32	>NP_001186106 GeneID:74143 Opa1,>NP_598513 GeneID:74143 Opa1-256->NP_079612 GeneID:66075 Chchd3-121	Chchd3	Opa1	121	256
366-1-18-1-14-1	F1_Agilent6_20160920_FL_mito_3_SCX_f34.mgf	intra	13284	4	2031.06	1	ENKELRK	3	257	>NP_001186106 GeneID:74143 Opa1,>NP_598513 GeneID:74143 Opa1	915.514	1.72e-14	1.72e-14	LVLQKDDK	5	264	>NP_001186106 GeneID:74143 Opa1,>NP_598513 GeneID:74143 Opa1	957.549	3.79e-38	3.79e-38	>NP_001186106 GeneID:74143 Opa1,>NP_598513 GeneID:74143 Opa1-259->NP_001186106 GeneID:74143 Opa1,>NP_598513 GeneID:74143 Opa1-268	Opa1	Opa1	259	268
377-1-2-1-5-1	F1_Agilent6_20160920_FL_mito_3_SCX_f40.mgf	intra	8184	4	1861.98	2	KLVLQK	1	263	>NP_001186106 GeneID:74143 Opa1,>NP_598513 GeneID:74143 Opa1	727.496	1.73e-13	1.73e-13	DDKGIHHR	3	269	>NP_001186106 GeneID:74143 Opa1,>NP_598513 GeneID:74143 Opa1	976.484	1.56e-16	1.59e-23	>NP_001186106 GeneID:74143 Opa1,>NP_598513 GeneID:74143 Opa1-263->NP_001186106 GeneID:74143 Opa1,>NP_598513 GeneID:74143 Opa1-271	Opa1	Opa1	263	271
344-1-12-1-10-1	F1_Agilent6_20160920_FL_mito_3_SCX_f43.mgf	intra	6488	4	2220.13	2	LVLQKDDK	5	264	>NP_001186106 GeneID:74143 Opa1,>NP_598513 GeneID:74143 Opa1	957.549	1.75e-16	1.09e-23	DDKGIHHRK	3	269	>NP_001186106 GeneID:74143 Opa1,>NP_598513 GeneID:74143 Opa1	1104.58	2.03e-05	6.6e-15	>NP_001186106 GeneID:74143 Opa1,>NP_598513 GeneID:74143 Opa1-268->NP_001186106 GeneID:74143 Opa1,>NP_598513 GeneID:74143 Opa1-271	Opa1	Opa1	268	271
80-1-15-1-30-1	F1_Agilent6_20160920_FL_mito_3_SCX_f38.mgf	intra	26392	5	2875.5	2	LVLQKDDK	5	264	>NP_001186106 GeneID:74143 Opa1,>NP_598513 GeneID:74143 Opa1	957.549	2.37e-29	1.67e-37	LRELDRNELFEKAK	12	603	>NP_001186106 GeneID:74143 Opa1,>NP_598513 GeneID:74143 Opa1	1759.96	1.1e-35	1.1e-35	>NP_001186106 GeneID:74143 Opa1,>NP_598513 GeneID:74143 Opa1-268->NP_001186106 GeneID:74143 Opa1,>NP_598513 GeneID:74143 Opa1-614	Opa1	Opa1	268	614
318-1-10-1-1-1	F1_Agilent6_20160920_FL_mito_3_SCX_f43.mgf	intra	17119	5	2675.31	3	DDKGIHHRK	3	269	>NP_001186106 GeneID:74143 Opa1,>NP_598513 GeneID:74143 Opa1	1104.58	1.43e-29	2.24e-39	LDAFIEALHQEK	12	967	>NP_001186106 GeneID:74143 Opa1,>NP_598513 GeneID:74143 Opa1	1412.73	4.05e-54	1.03e-77	>NP_001186106 GeneID:74143 Opa1,>NP_598513 GeneID:74143 Opa1-271->NP_001186106 GeneID:74143 Opa1,>NP_598513 GeneID:74143 Opa1-978	Opa1	Opa1	271	978
342-1-4-1-5-1	F1_Agilent6_20160920_FL_mito_3_SCX_f40.mgf	inter	8083	4	2032.94	2	KQDAFYK	1	136	>NP_079612 GeneID:66075 Chchd3	898.455	1.72e-14	6.59e-21	DDKGIHHR	3	269	>NP_001186106 GeneID:74143 Opa1,>NP_598513 GeneID:74143 Opa1	976.484	3.57e-20	8.68e-30	>NP_001186106 GeneID:74143 Opa1,>NP_598513 GeneID:74143 Opa1-271->NP_079612 GeneID:66075 Chchd3-136	Chchd3	Opa1	136	271
243-1-13-1-18-1	F1_Agilent6_20160920_FL_mito_3_SCX_f24.mgf	intra	27711	4	2890.52	2	VKLLTGK	2	943	>NP_001186106 GeneID:74143 Opa1,>NP_598513 GeneID:74143 Opa1	757.506	9.06e-15	7.17e-22	NVKEGCTVSPETISLNVK	3	388	>NP_001186106 GeneID:74143 Opa1,>NP_598513 GeneID:74143 Opa1	1974.01	1.33e-39	2.62e-49	>NP_001186106 GeneID:74143 Opa1,>NP_598513 GeneID:74143 Opa1-390->NP_001186106 GeneID:74143 Opa1,>NP_598513 GeneID:74143 Opa1-944	Opa1	Opa1	944	390
218-1-8-1-10-1	F1_Agilent6_20160920_FL_mito_3_SCX_f30.mgf	intra	34364	5	3073.61	4	TSMLKAHQVTTR	5	549	>NP_001186106 GeneID:74143 Opa1,>NP_598513 GeneID:74143 Opa1	1371.73	3.66e-15	2.28e-26	IQQIIEGKLFPMK	8	500	>NP_001186106 GeneID:74143 Opa1,>NP_598513 GeneID:74143 Opa1	1543.88	2.9e-28	2.9e-28	>NP_001186106 GeneID:74143 Opa1,>NP_598513 GeneID:74143 Opa1-507->NP_001186106 GeneID:74143 Opa1,>NP_598513 GeneID:74143 Opa1-553	Opa1	Opa1	553	507
289-1-9-1-15-1	F1_Agilent6_20160920_FL_mito_3_SCX_f30.mgf	intra	47804	5	3270.69	3	TSMLKAHQVTTR	5	549	>NP_001186106 GeneID:74143 Opa1,>NP_598513 GeneID:74143 Opa1	1371.73	8.47e-16	1.58e-26	LFPMKALGYFAVVTGK	5	508	>NP_001186106 GeneID:74143 Opa1,>NP_598513 GeneID:74143 Opa1	1740.96	9.46e-49	9.46e-49	>NP_001186106 GeneID:74143 Opa1,>NP_598513 GeneID:74143 Opa1-512->NP_001186106 GeneID:74143 Opa1,>NP_598513 GeneID:74143 Opa1-553	Opa1	Opa1	553	512
210-1-4-1-30-1	F1_Agilent6_20160920_FL_mito_3_SCX_f38.mgf	intra	25203	5	2854.43	7	FMTEPKGK	6	702	>NP_001186106 GeneID:74143 Opa1,>NP_598513 GeneID:74143 Opa1	936.474	2.28e-30	7.49e-38	LRELDRNELFEKAK	12	603	>NP_001186106 GeneID:74143 Opa1,>NP_598513 GeneID:74143 Opa1	1759.96	1.72e-30	1.04e-46	>NP_001186106 GeneID:74143 Opa1,>NP_598513 GeneID:74143 Opa1-614->NP_001186106 GeneID:74143 Opa1,>NP_598513 GeneID:74143 Opa1-707	Opa1	Opa1	707	614
113-1-7-1-22-1	F1_Agilent6_20160920_FL_mito_3_SCX_f42.mgf	intra	18256	5	3120.5	1	GKEHDDIFDK	2	708	>NP_001186106 GeneID:74143 Opa1,>NP_598513 GeneID:74143 Opa1	1202.56	3.2e-29	3.37e-43	LRELDRNELFEKAK	12	603	>NP_001186106 GeneID:74143 Opa1,>NP_598513 GeneID:74143 Opa1	1759.96	3.47e-53	2.24e-67	>NP_001186106 GeneID:74143 Opa1,>NP_598513 GeneID:74143 Opa1-614->NP_001186106 GeneID:74143 Opa1,>NP_598513 GeneID:74143 Opa1-709	Opa1	Opa1	709	614
177-1-4-1-15-1	F1_Agilent6_20160920_FL_mito_3_SCX_f26.mgf	intra	16449	4	2127.03	1	FMTEPKGK	6	702	>NP_001186106 GeneID:74143 Opa1,>NP_598513 GeneID:74143 Opa1	936.474	6.01e-14	8.69e-19	EAVKEESIK	4	720	>NP_001186106 GeneID:74143 Opa1,>NP_598513 GeneID:74143 Opa1	1031.55	1.48e-19	1.48e-19	>NP_001186106 GeneID:74143 Opa1,>NP_598513 GeneID:74143 Opa1-707->NP_001186106 GeneID:74143 Opa1,>NP_598513 GeneID:74143 Opa1-723	Opa1	Opa1	707	723
495-1-5-1-8-1	F1_Agilent6_20160920_FL_mito_3_SCX_f31.mgf	intra	36975	4	2924.32	2	EHDDIFDKLK	8	710	>NP_001186106 GeneID:74143 Opa1,>NP_598513 GeneID:74143 Opa1	1258.62	6.99e-25	1.45e-34	EVLEDFAEDGEKK	12	930	>NP_001186106 GeneID:74143 Opa1,>NP_598513 GeneID:74143 Opa1	1507.7	8.23e-51	8.23e-51	>NP_001186106 GeneID:74143 Opa1,>NP_598513 GeneID:74143 Opa1-717->NP_001186106 GeneID:74143 Opa1,>NP_598513 GeneID:74143 Opa1-941	Opa1	Opa1	717	941
99-1-13-1-5-1	F1_Agilent6_20160920_FL_mito_3_SCX_f33.mgf	intra	35670	4	2174.13	1	VKLLTGK	2	943	>NP_001186106 GeneID:74143 Opa1,>NP_598513 GeneID:74143 Opa1	757.506	9.12e-24	7.21e-31	EHDDIFDKLK	8	710	>NP_001186106 GeneID:74143 Opa1,>NP_598513 GeneID:74143 Opa1	1258.62	5.15e-47	6.03e-56	>NP_001186106 GeneID:74143 Opa1,>NP_598513 GeneID:74143 Opa1-717->NP_001186106 GeneID:74143 Opa1,>NP_598513 GeneID:74143 Opa1-944	Opa1	Opa1	944	717
482-1-23-1-8-1	F1_Agilent6_20160920_FL_mito_3_SCX_f30.mgf	intra	23254	4	2853.36	5	EAVKEESIKR	9	720	>NP_001186106 GeneID:74143 Opa1,>NP_598513 GeneID:74143 Opa1	1187.65	7e-10	4.94e-18	EVLEDFAEDGEKK	12	930	>NP_001186106 GeneID:74143 Opa1,>NP_598513 GeneID:74143 Opa1	1507.7	1.84e-05	1.49e-15	>NP_001186106 GeneID:74143 Opa1,>NP_598513 GeneID:74143 Opa1-728->NP_001186106 GeneID:74143 Opa1,>NP_598513 GeneID:74143 Opa1-941	Opa1	Opa1	728	941
480-1-9-1-4-1	F1_Agilent6_20160920_FL_mito_3_SCX_f42.mgf	intra	15995	4	2560.25	6	RLEKNVK	4	923	>NP_001186106 GeneID:74143 Opa1,>NP_598513 GeneID:74143 Opa1	885.54	2.79e-15	8.04e-23	HKWNDFAEDSLR	2	730	>NP_001186106 GeneID:74143 Opa1,>NP_598513 GeneID:74143 Opa1	1516.71	2.95e-45	9.07e-59	>NP_001186106 GeneID:74143 Opa1,>NP_598513 GeneID:74143 Opa1-731->NP_001186106 GeneID:74143 Opa1,>NP_598513 GeneID:74143 Opa1-926	Opa1	Opa1	926	731
483-1-9-1-1-1	F1_Agilent6_20160920_FL_mito_3_SCX_f34.mgf	intra	30178	4	2456.27	2	RLEKNVK	4	923	>NP_001186106 GeneID:74143 Opa1,>NP_598513 GeneID:74143 Opa1	885.54	1.62e-10	2.23e-17	LDAFIEALHQEK	12	967	>NP_001186106 GeneID:74143 Opa1,>NP_598513 GeneID:74143 Opa1	1412.73	3.71e-39	3.71e-39	>NP_001186106 GeneID:74143 Opa1,>NP_598513 GeneID:74143 Opa1-926->NP_001186106 GeneID:74143 Opa1,>NP_598513 GeneID:74143 Opa1-978	Opa1	Opa1	926	978
227-1-9-1-4-1	F1_Agilent6_20160920_FL_mito_3_SCX_f37.mgf	inter	12818	4	1942	1	RLEKNVK	4	923	>NP_001186106 GeneID:74143 Opa1,>NP_598513 GeneID:74143 Opa1	885.54	5.22e-27	5.22e-27	KQDAFYK	1	136	>NP_079612 GeneID:66075 Chchd3	898.455	5.22e-27	2.47e-32	>NP_001186106 GeneID:74143 Opa1,>NP_598513 GeneID:74143 Opa1-926->NP_079612 GeneID:66075 Chchd3-136	Opa1	Chchd3	926	136
228-1-8-1-7-1	F1_Agilent6_20160920_FL_mito_3_SCX_f40.mgf	intra	7687	4	1868.88	1	WSSEKR	5	268	>NP_001239217 GeneID:18293 Ogdh,>NP_001239211 GeneID:18293 Ogdh,>NP_001239212 GeneID:18293 Ogdh,>NP_001239216 GeneID:18293 Ogdh,>NP_035086 GeneID:18293 Ogdh,>NP_001074599 GeneID:239017 Ogdhl	791.393	1.23e-17	1.23e-17	KWSSEKR	6	267	>NP_001239217 GeneID:18293 Ogdh,>NP_001239211 GeneID:18293 Ogdh,>NP_001239212 GeneID:18293 Ogdh,>NP_001239216 GeneID:18293 Ogdh,>NP_035086 GeneID:18293 Ogdh,>NP_001074599 GeneID:239017 Ogdhl	919.488	4.46e-19	4.46e-19	>NP_001239217 GeneID:18293 Ogdh,>NP_001239211 GeneID:18293 Ogdh,>NP_001239212 GeneID:18293 Ogdh,>NP_001239216 GeneID:18293 Ogdh,>NP_035086 GeneID:18293 Ogdh,>NP_001074599 GeneID:239017 Ogdhl-272->NP_001239217 GeneID:18293 Ogdh,>NP_001239211 GeneID:18293 Ogdh,>NP_001239212 GeneID:18293 Ogdh,>NP_001239216 GeneID:18293 Ogdh,>NP_035086 GeneID:18293 Ogdh,>NP_001074599 GeneID:239017 Ogdhl-272	Ogdhl	Ogdhl	282	282
427-1-7-1-21-1	F1_Agilent6_20160920_FL_mito_3_SCX_f34.mgf	intra	41060	5	3855.93	5	FLDTAFDLDAFKK	12	1005	>NP_001239217 GeneID:18293 Ogdh,>NP_001239211 GeneID:18293 Ogdh,>NP_001239212 GeneID:18293 Ogdh,>NP_001239216 GeneID:18293 Ogdh,>NP_035086 GeneID:18293 Ogdh	1529.78	3.44e-12	8.06e-26	AKPVWYAGRDPAAAPATGNKK	2	976	>NP_001239217 GeneID:18293 Ogdh,>NP_001239211 GeneID:18293 Ogdh,>NP_001239212 GeneID:18293 Ogdh,>NP_001239216 GeneID:18293 Ogdh,>NP_035086 GeneID:18293 Ogdh	2168.15	1.24e-36	5.11e-59	>NP_001239217 GeneID:18293 Ogdh,>NP_001239211 GeneID:18293 Ogdh,>NP_001239212 GeneID:18293 Ogdh,>NP_001239216 GeneID:18293 Ogdh,>NP_035086 GeneID:18293 Ogdh-1016->NP_001239217 GeneID:18293 Ogdh,>NP_001239211 GeneID:18293 Ogdh,>NP_001239212 GeneID:18293 Ogdh,>NP_001239216 GeneID:18293 Ogdh,>NP_035086 GeneID:18293 Ogdh-977	Ogdh	Ogdh	1035	996
9-1-8-1-5-1	F1_Agilent6_20160920_FL_mito_3_SCX_f30.mgf	intra	47123	5	4028.83	1	KTHLTELQR	1	996	>NP_001239217 GeneID:18293 Ogdh,>NP_001239211 GeneID:18293 Ogdh,>NP_001239212 GeneID:18293 Ogdh,>NP_001239216 GeneID:18293 Ogdh,>NP_035086 GeneID:18293 Ogdh	1124.63	8.48e-17	2.28e-26	ELEQIFCQFDSKLEAADEGSGDMK	12	321	>NP_001239217 GeneID:18293 Ogdh,>NP_001239211 GeneID:18293 Ogdh,>NP_001239212 GeneID:18293 Ogdh,>NP_001239216 GeneID:18293 Ogdh,>NP_035086 GeneID:18293 Ogdh	2746.21	4.26e-51	4.26e-51	>NP_001239217 GeneID:18293 Ogdh,>NP_001239211 GeneID:18293 Ogdh,>NP_001239212 GeneID:18293 Ogdh,>NP_001239216 GeneID:18293 Ogdh,>NP_035086 GeneID:18293 Ogdh-332->NP_001239217 GeneID:18293 Ogdh,>NP_001239211 GeneID:18293 Ogdh,>NP_001239212 GeneID:18293 Ogdh,>NP_001239216 GeneID:18293 Ogdh,>NP_035086 GeneID:18293 Ogdh-996	Ogdh	Ogdh	1015	351
321-1-5-1-1-1	F1_Agilent6_20160920_FL_mito_3_SCX_f25.mgf	inter	10485	4	2432.1	2	KTGAAPAK	1	146	>NP_084501 GeneID:78920 Dlst	742.434	2.79e-07	8.71e-13	AEQFYCGDTEGKK	12	386	>NP_001239217 GeneID:18293 Ogdh,>NP_001239211 GeneID:18293 Ogdh,>NP_001239212 GeneID:18293 Ogdh,>NP_001239216 GeneID:18293 Ogdh,>NP_035086 GeneID:18293 Ogdh	1531.66	6.19e-40	1.56e-51	>NP_001239217 GeneID:18293 Ogdh,>NP_001239211 GeneID:18293 Ogdh,>NP_001239212 GeneID:18293 Ogdh,>NP_001239216 GeneID:18293 Ogdh,>NP_035086 GeneID:18293 Ogdh-397->NP_084501 GeneID:78920 Dlst-146	Dlst	Ogdh	146	416
339-1-32-1-1-1	F1_Agilent6_20160920_FL_mito_3_SCX_f29.mgf	inter	13313	5	2906.31	3	AKPAETPAPAHK	2	154	>NP_084501 GeneID:78920 Dlst	1216.66	2.46e-06	6.5e-17	AEQFYCGDTEGKK	12	386	>NP_001239217 GeneID:18293 Ogdh,>NP_001239211 GeneID:18293 Ogdh,>NP_001239212 GeneID:18293 Ogdh,>NP_001239216 GeneID:18293 Ogdh,>NP_035086 GeneID:18293 Ogdh	1531.66	2.43e-33	3.36e-41	>NP_001239217 GeneID:18293 Ogdh,>NP_001239211 GeneID:18293 Ogdh,>NP_001239212 GeneID:18293 Ogdh,>NP_001239216 GeneID:18293 Ogdh,>NP_035086 GeneID:18293 Ogdh-397->NP_084501 GeneID:78920 Dlst-155	Dlst	Ogdh	155	416
342-1-2-1-4-1	F1_Agilent6_20160920_FL_mito_3_SCX_f33.mgf	intra	10661	4	1965.13	1	QKPVLQK	2	529	>NP_001239217 GeneID:18293 Ogdh,>NP_001239211 GeneID:18293 Ogdh,>NP_001239212 GeneID:18293 Ogdh,>NP_001239216 GeneID:18293 Ogdh,>NP_035086 GeneID:18293 Ogdh	839.523	5.86e-11	1.08e-16	KQKPVLQK	1	528	>NP_001239217 GeneID:18293 Ogdh,>NP_001239211 GeneID:18293 Ogdh,>NP_001239212 GeneID:18293 Ogdh,>NP_001239216 GeneID:18293 Ogdh,>NP_035086 GeneID:18293 Ogdh	967.618	9.99e-17	5.91e-22	>NP_001239217 GeneID:18293 Ogdh,>NP_001239211 GeneID:18293 Ogdh,>NP_001239212 GeneID:18293 Ogdh,>NP_001239216 GeneID:18293 Ogdh,>NP_035086 GeneID:18293 Ogdh-528->NP_001239217 GeneID:18293 Ogdh,>NP_001239211 GeneID:18293 Ogdh,>NP_001239212 GeneID:18293 Ogdh,>NP_001239216 GeneID:18293 Ogdh,>NP_035086 GeneID:18293 Ogdh-530	Ogdh	Ogdh	549	547
39-1-5-1-5-1	F1_Agilent6_20160920_FL_mito_3_SCX_f27.mgf	intra	15679	4	1837.05	2	QKPVLQK	2	529	>NP_001239217 GeneID:18293 Ogdh,>NP_001239211 GeneID:18293 Ogdh,>NP_001239212 GeneID:18293 Ogdh,>NP_001239216 GeneID:18293 Ogdh,>NP_035086 GeneID:18293 Ogdh	839.523	9.93e-12	8.86e-17	QKPVLQK	2	529	>NP_001239217 GeneID:18293 Ogdh,>NP_001239211 GeneID:18293 Ogdh,>NP_001239212 GeneID:18293 Ogdh,>NP_001239216 GeneID:18293 Ogdh,>NP_035086 GeneID:18293 Ogdh	839.523	9.93e-12	8.86e-17	>NP_001239217 GeneID:18293 Ogdh,>NP_001239211 GeneID:18293 Ogdh,>NP_001239212 GeneID:18293 Ogdh,>NP_001239216 GeneID:18293 Ogdh,>NP_035086 GeneID:18293 Ogdh-530->NP_001239217 GeneID:18293 Ogdh,>NP_001239211 GeneID:18293 Ogdh,>NP_001239212 GeneID:18293 Ogdh,>NP_001239216 GeneID:18293 Ogdh,>NP_035086 GeneID:18293 Ogdh-530	Ogdh	Ogdh	549	549
229-1-5-1-5-1	F1_Agilent6_20160920_FL_mito_3_SCX_f25.mgf	inter	16024	4	2425.3	4	QKPVLQK	2	529	>NP_001239217 GeneID:18293 Ogdh,>NP_001239211 GeneID:18293 Ogdh,>NP_001239212 GeneID:18293 Ogdh,>NP_001239216 GeneID:18293 Ogdh,>NP_035086 GeneID:18293 Ogdh	839.523	5.44e-11	2.03e-17	INSPNSKVNTLNK	7	54	>NP_849209 GeneID:97212 Hadha	1427.77	6.4e-31	2.48e-43	>NP_001239217 GeneID:18293 Ogdh,>NP_001239211 GeneID:18293 Ogdh,>NP_001239212 GeneID:18293 Ogdh,>NP_001239216 GeneID:18293 Ogdh,>NP_035086 GeneID:18293 Ogdh-530->NP_849209 GeneID:97212 Hadha-60	Ogdh	Hadha	549	60
396-1-7-1-13-1	F1_Agilent6_20160920_FL_mito_3_SCX_f43.mgf	intra	12000	4	2492.33	1	KTHLTELQR	1	996	>NP_001239217 GeneID:18293 Ogdh,>NP_001239211 GeneID:18293 Ogdh,>NP_001239212 GeneID:18293 Ogdh,>NP_001239216 GeneID:18293 Ogdh,>NP_035086 GeneID:18293 Ogdh	1124.63	1.7e-42	3.33e-53	SKDEKILHIK	5	569	>NP_001239217 GeneID:18293 Ogdh,>NP_001239211 GeneID:18293 Ogdh,>NP_001239212 GeneID:18293 Ogdh,>NP_001239216 GeneID:18293 Ogdh,>NP_035086 GeneID:18293 Ogdh	1209.71	3.46e-48	1.01e-60	>NP_001239217 GeneID:18293 Ogdh,>NP_001239211 GeneID:18293 Ogdh,>NP_001239212 GeneID:18293 Ogdh,>NP_001239216 GeneID:18293 Ogdh,>NP_035086 GeneID:18293 Ogdh-573->NP_001239217 GeneID:18293 Ogdh,>NP_001239211 GeneID:18293 Ogdh,>NP_001239212 GeneID:18293 Ogdh,>NP_001239216 GeneID:18293 Ogdh,>NP_035086 GeneID:18293 Ogdh-996	Ogdh	Ogdh	1015	592
264-1-10-1-10-1	F1_Agilent6_20160920_FL_mito_3_SCX_f34.mgf	inter	9178	4	2103.18	2	ILKTRR	3	634	>NP_001239217 GeneID:18293 Ogdh,>NP_001239211 GeneID:18293 Ogdh,>NP_001239212 GeneID:18293 Ogdh,>NP_001239216 GeneID:18293 Ogdh,>NP_035086 GeneID:18293 Ogdh	785.524	4.38e-12	4.38e-12	ITGKNQVTATK	4	156	>NP_031887 GeneID:13382 Dld	1159.66	2.46e-31	4.01e-44	>NP_001239217 GeneID:18293 Ogdh,>NP_001239211 GeneID:18293 Ogdh,>NP_001239212 GeneID:18293 Ogdh,>NP_001239216 GeneID:18293 Ogdh,>NP_035086 GeneID:18293 Ogdh-636->NP_031887 GeneID:13382 Dld-159	Ogdh	Dld	655	159
33-1-10-1-12-1	F1_Agilent6_20160920_FL_mito_3_SCX_f34.mgf	inter	10166	4	1975.12	1	ILKTRR	3	634	>NP_001239217 GeneID:18293 Ogdh,>NP_001239211 GeneID:18293 Ogdh,>NP_001239212 GeneID:18293 Ogdh,>NP_001239216 GeneID:18293 Ogdh,>NP_035086 GeneID:18293 Ogdh	785.524	2.7e-10	2.7e-10	LNTKVTGATK	4	274	>NP_031887 GeneID:13382 Dld	1031.6	1.79e-35	3.62e-44	>NP_001239217 GeneID:18293 Ogdh,>NP_001239211 GeneID:18293 Ogdh,>NP_001239212 GeneID:18293 Ogdh,>NP_001239216 GeneID:18293 Ogdh,>NP_035086 GeneID:18293 Ogdh-636->NP_031887 GeneID:13382 Dld-277	Ogdh	Dld	655	277
474-1-10-1-13-1	F1_Agilent6_20160920_FL_mito_3_SCX_f31.mgf	inter	40107	4	3437.78	2	SVHKSWDIFFR	4	71	>NP_001239217 GeneID:18293 Ogdh,>NP_001239211 GeneID:18293 Ogdh,>NP_001239212 GeneID:18293 Ogdh,>NP_001239216 GeneID:18293 Ogdh,>NP_035086 GeneID:18293 Ogdh	1420.73	1	1.35e-12	PVSAIKPTAAPPLAEAGAAK	6	199	>NP_084501 GeneID:78920 Dlst	1859.05	4.03e-15	1.17e-23	>NP_001239217 GeneID:18293 Ogdh,>NP_001239211 GeneID:18293 Ogdh,>NP_001239212 GeneID:18293 Ogdh,>NP_001239216 GeneID:18293 Ogdh,>NP_035086 GeneID:18293 Ogdh-74->NP_084501 GeneID:78920 Dlst-204	Ogdh	Dlst	74	204
199-1-12-1-10-1	F1_Agilent6_20160920_FL_mito_3_SCX_f36.mgf	inter	39468	5	2708.34	2	TINELGEKAR	8	347	>NP_084501 GeneID:78920 Dlst	1129.61	1.36e-56	2.92e-69	SVHKSWDIFFR	4	71	>NP_001239217 GeneID:18293 Ogdh,>NP_001239211 GeneID:18293 Ogdh,>NP_001239212 GeneID:18293 Ogdh,>NP_001239216 GeneID:18293 Ogdh,>NP_035086 GeneID:18293 Ogdh	1420.73	3.6e-44	3.03e-55	>NP_001239217 GeneID:18293 Ogdh,>NP_001239211 GeneID:18293 Ogdh,>NP_001239212 GeneID:18293 Ogdh,>NP_001239216 GeneID:18293 Ogdh,>NP_035086 GeneID:18293 Ogdh-74->NP_084501 GeneID:78920 Dlst-354	Dlst	Ogdh	354	74
293-1-6-1-22-1	F1_Agilent6_20160920_FL_mito_3_SCX_f42.mgf	intra	11542	5	3245.64	1	KWSSEKR	6	267	>NP_001239217 GeneID:18293 Ogdh,>NP_001239211 GeneID:18293 Ogdh,>NP_001239212 GeneID:18293 Ogdh,>NP_001239216 GeneID:18293 Ogdh,>NP_035086 GeneID:18293 Ogdh,>NP_001074599 GeneID:239017 Ogdhl	919.488	7.93e-37	7.93e-37	AKPVWYAGRDPAAAPATGNKK	20	976	>NP_001239217 GeneID:18293 Ogdh,>NP_001239211 GeneID:18293 Ogdh,>NP_001239212 GeneID:18293 Ogdh,>NP_001239216 GeneID:18293 Ogdh,>NP_035086 GeneID:18293 Ogdh	2168.15	2.37e-49	8.26e-78	>NP_001239217 GeneID:18293 Ogdh,>NP_001239211 GeneID:18293 Ogdh,>NP_001239212 GeneID:18293 Ogdh,>NP_001239216 GeneID:18293 Ogdh,>NP_035086 GeneID:18293 Ogdh-995->NP_001239217 GeneID:18293 Ogdh,>NP_001239211 GeneID:18293 Ogdh,>NP_001239212 GeneID:18293 Ogdh,>NP_001239216 GeneID:18293 Ogdh,>NP_035086 GeneID:18293 Ogdh,>NP_001074599 GeneID:239017 Ogdhl-272	Ogdhl	Ogdh	282	1014
78-1-7-1-7-1	F1_Agilent6_20160920_FL_mito_3_SCX_f39.mgf	intra	14755	4	2407.26	1	KTHLTELQR	1	996	>NP_001239217 GeneID:18293 Ogdh,>NP_001239211 GeneID:18293 Ogdh,>NP_001239212 GeneID:18293 Ogdh,>NP_001239216 GeneID:18293 Ogdh,>NP_035086 GeneID:18293 Ogdh	1124.63	2.27e-21	5.85e-32	KTHLTELQR	1	996	>NP_001239217 GeneID:18293 Ogdh,>NP_001239211 GeneID:18293 Ogdh,>NP_001239212 GeneID:18293 Ogdh,>NP_001239216 GeneID:18293 Ogdh,>NP_035086 GeneID:18293 Ogdh	1124.63	2.27e-21	5.85e-32	>NP_001239217 GeneID:18293 Ogdh,>NP_001239211 GeneID:18293 Ogdh,>NP_001239212 GeneID:18293 Ogdh,>NP_001239216 GeneID:18293 Ogdh,>NP_035086 GeneID:18293 Ogdh-996->NP_001239217 GeneID:18293 Ogdh,>NP_001239211 GeneID:18293 Ogdh,>NP_001239212 GeneID:18293 Ogdh,>NP_001239216 GeneID:18293 Ogdh,>NP_035086 GeneID:18293 Ogdh-996	Ogdh	Ogdh	1015	1015
264-1-5-1-8-1	F1_Agilent6_20160920_FL_mito_3_SCX_f36.mgf	intra	34846	5	3624.67	1	YSEGYPGKR	8	93	>NP_001239245 GeneID:108037 Shmt2,>NP_082506 GeneID:108037 Shmt2	1055.5	1.06e-22	3.75e-31	IMGLDLPDGGHLTHGYMSDVKR	21	158	>NP_001239245 GeneID:108037 Shmt2,>NP_082506 GeneID:108037 Shmt2	2411.17	7.8e-51	9.08e-70	>NP_001239245 GeneID:108037 Shmt2,>NP_082506 GeneID:108037 Shmt2-100->NP_001239245 GeneID:108037 Shmt2,>NP_082506 GeneID:108037 Shmt2-178	Shmt2	Shmt2	103	181
247-1-4-1-9-1	F1_Agilent6_20160920_FL_mito_3_SCX_f27.mgf	intra	39812	4	2451.21	3	YSEGYPGKR	8	93	>NP_001239245 GeneID:108037 Shmt2,>NP_082506 GeneID:108037 Shmt2	1055.5	1.16e-42	2.12e-54	LQDFKSFLLK	5	462	>NP_001239245 GeneID:108037 Shmt2,>NP_082506 GeneID:108037 Shmt2	1237.71	1.12e-50	6.14e-62	>NP_001239245 GeneID:108037 Shmt2,>NP_082506 GeneID:108037 Shmt2-100->NP_001239245 GeneID:108037 Shmt2,>NP_082506 GeneID:108037 Shmt2-466	Shmt2	Shmt2	103	469
367-1-4-1-10-1	F1_Agilent6_20160920_FL_mito_3_SCX_f32.mgf	inter	13287	5	2405.22	1	LAKEEEPKK	3	25	>NP_080841 GeneID:68117 Apool	1070.6	6.69e-07	3.45e-17	FVNQLKGESR	6	630	>NP_001240617 GeneID:76614 Immt,>NP_001240616 GeneID:76614 Immt,>NP_083949 GeneID:76614 Immt,>NP_001240615 GeneID:76614 Immt,>NP_001240610 GeneID:76614 Immt	1176.63	3.08e-30	1.45e-42	>NP_001240617 GeneID:76614 Immt,>NP_001240616 GeneID:76614 Immt,>NP_083949 GeneID:76614 Immt,>NP_001240615 GeneID:76614 Immt,>NP_001240610 GeneID:76614 Immt-635->NP_080841 GeneID:68117 Apool-27	Apool	Immt	27	713
158-1-2-1-14-1	F1_Agilent6_20160920_FL_mito_3_SCX_f27.mgf	inter	14225	4	2093.01	1	EEEPKK	5	28	>NP_080841 GeneID:68117 Apool	758.381	1.1e-12	1.1e-12	FVNQLKGESR	6	630	>NP_001240617 GeneID:76614 Immt,>NP_001240616 GeneID:76614 Immt,>NP_083949 GeneID:76614 Immt,>NP_001240615 GeneID:76614 Immt,>NP_001240610 GeneID:76614 Immt	1176.63	1.2e-55	5.37e-65	>NP_001240617 GeneID:76614 Immt,>NP_001240616 GeneID:76614 Immt,>NP_083949 GeneID:76614 Immt,>NP_001240615 GeneID:76614 Immt,>NP_001240610 GeneID:76614 Immt-635->NP_080841 GeneID:68117 Apool-32	Apool	Immt	32	713
355-1-65-1-9-1	F1_Agilent6_20160920_FL_mito_3_SCX_f35.mgf	inter	32100	6	3634.92	1	FVNQLKGESR	6	630	>NP_001240617 GeneID:76614 Immt,>NP_001240616 GeneID:76614 Immt,>NP_083949 GeneID:76614 Immt,>NP_001240615 GeneID:76614 Immt,>NP_001240610 GeneID:76614 Immt	1176.63	6.65e-40	2.25e-47	KQLVRPDQLPIYTAPPLHSK	1	33	>NP_080841 GeneID:68117 Apool	2300.3	1.04e-43	5.44e-63	>NP_001240617 GeneID:76614 Immt,>NP_001240616 GeneID:76614 Immt,>NP_083949 GeneID:76614 Immt,>NP_001240615 GeneID:76614 Immt,>NP_001240610 GeneID:76614 Immt-635->NP_080841 GeneID:68117 Apool-33	Immt	Apool	713	33
304-1-13-1-22-1	F1_Agilent6_20160920_FL_mito_3_SCX_f24.mgf	inter	31759	4	3772.83	5	FVNQLKGESR	6	630	>NP_001240617 GeneID:76614 Immt,>NP_001240616 GeneID:76614 Immt,>NP_083949 GeneID:76614 Immt,>NP_001240615 GeneID:76614 Immt,>NP_001240610 GeneID:76614 Immt	1176.63	1	7.13e-11	IDELSLYSVPEGQSKYVEEPR	15	37	>NP_080949 GeneID:68316 Apoo,>NP_001186266 GeneID:68316 Apoo,>NP_001186268 GeneID:68316 Apoo,>NP_001186267 GeneID:68316 Apoo	2437.2	2.34e-18	1.57e-22	>NP_001240617 GeneID:76614 Immt,>NP_001240616 GeneID:76614 Immt,>NP_083949 GeneID:76614 Immt,>NP_001240615 GeneID:76614 Immt,>NP_001240610 GeneID:76614 Immt-635->NP_080949 GeneID:68316 Apoo,>NP_001186266 GeneID:68316 Apoo,>NP_001186268 GeneID:68316 Apoo,>NP_001186267 GeneID:68316 Apoo-51	Immt	Apoo	713	65
194-1-3-1-10-1	F1_Agilent6_20160920_FL_mito_3_SCX_f34.mgf	inter	10755	4	2045	2	KDSPHK	1	27	>NP_080949 GeneID:68316 Apoo,>NP_001186266 GeneID:68316 Apoo	710.371	3.52e-16	1.95e-20	FVNQLKGESR	6	630	>NP_001240617 GeneID:76614 Immt,>NP_001240616 GeneID:76614 Immt,>NP_083949 GeneID:76614 Immt,>NP_001240615 GeneID:76614 Immt,>NP_001240610 GeneID:76614 Immt	1176.63	1.84e-54	4.02e-67	>NP_001240617 GeneID:76614 Immt,>NP_001240616 GeneID:76614 Immt,>NP_083949 GeneID:76614 Immt,>NP_001240615 GeneID:76614 Immt,>NP_001240610 GeneID:76614 Immt-635->NP_080949 GeneID:68316 Apoo,>NP_001186266 GeneID:68316 Apoo-27	Apoo	Immt	41	713
95-1-2-1-10-1	F1_Agilent6_20160920_FL_mito_3_SCX_f33.mgf	inter	17686	4	2426.13	1	DSPHKSYMK	5	28	>NP_080949 GeneID:68316 Apoo,>NP_001186266 GeneID:68316 Apoo	1091.51	6.34e-25	1.06e-32	FVNQLKGESR	6	630	>NP_001240617 GeneID:76614 Immt,>NP_001240616 GeneID:76614 Immt,>NP_083949 GeneID:76614 Immt,>NP_001240615 GeneID:76614 Immt,>NP_001240610 GeneID:76614 Immt	1176.63	1.9e-55	3.38e-69	>NP_001240617 GeneID:76614 Immt,>NP_001240616 GeneID:76614 Immt,>NP_083949 GeneID:76614 Immt,>NP_001240615 GeneID:76614 Immt,>NP_001240610 GeneID:76614 Immt-635->NP_080949 GeneID:68316 Apoo,>NP_001186266 GeneID:68316 Apoo-32	Apoo	Immt	46	713
197-2-3-1-1-1	F1_Agilent6_20160920_FL_mito_3_SCX_f26.mgf	intra	12909	4	1957.03	2	AKEELEK	2	219	>NP_001240618 GeneID:76614 Immt,>NP_001240617 GeneID:76614 Immt,>NP_001240616 GeneID:76614 Immt,>NP_083949 GeneID:76614 Immt,>NP_001240615 GeneID:76614 Immt,>NP_001240610 GeneID:76614 Immt	845.449	0.000121306	4.65e-11	KPVQSGPLK	1	102	>NP_001240618 GeneID:76614 Immt,>NP_001240617 GeneID:76614 Immt,>NP_001240616 GeneID:76614 Immt,>NP_083949 GeneID:76614 Immt,>NP_001240615 GeneID:76614 Immt,>NP_001240610 GeneID:76614 Immt	952.571	2.53e-15	8.23e-25	>NP_001240618 GeneID:76614 Immt,>NP_001240617 GeneID:76614 Immt,>NP_001240616 GeneID:76614 Immt,>NP_083949 GeneID:76614 Immt,>NP_001240615 GeneID:76614 Immt,>NP_001240610 GeneID:76614 Immt-102->NP_001240618 GeneID:76614 Immt,>NP_001240617 GeneID:76614 Immt,>NP_001240616 GeneID:76614 Immt,>NP_083949 GeneID:76614 Immt,>NP_001240615 GeneID:76614 Immt,>NP_001240610 GeneID:76614 Immt-220	Immt	Immt	298	102
444-1-1-1-3-1	F1_Agilent6_20160920_FL_mito_3_SCX_f24.mgf	intra	13665	4	2504.22	3	KPVQSGPLK	1	102	>NP_001240618 GeneID:76614 Immt,>NP_001240617 GeneID:76614 Immt,>NP_001240616 GeneID:76614 Immt,>NP_083949 GeneID:76614 Immt,>NP_001240615 GeneID:76614 Immt,>NP_001240610 GeneID:76614 Immt	952.571	0.00134365	3.87e-11	TAMDNSEIAGEKK	12	179	>NP_001240618 GeneID:76614 Immt,>NP_001240617 GeneID:76614 Immt,>NP_001240616 GeneID:76614 Immt,>NP_083949 GeneID:76614 Immt,>NP_001240615 GeneID:76614 Immt,>NP_001240610 GeneID:76614 Immt	1392.66	9.53e-05	2.1e-12	>NP_001240618 GeneID:76614 Immt,>NP_001240617 GeneID:76614 Immt,>NP_001240616 GeneID:76614 Immt,>NP_083949 GeneID:76614 Immt,>NP_001240615 GeneID:76614 Immt,>NP_001240610 GeneID:76614 Immt-102->NP_001240618 GeneID:76614 Immt,>NP_001240617 GeneID:76614 Immt,>NP_001240616 GeneID:76614 Immt,>NP_083949 GeneID:76614 Immt,>NP_001240615 GeneID:76614 Immt,>NP_001240610 GeneID:76614 Immt-190	Immt	Immt	102	268
417-1-1-1-15-1	F1_Agilent6_20160920_FL_mito_3_SCX_f30.mgf	intra	28160	4	3024.63	1	KPVQSGPLK	1	102	>NP_001240618 GeneID:76614 Immt,>NP_001240617 GeneID:76614 Immt,>NP_001240616 GeneID:76614 Immt,>NP_083949 GeneID:76614 Immt,>NP_001240615 GeneID:76614 Immt,>NP_001240610 GeneID:76614 Immt	952.571	4.71e-07	9.54e-16	KPVQSGPLKISSVSEVMK	9	102	>NP_001240618 GeneID:76614 Immt,>NP_001240617 GeneID:76614 Immt,>NP_001240616 GeneID:76614 Immt,>NP_083949 GeneID:76614 Immt,>NP_001240615 GeneID:76614 Immt,>NP_001240610 GeneID:76614 Immt	1913.07	2.83e-24	1.6e-38	>NP_001240618 GeneID:76614 Immt,>NP_001240617 GeneID:76614 Immt,>NP_001240616 GeneID:76614 Immt,>NP_083949 GeneID:76614 Immt,>NP_001240615 GeneID:76614 Immt,>NP_001240610 GeneID:76614 Immt-102->NP_001240618 GeneID:76614 Immt,>NP_001240617 GeneID:76614 Immt,>NP_001240616 GeneID:76614 Immt,>NP_083949 GeneID:76614 Immt,>NP_001240615 GeneID:76614 Immt,>NP_001240610 GeneID:76614 Immt-110	Immt	Immt	102	110
136-1-2-1-7-1	F1_Agilent6_20160920_FL_mito_3_SCX_f25.mgf	intra	7558	4	2169.14	1	KPVQSGPLK	1	102	>NP_001240618 GeneID:76614 Immt,>NP_001240617 GeneID:76614 Immt,>NP_001240616 GeneID:76614 Immt,>NP_083949 GeneID:76614 Immt,>NP_001240615 GeneID:76614 Immt,>NP_001240610 GeneID:76614 Immt	952.571	7.1e-09	3.44e-16	KVQAAQSEAK	1	265	>NP_001240618 GeneID:76614 Immt,>NP_001240617 GeneID:76614 Immt,>NP_001240616 GeneID:76614 Immt,>NP_083949 GeneID:76614 Immt,>NP_001240615 GeneID:76614 Immt,>NP_001240610 GeneID:76614 Immt	1058.57	3.74e-42	1.08e-49	>NP_001240618 GeneID:76614 Immt,>NP_001240617 GeneID:76614 Immt,>NP_001240616 GeneID:76614 Immt,>NP_083949 GeneID:76614 Immt,>NP_001240615 GeneID:76614 Immt,>NP_001240610 GeneID:76614 Immt-102->NP_001240618 GeneID:76614 Immt,>NP_001240617 GeneID:76614 Immt,>NP_001240616 GeneID:76614 Immt,>NP_083949 GeneID:76614 Immt,>NP_001240615 GeneID:76614 Immt,>NP_001240610 GeneID:76614 Immt-265	Immt	Immt	102	343
39-1-1-1-12-1	F1_Agilent6_20160920_FL_mito_3_SCX_f24.mgf	intra	23480	4	2424.29	1	KPVQSGPLK	1	102	>NP_001240618 GeneID:76614 Immt,>NP_001240617 GeneID:76614 Immt,>NP_001240616 GeneID:76614 Immt,>NP_083949 GeneID:76614 Immt,>NP_001240615 GeneID:76614 Immt,>NP_001240610 GeneID:76614 Immt	952.571	2.4e-12	2.7e-21	AVDEAADALLKAK	11	208	>NP_001240618 GeneID:76614 Immt,>NP_001240617 GeneID:76614 Immt,>NP_001240616 GeneID:76614 Immt,>NP_083949 GeneID:76614 Immt,>NP_001240615 GeneID:76614 Immt,>NP_001240610 GeneID:76614 Immt	1313.72	4.44e-38	4.35e-48	>NP_001240618 GeneID:76614 Immt,>NP_001240617 GeneID:76614 Immt,>NP_001240616 GeneID:76614 Immt,>NP_083949 GeneID:76614 Immt,>NP_001240615 GeneID:76614 Immt,>NP_001240610 GeneID:76614 Immt-102->NP_001240618 GeneID:76614 Immt,>NP_001240617 GeneID:76614 Immt,>NP_001240616 GeneID:76614 Immt,>NP_083949 GeneID:76614 Immt,>NP_001240615 GeneID:76614 Immt,>NP_001240610 GeneID:76614 Immt-218	Immt	Immt	102	296
101-1-2-1-7-1	F1_Agilent6_20160920_FL_mito_3_SCX_f36.mgf	intra	16583	5	2887.53	1	KPVQSGPLK	1	102	>NP_001240618 GeneID:76614 Immt,>NP_001240617 GeneID:76614 Immt,>NP_001240616 GeneID:76614 Immt,>NP_083949 GeneID:76614 Immt,>NP_001240615 GeneID:76614 Immt,>NP_001240610 GeneID:76614 Immt	952.571	1.66e-14	6.24e-22	KREIAGATPHITAAEGR	1	235	>NP_001240618 GeneID:76614 Immt,>NP_001240617 GeneID:76614 Immt,>NP_001240616 GeneID:76614 Immt,>NP_083949 GeneID:76614 Immt,>NP_001240615 GeneID:76614 Immt,>NP_001240610 GeneID:76614 Immt	1776.96	4.06e-54	4.06e-54	>NP_001240618 GeneID:76614 Immt,>NP_001240617 GeneID:76614 Immt,>NP_001240616 GeneID:76614 Immt,>NP_083949 GeneID:76614 Immt,>NP_001240615 GeneID:76614 Immt,>NP_001240610 GeneID:76614 Immt-102->NP_001240618 GeneID:76614 Immt,>NP_001240617 GeneID:76614 Immt,>NP_001240616 GeneID:76614 Immt,>NP_083949 GeneID:76614 Immt,>NP_001240615 GeneID:76614 Immt,>NP_001240610 GeneID:76614 Immt-235	Immt	Immt	102	313
124-1-2-1-6-1	F1_Agilent6_20160920_FL_mito_3_SCX_f25.mgf	intra	11674	4	2209.21	2	KPVQSGPLK	1	102	>NP_001240618 GeneID:76614 Immt,>NP_001240617 GeneID:76614 Immt,>NP_001240616 GeneID:76614 Immt,>NP_083949 GeneID:76614 Immt,>NP_001240615 GeneID:76614 Immt,>NP_001240610 GeneID:76614 Immt	952.571	1.98e-18	1.56e-26	LPVAQSQKTK	8	123	>NP_001240618 GeneID:76614 Immt,>NP_001240617 GeneID:76614 Immt,>NP_001240616 GeneID:76614 Immt,>NP_083949 GeneID:76614 Immt,>NP_001240615 GeneID:76614 Immt,>NP_001240610 GeneID:76614 Immt	1098.64	5.7e-31	1.53e-40	>NP_001240618 GeneID:76614 Immt,>NP_001240617 GeneID:76614 Immt,>NP_001240616 GeneID:76614 Immt,>NP_083949 GeneID:76614 Immt,>NP_001240615 GeneID:76614 Immt,>NP_001240610 GeneID:76614 Immt-102->NP_001240618 GeneID:76614 Immt,>NP_001240617 GeneID:76614 Immt,>NP_001240616 GeneID:76614 Immt,>NP_083949 GeneID:76614 Immt,>NP_001240615 GeneID:76614 Immt,>NP_001240610 GeneID:76614 Immt-130	Immt	Immt	102	130
445-1-1-1-5-1	F1_Agilent6_20160920_FL_mito_3_SCX_f23.mgf	intra	12841	4	2310.22	2	KPVQSGPLK	1	102	>NP_001240618 GeneID:76614 Immt,>NP_001240617 GeneID:76614 Immt,>NP_001240616 GeneID:76614 Immt,>NP_083949 GeneID:76614 Immt,>NP_001240615 GeneID:76614 Immt,>NP_001240610 GeneID:76614 Immt	952.571	1.83e-17	2.45e-27	DSKLPVAQSQK	3	120	>NP_001240618 GeneID:76614 Immt,>NP_001240617 GeneID:76614 Immt,>NP_001240616 GeneID:76614 Immt,>NP_083949 GeneID:76614 Immt,>NP_001240615 GeneID:76614 Immt,>NP_001240610 GeneID:76614 Immt	1199.65	1.69e-53	1.16e-65	>NP_001240618 GeneID:76614 Immt,>NP_001240617 GeneID:76614 Immt,>NP_001240616 GeneID:76614 Immt,>NP_083949 GeneID:76614 Immt,>NP_001240615 GeneID:76614 Immt,>NP_001240610 GeneID:76614 Immt-102->NP_001240618 GeneID:76614 Immt,>NP_001240617 GeneID:76614 Immt,>NP_001240616 GeneID:76614 Immt,>NP_083949 GeneID:76614 Immt,>NP_001240615 GeneID:76614 Immt,>NP_001240610 GeneID:76614 Immt-122	Immt	Immt	102	122
264-1-1-1-9-1	F1_Agilent6_20160920_FL_mito_3_SCX_f24.mgf	intra	18706	4	2419.23	2	KPVQSGPLK	1	102	>NP_001240618 GeneID:76614 Immt,>NP_001240617 GeneID:76614 Immt,>NP_001240616 GeneID:76614 Immt,>NP_083949 GeneID:76614 Immt,>NP_001240615 GeneID:76614 Immt,>NP_001240610 GeneID:76614 Immt	952.571	5.93e-21	2.31e-31	ISSVSEVMKDSK	9	111	>NP_001240618 GeneID:76614 Immt,>NP_001240617 GeneID:76614 Immt,>NP_001240616 GeneID:76614 Immt,>NP_083949 GeneID:76614 Immt,>NP_001240615 GeneID:76614 Immt,>NP_001240610 GeneID:76614 Immt	1308.66	5.73e-54	2.94e-66	>NP_001240618 GeneID:76614 Immt,>NP_001240617 GeneID:76614 Immt,>NP_001240616 GeneID:76614 Immt,>NP_083949 GeneID:76614 Immt,>NP_001240615 GeneID:76614 Immt,>NP_001240610 GeneID:76614 Immt-102->NP_001240618 GeneID:76614 Immt,>NP_001240617 GeneID:76614 Immt,>NP_001240616 GeneID:76614 Immt,>NP_083949 GeneID:76614 Immt,>NP_001240615 GeneID:76614 Immt,>NP_001240610 GeneID:76614 Immt-119	Immt	Immt	102	119
14-1-8-1-1-1	F1_Agilent6_20160920_FL_mito_3_SCX_f37.mgf	inter	18551	4	2011.04	1	HKQFWR	2	106	>NP_031476 GeneID:11739 Slc25a4	900.472	1.26e-10	5.95e-16	KPVQSGPLK	1	102	>NP_001240618 GeneID:76614 Immt,>NP_001240617 GeneID:76614 Immt,>NP_001240616 GeneID:76614 Immt,>NP_083949 GeneID:76614 Immt,>NP_001240615 GeneID:76614 Immt,>NP_001240610 GeneID:76614 Immt	952.571	3.61e-23	3.61e-23	>NP_001240618 GeneID:76614 Immt,>NP_001240617 GeneID:76614 Immt,>NP_001240616 GeneID:76614 Immt,>NP_083949 GeneID:76614 Immt,>NP_001240615 GeneID:76614 Immt,>NP_001240610 GeneID:76614 Immt-102->NP_031476 GeneID:11739 Slc25a4-107	Slc25a4	Immt	107	102
486-1-1-1-1-1	F1_Agilent6_20160920_FL_mito_3_SCX_f25.mgf	inter	16990	4	2668.31	1	KPVQSGPLK	1	102	>NP_001240618 GeneID:76614 Immt,>NP_001240617 GeneID:76614 Immt,>NP_001240616 GeneID:76614 Immt,>NP_083949 GeneID:76614 Immt,>NP_001240615 GeneID:76614 Immt,>NP_001240610 GeneID:76614 Immt	952.571	7.21e-09	8.03e-15	KTGQAAGFSYTDANK	1	40	>NP_031834 GeneID:13063 Cycs	1557.74	1.88e-47	1.88e-47	>NP_001240618 GeneID:76614 Immt,>NP_001240617 GeneID:76614 Immt,>NP_001240616 GeneID:76614 Immt,>NP_083949 GeneID:76614 Immt,>NP_001240615 GeneID:76614 Immt,>NP_001240610 GeneID:76614 Immt-102->NP_031834 GeneID:13063 Cycs-40	Immt	Cycs	102	40
274-1-2-1-4-1	F1_Agilent6_20160920_FL_mito_3_SCX_f38.mgf	inter	18487	5	2364.2	2	KPVQSGPLK	1	102	>NP_001240618 GeneID:76614 Immt,>NP_001240617 GeneID:76614 Immt,>NP_001240616 GeneID:76614 Immt,>NP_083949 GeneID:76614 Immt,>NP_001240615 GeneID:76614 Immt,>NP_001240610 GeneID:76614 Immt	952.571	2.31e-30	2.84e-36	DHCVAHKLFK	7	77	>NP_079917 GeneID:66576 Uqcrh	1253.63	2.25e-27	6.62e-45	>NP_001240618 GeneID:76614 Immt,>NP_001240617 GeneID:76614 Immt,>NP_001240616 GeneID:76614 Immt,>NP_083949 GeneID:76614 Immt,>NP_001240615 GeneID:76614 Immt,>NP_001240610 GeneID:76614 Immt-102->NP_079917 GeneID:66576 Uqcrh-83	Immt	Uqcrh	102	83
125-1-3-1-107-1	F1_Agilent6_20160920_FL_mito_3_SCX_f30.mgf	intra	27186	5	2917.51	1	AKEELEK	2	219	>NP_001240618 GeneID:76614 Immt,>NP_001240617 GeneID:76614 Immt,>NP_001240616 GeneID:76614 Immt,>NP_083949 GeneID:76614 Immt,>NP_001240615 GeneID:76614 Immt,>NP_001240610 GeneID:76614 Immt	845.449	6.61e-07	6.91e-14	KPVQSGPLKISSVSEVMK	9	102	>NP_001240618 GeneID:76614 Immt,>NP_001240617 GeneID:76614 Immt,>NP_001240616 GeneID:76614 Immt,>NP_083949 GeneID:76614 Immt,>NP_001240615 GeneID:76614 Immt,>NP_001240610 GeneID:76614 Immt	1913.07	2.78e-36	2.78e-36	>NP_001240618 GeneID:76614 Immt,>NP_001240617 GeneID:76614 Immt,>NP_001240616 GeneID:76614 Immt,>NP_083949 GeneID:76614 Immt,>NP_001240615 GeneID:76614 Immt,>NP_001240610 GeneID:76614 Immt-110->NP_001240618 GeneID:76614 Immt,>NP_001240617 GeneID:76614 Immt,>NP_001240616 GeneID:76614 Immt,>NP_083949 GeneID:76614 Immt,>NP_001240615 GeneID:76614 Immt,>NP_001240610 GeneID:76614 Immt-220	Immt	Immt	298	110
414-1-7-1-15-1	F1_Agilent6_20160920_FL_mito_3_SCX_f36.mgf	intra	28384	5	3175.65	1	AKEELEKMK	7	219	>NP_001240618 GeneID:76614 Immt,>NP_001240617 GeneID:76614 Immt,>NP_001240616 GeneID:76614 Immt,>NP_083949 GeneID:76614 Immt,>NP_001240615 GeneID:76614 Immt,>NP_001240610 GeneID:76614 Immt	1104.58	1.26e-15	1.26e-15	KPVQSGPLKISSVSEVMK	9	102	>NP_001240618 GeneID:76614 Immt,>NP_001240617 GeneID:76614 Immt,>NP_001240616 GeneID:76614 Immt,>NP_083949 GeneID:76614 Immt,>NP_001240615 GeneID:76614 Immt,>NP_001240610 GeneID:76614 Immt	1913.07	1.33e-43	1.27e-51	>NP_001240618 GeneID:76614 Immt,>NP_001240617 GeneID:76614 Immt,>NP_001240616 GeneID:76614 Immt,>NP_083949 GeneID:76614 Immt,>NP_001240615 GeneID:76614 Immt,>NP_001240610 GeneID:76614 Immt-110->NP_001240618 GeneID:76614 Immt,>NP_001240617 GeneID:76614 Immt,>NP_001240616 GeneID:76614 Immt,>NP_083949 GeneID:76614 Immt,>NP_001240615 GeneID:76614 Immt,>NP_001240610 GeneID:76614 Immt-225	Immt	Immt	303	110
236-1-12-1-15-1	F1_Agilent6_20160920_FL_mito_3_SCX_f30.mgf	intra	32650	4	3118.63	3	MKTIIEDAK	2	226	>NP_001240618 GeneID:76614 Immt,>NP_001240617 GeneID:76614 Immt,>NP_001240616 GeneID:76614 Immt,>NP_083949 GeneID:76614 Immt,>NP_001240615 GeneID:76614 Immt,>NP_001240610 GeneID:76614 Immt	1047.56	1.15e-21	4.08e-30	KPVQSGPLKISSVSEVMK	9	102	>NP_001240618 GeneID:76614 Immt,>NP_001240617 GeneID:76614 Immt,>NP_001240616 GeneID:76614 Immt,>NP_083949 GeneID:76614 Immt,>NP_001240615 GeneID:76614 Immt,>NP_001240610 GeneID:76614 Immt	1913.07	8.42e-50	9.01e-71	>NP_001240618 GeneID:76614 Immt,>NP_001240617 GeneID:76614 Immt,>NP_001240616 GeneID:76614 Immt,>NP_083949 GeneID:76614 Immt,>NP_001240615 GeneID:76614 Immt,>NP_001240610 GeneID:76614 Immt-110->NP_001240618 GeneID:76614 Immt,>NP_001240617 GeneID:76614 Immt,>NP_001240616 GeneID:76614 Immt,>NP_083949 GeneID:76614 Immt,>NP_001240615 GeneID:76614 Immt,>NP_001240610 GeneID:76614 Immt-227	Immt	Immt	305	110
406-1-8-1-15-1	F1_Agilent6_20160920_FL_mito_3_SCX_f30.mgf	intra	29799	4	3072.62	3	TVEGALKER	7	197	>NP_001240618 GeneID:76614 Immt,>NP_001240617 GeneID:76614 Immt,>NP_001240616 GeneID:76614 Immt,>NP_083949 GeneID:76614 Immt,>NP_001240615 GeneID:76614 Immt,>NP_001240610 GeneID:76614 Immt	1001.55	8.96e-21	2.07e-30	KPVQSGPLKISSVSEVMK	9	102	>NP_001240618 GeneID:76614 Immt,>NP_001240617 GeneID:76614 Immt,>NP_001240616 GeneID:76614 Immt,>NP_083949 GeneID:76614 Immt,>NP_001240615 GeneID:76614 Immt,>NP_001240610 GeneID:76614 Immt	1913.07	2.79e-52	3.65e-70	>NP_001240618 GeneID:76614 Immt,>NP_001240617 GeneID:76614 Immt,>NP_001240616 GeneID:76614 Immt,>NP_083949 GeneID:76614 Immt,>NP_001240615 GeneID:76614 Immt,>NP_001240610 GeneID:76614 Immt-110->NP_001240618 GeneID:76614 Immt,>NP_001240617 GeneID:76614 Immt,>NP_001240616 GeneID:76614 Immt,>NP_083949 GeneID:76614 Immt,>NP_001240615 GeneID:76614 Immt,>NP_001240610 GeneID:76614 Immt-203	Immt	Immt	281	110
355-1-4-1-15-1	F1_Agilent6_20160920_FL_mito_3_SCX_f38.mgf	intra	25654	6	3848.02	2	KREIAGATPHITAAEGR	1	235	>NP_001240618 GeneID:76614 Immt,>NP_001240617 GeneID:76614 Immt,>NP_001240616 GeneID:76614 Immt,>NP_083949 GeneID:76614 Immt,>NP_001240615 GeneID:76614 Immt,>NP_001240610 GeneID:76614 Immt	1776.96	3.42e-17	6.1e-31	KPVQSGPLKISSVSEVMK	9	102	>NP_001240618 GeneID:76614 Immt,>NP_001240617 GeneID:76614 Immt,>NP_001240616 GeneID:76614 Immt,>NP_083949 GeneID:76614 Immt,>NP_001240615 GeneID:76614 Immt,>NP_001240610 GeneID:76614 Immt	1913.07	3.05e-45	3.55e-64	>NP_001240618 GeneID:76614 Immt,>NP_001240617 GeneID:76614 Immt,>NP_001240616 GeneID:76614 Immt,>NP_083949 GeneID:76614 Immt,>NP_001240615 GeneID:76614 Immt,>NP_001240610 GeneID:76614 Immt-110->NP_001240618 GeneID:76614 Immt,>NP_001240617 GeneID:76614 Immt,>NP_001240616 GeneID:76614 Immt,>NP_083949 GeneID:76614 Immt,>NP_001240615 GeneID:76614 Immt,>NP_001240610 GeneID:76614 Immt-235	Immt	Immt	313	110
175-1-4-1-14-1	F1_Agilent6_20160920_FL_mito_3_SCX_f30.mgf	intra	27351	4	3169.71	1	LPVAQSQKTK	8	123	>NP_001240618 GeneID:76614 Immt,>NP_001240617 GeneID:76614 Immt,>NP_001240616 GeneID:76614 Immt,>NP_083949 GeneID:76614 Immt,>NP_001240615 GeneID:76614 Immt,>NP_001240610 GeneID:76614 Immt	1098.64	1.05e-32	2.06e-43	KPVQSGPLKISSVSEVMK	9	102	>NP_001240618 GeneID:76614 Immt,>NP_001240617 GeneID:76614 Immt,>NP_001240616 GeneID:76614 Immt,>NP_083949 GeneID:76614 Immt,>NP_001240615 GeneID:76614 Immt,>NP_001240610 GeneID:76614 Immt	1913.07	3.87e-55	2.48e-78	>NP_001240618 GeneID:76614 Immt,>NP_001240617 GeneID:76614 Immt,>NP_001240616 GeneID:76614 Immt,>NP_083949 GeneID:76614 Immt,>NP_001240615 GeneID:76614 Immt,>NP_001240610 GeneID:76614 Immt-110->NP_001240618 GeneID:76614 Immt,>NP_001240617 GeneID:76614 Immt,>NP_001240616 GeneID:76614 Immt,>NP_083949 GeneID:76614 Immt,>NP_001240615 GeneID:76614 Immt,>NP_001240610 GeneID:76614 Immt-130	Immt	Immt	130	110
352-1-7-1-15-1	F1_Agilent6_20160920_FL_mito_3_SCX_f30.mgf	intra	24504	4	3129.64	4	KVQAAQSEAK	1	265	>NP_001240618 GeneID:76614 Immt,>NP_001240617 GeneID:76614 Immt,>NP_001240616 GeneID:76614 Immt,>NP_083949 GeneID:76614 Immt,>NP_001240615 GeneID:76614 Immt,>NP_001240610 GeneID:76614 Immt	1058.57	1.02e-42	2.17e-53	KPVQSGPLKISSVSEVMK	9	102	>NP_001240618 GeneID:76614 Immt,>NP_001240617 GeneID:76614 Immt,>NP_001240616 GeneID:76614 Immt,>NP_083949 GeneID:76614 Immt,>NP_001240615 GeneID:76614 Immt,>NP_001240610 GeneID:76614 Immt	1913.07	4.2e-53	7.32e-75	>NP_001240618 GeneID:76614 Immt,>NP_001240617 GeneID:76614 Immt,>NP_001240616 GeneID:76614 Immt,>NP_083949 GeneID:76614 Immt,>NP_001240615 GeneID:76614 Immt,>NP_001240610 GeneID:76614 Immt-110->NP_001240618 GeneID:76614 Immt,>NP_001240617 GeneID:76614 Immt,>NP_001240616 GeneID:76614 Immt,>NP_083949 GeneID:76614 Immt,>NP_001240615 GeneID:76614 Immt,>NP_001240610 GeneID:76614 Immt-265	Immt	Immt	343	110
323-1-5-1-15-1	F1_Agilent6_20160920_FL_mito_3_SCX_f28.mgf	intra	31081	4	3270.72	3	DSKLPVAQSQK	3	120	>NP_001240618 GeneID:76614 Immt,>NP_001240617 GeneID:76614 Immt,>NP_001240616 GeneID:76614 Immt,>NP_083949 GeneID:76614 Immt,>NP_001240615 GeneID:76614 Immt,>NP_001240610 GeneID:76614 Immt	1199.65	4.01e-49	3.84e-61	KPVQSGPLKISSVSEVMK	9	102	>NP_001240618 GeneID:76614 Immt,>NP_001240617 GeneID:76614 Immt,>NP_001240616 GeneID:76614 Immt,>NP_083949 GeneID:76614 Immt,>NP_001240615 GeneID:76614 Immt,>NP_001240610 GeneID:76614 Immt	1913.07	8.87e-46	1.68e-66	>NP_001240618 GeneID:76614 Immt,>NP_001240617 GeneID:76614 Immt,>NP_001240616 GeneID:76614 Immt,>NP_083949 GeneID:76614 Immt,>NP_001240615 GeneID:76614 Immt,>NP_001240610 GeneID:76614 Immt-110->NP_001240618 GeneID:76614 Immt,>NP_001240617 GeneID:76614 Immt,>NP_001240616 GeneID:76614 Immt,>NP_083949 GeneID:76614 Immt,>NP_001240615 GeneID:76614 Immt,>NP_001240610 GeneID:76614 Immt-122	Immt	Immt	122	110
206-1-7-1-3-1	F1_Agilent6_20160920_FL_mito_3_SCX_f23.mgf	intra	17598	4	2859.32	1	ISSVSEVMKDSK	9	111	>NP_001240618 GeneID:76614 Immt,>NP_001240617 GeneID:76614 Immt,>NP_001240616 GeneID:76614 Immt,>NP_083949 GeneID:76614 Immt,>NP_001240615 GeneID:76614 Immt,>NP_001240610 GeneID:76614 Immt	1308.66	2.36e-23	8.31e-37	TAMDNSEIAGEKK	12	179	>NP_001240618 GeneID:76614 Immt,>NP_001240617 GeneID:76614 Immt,>NP_001240616 GeneID:76614 Immt,>NP_083949 GeneID:76614 Immt,>NP_001240615 GeneID:76614 Immt,>NP_001240610 GeneID:76614 Immt	1392.66	2.65e-14	2.97e-25	>NP_001240618 GeneID:76614 Immt,>NP_001240617 GeneID:76614 Immt,>NP_001240616 GeneID:76614 Immt,>NP_083949 GeneID:76614 Immt,>NP_001240615 GeneID:76614 Immt,>NP_001240610 GeneID:76614 Immt-119->NP_001240618 GeneID:76614 Immt,>NP_001240617 GeneID:76614 Immt,>NP_001240616 GeneID:76614 Immt,>NP_083949 GeneID:76614 Immt,>NP_001240615 GeneID:76614 Immt,>NP_001240610 GeneID:76614 Immt-190	Immt	Immt	119	268
492-1-6-1-7-1	F1_Agilent6_20160920_FL_mito_3_SCX_f35.mgf	intra	22144	5	3243.61	4	ISSVSEVMKDSK	9	111	>NP_001240618 GeneID:76614 Immt,>NP_001240617 GeneID:76614 Immt,>NP_001240616 GeneID:76614 Immt,>NP_083949 GeneID:76614 Immt,>NP_001240615 GeneID:76614 Immt,>NP_001240610 GeneID:76614 Immt	1308.66	7.34e-32	8.61e-41	KREIAGATPHITAAEGR	1	235	>NP_001240618 GeneID:76614 Immt,>NP_001240617 GeneID:76614 Immt,>NP_001240616 GeneID:76614 Immt,>NP_083949 GeneID:76614 Immt,>NP_001240615 GeneID:76614 Immt,>NP_001240610 GeneID:76614 Immt	1776.96	1.05e-14	5.22e-30	>NP_001240618 GeneID:76614 Immt,>NP_001240617 GeneID:76614 Immt,>NP_001240616 GeneID:76614 Immt,>NP_083949 GeneID:76614 Immt,>NP_001240615 GeneID:76614 Immt,>NP_001240610 GeneID:76614 Immt-119->NP_001240618 GeneID:76614 Immt,>NP_001240617 GeneID:76614 Immt,>NP_001240616 GeneID:76614 Immt,>NP_083949 GeneID:76614 Immt,>NP_001240615 GeneID:76614 Immt,>NP_001240610 GeneID:76614 Immt-235	Immt	Immt	119	313
359-1-6-1-9-1	F1_Agilent6_20160920_FL_mito_3_SCX_f24.mgf	intra	17342	4	2565.31	1	LPVAQSQKTK	8	123	>NP_001240618 GeneID:76614 Immt,>NP_001240617 GeneID:76614 Immt,>NP_001240616 GeneID:76614 Immt,>NP_083949 GeneID:76614 Immt,>NP_001240615 GeneID:76614 Immt,>NP_001240610 GeneID:76614 Immt	1098.64	2.99e-32	5.85e-43	ISSVSEVMKDSK	9	111	>NP_001240618 GeneID:76614 Immt,>NP_001240617 GeneID:76614 Immt,>NP_001240616 GeneID:76614 Immt,>NP_083949 GeneID:76614 Immt,>NP_001240615 GeneID:76614 Immt,>NP_001240610 GeneID:76614 Immt	1308.66	3.67e-52	2.61e-63	>NP_001240618 GeneID:76614 Immt,>NP_001240617 GeneID:76614 Immt,>NP_001240616 GeneID:76614 Immt,>NP_083949 GeneID:76614 Immt,>NP_001240615 GeneID:76614 Immt,>NP_001240610 GeneID:76614 Immt-119->NP_001240618 GeneID:76614 Immt,>NP_001240617 GeneID:76614 Immt,>NP_001240616 GeneID:76614 Immt,>NP_083949 GeneID:76614 Immt,>NP_001240615 GeneID:76614 Immt,>NP_001240610 GeneID:76614 Immt-130	Immt	Immt	130	119
307-1-5-1-5-1	F1_Agilent6_20160920_FL_mito_3_SCX_f40.mgf	intra	7965	4	2296.18	1	HKLEEKR	6	358	>NP_001240618 GeneID:76614 Immt,>NP_001240617 GeneID:76614 Immt,>NP_001240616 GeneID:76614 Immt,>NP_083949 GeneID:76614 Immt,>NP_001240615 GeneID:76614 Immt,>NP_001240610 GeneID:76614 Immt	938.53	4.24e-12	4.24e-12	DSKLPVAQSQK	3	120	>NP_001240618 GeneID:76614 Immt,>NP_001240617 GeneID:76614 Immt,>NP_001240616 GeneID:76614 Immt,>NP_083949 GeneID:76614 Immt,>NP_001240615 GeneID:76614 Immt,>NP_001240610 GeneID:76614 Immt	1199.65	2.27e-23	2.27e-23	>NP_001240618 GeneID:76614 Immt,>NP_001240617 GeneID:76614 Immt,>NP_001240616 GeneID:76614 Immt,>NP_083949 GeneID:76614 Immt,>NP_001240615 GeneID:76614 Immt,>NP_001240610 GeneID:76614 Immt-122->NP_001240618 GeneID:76614 Immt,>NP_001240617 GeneID:76614 Immt,>NP_001240616 GeneID:76614 Immt,>NP_083949 GeneID:76614 Immt,>NP_001240615 GeneID:76614 Immt,>NP_001240610 GeneID:76614 Immt-363	Immt	Immt	441	122
130-1-3-1-5-1	F1_Agilent6_20160920_FL_mito_3_SCX_f23.mgf	intra	11380	4	2203.11	2	AKEELEK	2	219	>NP_001240618 GeneID:76614 Immt,>NP_001240617 GeneID:76614 Immt,>NP_001240616 GeneID:76614 Immt,>NP_083949 GeneID:76614 Immt,>NP_001240615 GeneID:76614 Immt,>NP_001240610 GeneID:76614 Immt	845.449	2.71e-07	4.85e-14	DSKLPVAQSQK	3	120	>NP_001240618 GeneID:76614 Immt,>NP_001240617 GeneID:76614 Immt,>NP_001240616 GeneID:76614 Immt,>NP_083949 GeneID:76614 Immt,>NP_001240615 GeneID:76614 Immt,>NP_001240610 GeneID:76614 Immt	1199.65	4.58e-31	1.5e-38	>NP_001240618 GeneID:76614 Immt,>NP_001240617 GeneID:76614 Immt,>NP_001240616 GeneID:76614 Immt,>NP_083949 GeneID:76614 Immt,>NP_001240615 GeneID:76614 Immt,>NP_001240610 GeneID:76614 Immt-122->NP_001240618 GeneID:76614 Immt,>NP_001240617 GeneID:76614 Immt,>NP_001240616 GeneID:76614 Immt,>NP_083949 GeneID:76614 Immt,>NP_001240615 GeneID:76614 Immt,>NP_001240610 GeneID:76614 Immt-220	Immt	Immt	298	122
153-1-4-1-5-1	F1_Agilent6_20160920_FL_mito_3_SCX_f23.mgf	intra	11530	4	2456.29	1	LPVAQSQKTK	8	123	>NP_001240618 GeneID:76614 Immt,>NP_001240617 GeneID:76614 Immt,>NP_001240616 GeneID:76614 Immt,>NP_083949 GeneID:76614 Immt,>NP_001240615 GeneID:76614 Immt,>NP_001240610 GeneID:76614 Immt	1098.64	1.07e-12	2.19e-19	DSKLPVAQSQK	3	120	>NP_001240618 GeneID:76614 Immt,>NP_001240617 GeneID:76614 Immt,>NP_001240616 GeneID:76614 Immt,>NP_083949 GeneID:76614 Immt,>NP_001240615 GeneID:76614 Immt,>NP_001240610 GeneID:76614 Immt	1199.65	4.61e-32	1.44e-37	>NP_001240618 GeneID:76614 Immt,>NP_001240617 GeneID:76614 Immt,>NP_001240616 GeneID:76614 Immt,>NP_083949 GeneID:76614 Immt,>NP_001240615 GeneID:76614 Immt,>NP_001240610 GeneID:76614 Immt-122->NP_001240618 GeneID:76614 Immt,>NP_001240617 GeneID:76614 Immt,>NP_001240616 GeneID:76614 Immt,>NP_083949 GeneID:76614 Immt,>NP_001240615 GeneID:76614 Immt,>NP_001240610 GeneID:76614 Immt-130	Immt	Immt	130	122
14-1-5-1-7-1	F1_Agilent6_20160920_FL_mito_3_SCX_f35.mgf	intra	18706	5	3134.61	3	DSKLPVAQSQK	3	120	>NP_001240618 GeneID:76614 Immt,>NP_001240617 GeneID:76614 Immt,>NP_001240616 GeneID:76614 Immt,>NP_083949 GeneID:76614 Immt,>NP_001240615 GeneID:76614 Immt,>NP_001240610 GeneID:76614 Immt	1199.65	9.71e-28	9.71e-28	KREIAGATPHITAAEGR	1	235	>NP_001240618 GeneID:76614 Immt,>NP_001240617 GeneID:76614 Immt,>NP_001240616 GeneID:76614 Immt,>NP_083949 GeneID:76614 Immt,>NP_001240615 GeneID:76614 Immt,>NP_001240610 GeneID:76614 Immt	1776.96	5.31e-40	6.4e-53	>NP_001240618 GeneID:76614 Immt,>NP_001240617 GeneID:76614 Immt,>NP_001240616 GeneID:76614 Immt,>NP_083949 GeneID:76614 Immt,>NP_001240615 GeneID:76614 Immt,>NP_001240610 GeneID:76614 Immt-122->NP_001240618 GeneID:76614 Immt,>NP_001240617 GeneID:76614 Immt,>NP_001240616 GeneID:76614 Immt,>NP_083949 GeneID:76614 Immt,>NP_001240615 GeneID:76614 Immt,>NP_001240610 GeneID:76614 Immt-235	Immt	Immt	122	313
463-1-7-1-5-1	F1_Agilent6_20160920_FL_mito_3_SCX_f23.mgf	intra	8276	4	2416.22	1	KVQAAQSEAK	1	265	>NP_001240618 GeneID:76614 Immt,>NP_001240617 GeneID:76614 Immt,>NP_001240616 GeneID:76614 Immt,>NP_083949 GeneID:76614 Immt,>NP_001240615 GeneID:76614 Immt,>NP_001240610 GeneID:76614 Immt	1058.57	5.01e-30	5.01e-30	DSKLPVAQSQK	3	120	>NP_001240618 GeneID:76614 Immt,>NP_001240617 GeneID:76614 Immt,>NP_001240616 GeneID:76614 Immt,>NP_083949 GeneID:76614 Immt,>NP_001240615 GeneID:76614 Immt,>NP_001240610 GeneID:76614 Immt	1199.65	4.57e-27	4.57e-27	>NP_001240618 GeneID:76614 Immt,>NP_001240617 GeneID:76614 Immt,>NP_001240616 GeneID:76614 Immt,>NP_083949 GeneID:76614 Immt,>NP_001240615 GeneID:76614 Immt,>NP_001240610 GeneID:76614 Immt-122->NP_001240618 GeneID:76614 Immt,>NP_001240617 GeneID:76614 Immt,>NP_001240616 GeneID:76614 Immt,>NP_083949 GeneID:76614 Immt,>NP_001240615 GeneID:76614 Immt,>NP_001240610 GeneID:76614 Immt-265	Immt	Immt	343	122
337-1-6-1-5-1	F1_Agilent6_20160920_FL_mito_3_SCX_f31.mgf	intra	16242	4	2462.24	6	AKEELEKMK	7	219	>NP_001240618 GeneID:76614 Immt,>NP_001240617 GeneID:76614 Immt,>NP_001240616 GeneID:76614 Immt,>NP_083949 GeneID:76614 Immt,>NP_001240615 GeneID:76614 Immt,>NP_001240610 GeneID:76614 Immt	1104.58	2.35e-22	8.18e-31	DSKLPVAQSQK	3	120	>NP_001240618 GeneID:76614 Immt,>NP_001240617 GeneID:76614 Immt,>NP_001240616 GeneID:76614 Immt,>NP_083949 GeneID:76614 Immt,>NP_001240615 GeneID:76614 Immt,>NP_001240610 GeneID:76614 Immt	1199.65	2.28e-36	5.48e-44	>NP_001240618 GeneID:76614 Immt,>NP_001240617 GeneID:76614 Immt,>NP_001240616 GeneID:76614 Immt,>NP_083949 GeneID:76614 Immt,>NP_001240615 GeneID:76614 Immt,>NP_001240610 GeneID:76614 Immt-122->NP_001240618 GeneID:76614 Immt,>NP_001240617 GeneID:76614 Immt,>NP_001240616 GeneID:76614 Immt,>NP_083949 GeneID:76614 Immt,>NP_001240615 GeneID:76614 Immt,>NP_001240610 GeneID:76614 Immt-225	Immt	Immt	303	122
170-1-5-1-7-1	F1_Agilent6_20160920_FL_mito_3_SCX_f40.mgf	intra	5814	5	2195.18	1	HKLEEKR	6	358	>NP_001240618 GeneID:76614 Immt,>NP_001240617 GeneID:76614 Immt,>NP_001240616 GeneID:76614 Immt,>NP_083949 GeneID:76614 Immt,>NP_001240615 GeneID:76614 Immt,>NP_001240610 GeneID:76614 Immt	938.53	4.04e-10	4.04e-10	LPVAQSQKTK	8	123	>NP_001240618 GeneID:76614 Immt,>NP_001240617 GeneID:76614 Immt,>NP_001240616 GeneID:76614 Immt,>NP_083949 GeneID:76614 Immt,>NP_001240615 GeneID:76614 Immt,>NP_001240610 GeneID:76614 Immt	1098.64	8.68e-20	1.45e-27	>NP_001240618 GeneID:76614 Immt,>NP_001240617 GeneID:76614 Immt,>NP_001240616 GeneID:76614 Immt,>NP_083949 GeneID:76614 Immt,>NP_001240615 GeneID:76614 Immt,>NP_001240610 GeneID:76614 Immt-130->NP_001240618 GeneID:76614 Immt,>NP_001240617 GeneID:76614 Immt,>NP_001240616 GeneID:76614 Immt,>NP_083949 GeneID:76614 Immt,>NP_001240615 GeneID:76614 Immt,>NP_001240610 GeneID:76614 Immt-363	Immt	Immt	441	130
474-1-5-1-128-1	F1_Agilent6_20160920_FL_mito_3_SCX_f43.mgf	intra	15824	6	4051.03	2	LPVAQSQKTK	8	123	>NP_001240618 GeneID:76614 Immt,>NP_001240617 GeneID:76614 Immt,>NP_001240616 GeneID:76614 Immt,>NP_083949 GeneID:76614 Immt,>NP_001240615 GeneID:76614 Immt,>NP_001240610 GeneID:76614 Immt	1098.64	1	1.14e-11	RTFDSAVAKALEHHRSEIQAEQDR	9	364	>NP_001240618 GeneID:76614 Immt,>NP_001240617 GeneID:76614 Immt,>NP_001240616 GeneID:76614 Immt,>NP_083949 GeneID:76614 Immt,>NP_001240615 GeneID:76614 Immt,>NP_001240610 GeneID:76614 Immt	2793.39	1.12e-07	5.7e-37	>NP_001240618 GeneID:76614 Immt,>NP_001240617 GeneID:76614 Immt,>NP_001240616 GeneID:76614 Immt,>NP_083949 GeneID:76614 Immt,>NP_001240615 GeneID:76614 Immt,>NP_001240610 GeneID:76614 Immt-130->NP_001240618 GeneID:76614 Immt,>NP_001240617 GeneID:76614 Immt,>NP_001240616 GeneID:76614 Immt,>NP_083949 GeneID:76614 Immt,>NP_001240615 GeneID:76614 Immt,>NP_001240610 GeneID:76614 Immt-372	Immt	Immt	130	450
67-1-4-1-4-1	F1_Agilent6_20160920_FL_mito_3_SCX_f34.mgf	intra	8353	4	2039.07	2	HKLEEK	2	358	>NP_001240618 GeneID:76614 Immt,>NP_001240617 GeneID:76614 Immt,>NP_001240616 GeneID:76614 Immt,>NP_083949 GeneID:76614 Immt,>NP_001240615 GeneID:76614 Immt,>NP_001240610 GeneID:76614 Immt	782.429	5.34e-08	7.73e-13	LPVAQSQKTK	8	123	>NP_001240618 GeneID:76614 Immt,>NP_001240617 GeneID:76614 Immt,>NP_001240616 GeneID:76614 Immt,>NP_083949 GeneID:76614 Immt,>NP_001240615 GeneID:76614 Immt,>NP_001240610 GeneID:76614 Immt	1098.64	1.17e-12	2.37e-21	>NP_001240618 GeneID:76614 Immt,>NP_001240617 GeneID:76614 Immt,>NP_001240616 GeneID:76614 Immt,>NP_083949 GeneID:76614 Immt,>NP_001240615 GeneID:76614 Immt,>NP_001240610 GeneID:76614 Immt-130->NP_001240618 GeneID:76614 Immt,>NP_001240617 GeneID:76614 Immt,>NP_001240616 GeneID:76614 Immt,>NP_083949 GeneID:76614 Immt,>NP_001240615 GeneID:76614 Immt,>NP_001240610 GeneID:76614 Immt-359	Immt	Immt	437	130
438-1-4-1-11-1	F1_Agilent6_20160920_FL_mito_3_SCX_f23.mgf	intra	20138	4	2570.36	1	LPVAQSQKTK	8	123	>NP_001240618 GeneID:76614 Immt,>NP_001240617 GeneID:76614 Immt,>NP_001240616 GeneID:76614 Immt,>NP_083949 GeneID:76614 Immt,>NP_001240615 GeneID:76614 Immt,>NP_001240610 GeneID:76614 Immt	1098.64	1.81e-13	1.45e-20	AVDEAADALLKAK	11	208	>NP_001240618 GeneID:76614 Immt,>NP_001240617 GeneID:76614 Immt,>NP_001240616 GeneID:76614 Immt,>NP_083949 GeneID:76614 Immt,>NP_001240615 GeneID:76614 Immt,>NP_001240610 GeneID:76614 Immt	1313.72	1.61e-14	1.61e-14	>NP_001240618 GeneID:76614 Immt,>NP_001240617 GeneID:76614 Immt,>NP_001240616 GeneID:76614 Immt,>NP_083949 GeneID:76614 Immt,>NP_001240615 GeneID:76614 Immt,>NP_001240610 GeneID:76614 Immt-130->NP_001240618 GeneID:76614 Immt,>NP_001240617 GeneID:76614 Immt,>NP_001240616 GeneID:76614 Immt,>NP_083949 GeneID:76614 Immt,>NP_001240615 GeneID:76614 Immt,>NP_001240610 GeneID:76614 Immt-218	Immt	Immt	130	296
201-1-3-1-6-1	F1_Agilent6_20160920_FL_mito_3_SCX_f25.mgf	intra	9968	4	2102.09	1	AKEELEK	2	219	>NP_001240618 GeneID:76614 Immt,>NP_001240617 GeneID:76614 Immt,>NP_001240616 GeneID:76614 Immt,>NP_083949 GeneID:76614 Immt,>NP_001240615 GeneID:76614 Immt,>NP_001240610 GeneID:76614 Immt	845.449	1.15e-16	4.4e-23	LPVAQSQKTK	8	123	>NP_001240618 GeneID:76614 Immt,>NP_001240617 GeneID:76614 Immt,>NP_001240616 GeneID:76614 Immt,>NP_083949 GeneID:76614 Immt,>NP_001240615 GeneID:76614 Immt,>NP_001240610 GeneID:76614 Immt	1098.64	1.64e-38	3.21e-49	>NP_001240618 GeneID:76614 Immt,>NP_001240617 GeneID:76614 Immt,>NP_001240616 GeneID:76614 Immt,>NP_083949 GeneID:76614 Immt,>NP_001240615 GeneID:76614 Immt,>NP_001240610 GeneID:76614 Immt-130->NP_001240618 GeneID:76614 Immt,>NP_001240617 GeneID:76614 Immt,>NP_001240616 GeneID:76614 Immt,>NP_083949 GeneID:76614 Immt,>NP_001240615 GeneID:76614 Immt,>NP_001240610 GeneID:76614 Immt-220	Immt	Immt	298	130
283-1-12-1-62-1	F1_Agilent6_20160920_FL_mito_3_SCX_f25.mgf	intra	18165	4	2305.21	8	MKTIIEDAK	2	226	>NP_001240618 GeneID:76614 Immt,>NP_001240617 GeneID:76614 Immt,>NP_001240616 GeneID:76614 Immt,>NP_083949 GeneID:76614 Immt,>NP_001240615 GeneID:76614 Immt,>NP_001240610 GeneID:76614 Immt	1047.56	4.22e-20	3.37e-27	LPVAQSQKTK	8	123	>NP_001240618 GeneID:76614 Immt,>NP_001240617 GeneID:76614 Immt,>NP_001240616 GeneID:76614 Immt,>NP_083949 GeneID:76614 Immt,>NP_001240615 GeneID:76614 Immt,>NP_001240610 GeneID:76614 Immt	1098.64	1.93e-17	1.93e-17	>NP_001240618 GeneID:76614 Immt,>NP_001240617 GeneID:76614 Immt,>NP_001240616 GeneID:76614 Immt,>NP_083949 GeneID:76614 Immt,>NP_001240615 GeneID:76614 Immt,>NP_001240610 GeneID:76614 Immt-130->NP_001240618 GeneID:76614 Immt,>NP_001240617 GeneID:76614 Immt,>NP_001240616 GeneID:76614 Immt,>NP_083949 GeneID:76614 Immt,>NP_001240615 GeneID:76614 Immt,>NP_001240610 GeneID:76614 Immt-227	Immt	Immt	305	130
328-1-4-1-12-1	F1_Agilent6_20160920_FL_mito_3_SCX_f37.mgf	intra	17865	5	2601.4	1	LPVAQSQKTK	8	123	>NP_001240618 GeneID:76614 Immt,>NP_001240617 GeneID:76614 Immt,>NP_001240616 GeneID:76614 Immt,>NP_083949 GeneID:76614 Immt,>NP_001240615 GeneID:76614 Immt,>NP_001240610 GeneID:76614 Immt	1098.64	4.89e-30	4.89e-30	QHIELALEKHK	9	349	>NP_001240618 GeneID:76614 Immt,>NP_001240617 GeneID:76614 Immt,>NP_001240616 GeneID:76614 Immt,>NP_083949 GeneID:76614 Immt,>NP_001240615 GeneID:76614 Immt,>NP_001240610 GeneID:76614 Immt	1344.75	8.74e-19	8.74e-19	>NP_001240618 GeneID:76614 Immt,>NP_001240617 GeneID:76614 Immt,>NP_001240616 GeneID:76614 Immt,>NP_083949 GeneID:76614 Immt,>NP_001240615 GeneID:76614 Immt,>NP_001240610 GeneID:76614 Immt-130->NP_001240618 GeneID:76614 Immt,>NP_001240617 GeneID:76614 Immt,>NP_001240616 GeneID:76614 Immt,>NP_083949 GeneID:76614 Immt,>NP_001240615 GeneID:76614 Immt,>NP_001240610 GeneID:76614 Immt-357	Immt	Immt	130	435
126-1-4-1-3-1	F1_Agilent6_20160920_FL_mito_3_SCX_f24.mgf	intra	12418	4	2649.3	2	LPVAQSQKTK	8	123	>NP_001240618 GeneID:76614 Immt,>NP_001240617 GeneID:76614 Immt,>NP_001240616 GeneID:76614 Immt,>NP_083949 GeneID:76614 Immt,>NP_001240615 GeneID:76614 Immt,>NP_001240610 GeneID:76614 Immt	1098.64	4.18e-24	5.65e-36	TAMDNSEIAGEKK	12	179	>NP_001240618 GeneID:76614 Immt,>NP_001240617 GeneID:76614 Immt,>NP_001240616 GeneID:76614 Immt,>NP_083949 GeneID:76614 Immt,>NP_001240615 GeneID:76614 Immt,>NP_001240610 GeneID:76614 Immt	1392.66	3.24e-18	1.41e-28	>NP_001240618 GeneID:76614 Immt,>NP_001240617 GeneID:76614 Immt,>NP_001240616 GeneID:76614 Immt,>NP_083949 GeneID:76614 Immt,>NP_001240615 GeneID:76614 Immt,>NP_001240610 GeneID:76614 Immt-130->NP_001240618 GeneID:76614 Immt,>NP_001240617 GeneID:76614 Immt,>NP_001240616 GeneID:76614 Immt,>NP_083949 GeneID:76614 Immt,>NP_001240615 GeneID:76614 Immt,>NP_001240610 GeneID:76614 Immt-190	Immt	Immt	130	268
358-1-5-1-7-1	F1_Agilent6_20160920_FL_mito_3_SCX_f36.mgf	intra	15718	5	3033.59	3	LPVAQSQKTK	8	123	>NP_001240618 GeneID:76614 Immt,>NP_001240617 GeneID:76614 Immt,>NP_001240616 GeneID:76614 Immt,>NP_083949 GeneID:76614 Immt,>NP_001240615 GeneID:76614 Immt,>NP_001240610 GeneID:76614 Immt	1098.64	9.76e-25	1.32e-36	KREIAGATPHITAAEGR	1	235	>NP_001240618 GeneID:76614 Immt,>NP_001240617 GeneID:76614 Immt,>NP_001240616 GeneID:76614 Immt,>NP_083949 GeneID:76614 Immt,>NP_001240615 GeneID:76614 Immt,>NP_001240610 GeneID:76614 Immt	1776.96	1.64e-44	6.59e-59	>NP_001240618 GeneID:76614 Immt,>NP_001240617 GeneID:76614 Immt,>NP_001240616 GeneID:76614 Immt,>NP_083949 GeneID:76614 Immt,>NP_001240615 GeneID:76614 Immt,>NP_001240610 GeneID:76614 Immt-130->NP_001240618 GeneID:76614 Immt,>NP_001240617 GeneID:76614 Immt,>NP_001240616 GeneID:76614 Immt,>NP_083949 GeneID:76614 Immt,>NP_001240615 GeneID:76614 Immt,>NP_001240610 GeneID:76614 Immt-235	Immt	Immt	130	313
277-1-7-1-6-1	F1_Agilent6_20160920_FL_mito_3_SCX_f24.mgf	intra	6440	4	2315.21	3	KVQAAQSEAK	1	265	>NP_001240618 GeneID:76614 Immt,>NP_001240617 GeneID:76614 Immt,>NP_001240616 GeneID:76614 Immt,>NP_083949 GeneID:76614 Immt,>NP_001240615 GeneID:76614 Immt,>NP_001240610 GeneID:76614 Immt	1058.57	8.79e-32	9.86e-37	LPVAQSQKTK	8	123	>NP_001240618 GeneID:76614 Immt,>NP_001240617 GeneID:76614 Immt,>NP_001240616 GeneID:76614 Immt,>NP_083949 GeneID:76614 Immt,>NP_001240615 GeneID:76614 Immt,>NP_001240610 GeneID:76614 Immt	1098.64	2.87e-11	4.72e-21	>NP_001240618 GeneID:76614 Immt,>NP_001240617 GeneID:76614 Immt,>NP_001240616 GeneID:76614 Immt,>NP_083949 GeneID:76614 Immt,>NP_001240615 GeneID:76614 Immt,>NP_001240610 GeneID:76614 Immt-130->NP_001240618 GeneID:76614 Immt,>NP_001240617 GeneID:76614 Immt,>NP_001240616 GeneID:76614 Immt,>NP_083949 GeneID:76614 Immt,>NP_001240615 GeneID:76614 Immt,>NP_001240610 GeneID:76614 Immt-265	Immt	Immt	343	130
371-1-8-1-6-1	F1_Agilent6_20160920_FL_mito_3_SCX_f25.mgf	intra	14360	4	2258.19	4	TVEGALKER	7	197	>NP_001240618 GeneID:76614 Immt,>NP_001240617 GeneID:76614 Immt,>NP_001240616 GeneID:76614 Immt,>NP_083949 GeneID:76614 Immt,>NP_001240615 GeneID:76614 Immt,>NP_001240610 GeneID:76614 Immt	1001.55	1.06e-44	6.42e-53	LPVAQSQKTK	8	123	>NP_001240618 GeneID:76614 Immt,>NP_001240617 GeneID:76614 Immt,>NP_001240616 GeneID:76614 Immt,>NP_083949 GeneID:76614 Immt,>NP_001240615 GeneID:76614 Immt,>NP_001240610 GeneID:76614 Immt	1098.64	3.3e-32	1.34e-44	>NP_001240618 GeneID:76614 Immt,>NP_001240617 GeneID:76614 Immt,>NP_001240616 GeneID:76614 Immt,>NP_083949 GeneID:76614 Immt,>NP_001240615 GeneID:76614 Immt,>NP_001240610 GeneID:76614 Immt-130->NP_001240618 GeneID:76614 Immt,>NP_001240617 GeneID:76614 Immt,>NP_001240616 GeneID:76614 Immt,>NP_083949 GeneID:76614 Immt,>NP_001240615 GeneID:76614 Immt,>NP_001240610 GeneID:76614 Immt-203	Immt	Immt	281	130
248-1-5-1-6-1	F1_Agilent6_20160920_FL_mito_3_SCX_f32.mgf	intra	12838	4	2361.23	4	LPVAQSQKTK	8	123	>NP_001240618 GeneID:76614 Immt,>NP_001240617 GeneID:76614 Immt,>NP_001240616 GeneID:76614 Immt,>NP_083949 GeneID:76614 Immt,>NP_001240615 GeneID:76614 Immt,>NP_001240610 GeneID:76614 Immt	1098.64	2.68e-48	9.33e-57	AKEELEKMK	7	219	>NP_001240618 GeneID:76614 Immt,>NP_001240617 GeneID:76614 Immt,>NP_001240616 GeneID:76614 Immt,>NP_083949 GeneID:76614 Immt,>NP_001240615 GeneID:76614 Immt,>NP_001240610 GeneID:76614 Immt	1104.58	5.43e-40	2.41e-48	>NP_001240618 GeneID:76614 Immt,>NP_001240617 GeneID:76614 Immt,>NP_001240616 GeneID:76614 Immt,>NP_083949 GeneID:76614 Immt,>NP_001240615 GeneID:76614 Immt,>NP_001240610 GeneID:76614 Immt-130->NP_001240618 GeneID:76614 Immt,>NP_001240617 GeneID:76614 Immt,>NP_001240616 GeneID:76614 Immt,>NP_083949 GeneID:76614 Immt,>NP_001240615 GeneID:76614 Immt,>NP_001240610 GeneID:76614 Immt-225	Immt	Immt	130	303
161-1-8-1-4-1	F1_Agilent6_20160920_FL_mito_3_SCX_f37.mgf	inter	17344	4	2157.11	5	HKQFWR	2	106	>NP_031476 GeneID:11739 Slc25a4	900.472	1.27e-13	1.27e-13	LPVAQSQKTK	8	123	>NP_001240618 GeneID:76614 Immt,>NP_001240617 GeneID:76614 Immt,>NP_001240616 GeneID:76614 Immt,>NP_083949 GeneID:76614 Immt,>NP_001240615 GeneID:76614 Immt,>NP_001240610 GeneID:76614 Immt	1098.64	3.01e-26	1.22e-38	>NP_001240618 GeneID:76614 Immt,>NP_001240617 GeneID:76614 Immt,>NP_001240616 GeneID:76614 Immt,>NP_083949 GeneID:76614 Immt,>NP_001240615 GeneID:76614 Immt,>NP_001240610 GeneID:76614 Immt-130->NP_031476 GeneID:11739 Slc25a4-107	Slc25a4	Immt	107	130
52-1-6-1-3-1	F1_Agilent6_20160920_FL_mito_3_SCX_f24.mgf	inter	14185	4	2814.39	1	LPVAQSQKTK	8	123	>NP_001240618 GeneID:76614 Immt,>NP_001240617 GeneID:76614 Immt,>NP_001240616 GeneID:76614 Immt,>NP_083949 GeneID:76614 Immt,>NP_001240615 GeneID:76614 Immt,>NP_001240610 GeneID:76614 Immt	1098.64	2.21e-19	3.51e-29	KTGQAAGFSYTDANK	1	40	>NP_031834 GeneID:13063 Cycs	1557.74	1.41e-55	7.99e-66	>NP_001240618 GeneID:76614 Immt,>NP_001240617 GeneID:76614 Immt,>NP_001240616 GeneID:76614 Immt,>NP_083949 GeneID:76614 Immt,>NP_001240615 GeneID:76614 Immt,>NP_001240610 GeneID:76614 Immt-130->NP_031834 GeneID:13063 Cycs-40	Immt	Cycs	130	40
35-1-4-1-6-1	F1_Agilent6_20160920_FL_mito_3_SCX_f26.mgf	inter	15934	4	2155.1	5	KQDAFYK	1	136	>NP_079612 GeneID:66075 Chchd3	898.455	2.78e-24	1.32e-29	LPVAQSQKTK	8	123	>NP_001240618 GeneID:76614 Immt,>NP_001240617 GeneID:76614 Immt,>NP_001240616 GeneID:76614 Immt,>NP_083949 GeneID:76614 Immt,>NP_001240615 GeneID:76614 Immt,>NP_001240610 GeneID:76614 Immt	1098.64	3.1e-33	5.12e-42	>NP_001240618 GeneID:76614 Immt,>NP_001240617 GeneID:76614 Immt,>NP_001240616 GeneID:76614 Immt,>NP_083949 GeneID:76614 Immt,>NP_001240615 GeneID:76614 Immt,>NP_001240610 GeneID:76614 Immt-130->NP_079612 GeneID:66075 Chchd3-136	Chchd3	Immt	136	130
110-1-7-1-11-1	F1_Agilent6_20160920_FL_mito_3_SCX_f29.mgf	intra	37669	5	4010.11	3	KVQAAQSEAK	1	265	>NP_001240618 GeneID:76614 Immt,>NP_001240617 GeneID:76614 Immt,>NP_001240616 GeneID:76614 Immt,>NP_083949 GeneID:76614 Immt,>NP_001240615 GeneID:76614 Immt,>NP_001240610 GeneID:76614 Immt	1058.57	3.17e-41	1.94e-50	TSSVTLQTITAQNAAVQAVKAHSNILK	20	152	>NP_001240618 GeneID:76614 Immt,>NP_001240617 GeneID:76614 Immt,>NP_001240616 GeneID:76614 Immt,>NP_083949 GeneID:76614 Immt,>NP_001240615 GeneID:76614 Immt,>NP_001240610 GeneID:76614 Immt	2793.53	5.4e-50	6.48e-60	>NP_001240618 GeneID:76614 Immt,>NP_001240617 GeneID:76614 Immt,>NP_001240616 GeneID:76614 Immt,>NP_083949 GeneID:76614 Immt,>NP_001240615 GeneID:76614 Immt,>NP_001240610 GeneID:76614 Immt-171->NP_001240618 GeneID:76614 Immt,>NP_001240617 GeneID:76614 Immt,>NP_001240616 GeneID:76614 Immt,>NP_083949 GeneID:76614 Immt,>NP_001240615 GeneID:76614 Immt,>NP_001240610 GeneID:76614 Immt-265	Immt	Immt	343	249
53-1-13-1-3-1	F1_Agilent6_20160920_FL_mito_3_SCX_f36.mgf	intra	21621	5	2895.41	1	QHIELALEKHK	9	349	>NP_001240618 GeneID:76614 Immt,>NP_001240617 GeneID:76614 Immt,>NP_001240616 GeneID:76614 Immt,>NP_083949 GeneID:76614 Immt,>NP_001240615 GeneID:76614 Immt,>NP_001240610 GeneID:76614 Immt	1344.75	8.09e-35	4.85e-41	TAMDNSEIAGEKK	12	179	>NP_001240618 GeneID:76614 Immt,>NP_001240617 GeneID:76614 Immt,>NP_001240616 GeneID:76614 Immt,>NP_083949 GeneID:76614 Immt,>NP_001240615 GeneID:76614 Immt,>NP_001240610 GeneID:76614 Immt	1392.66	8.8e-54	5.34e-63	>NP_001240618 GeneID:76614 Immt,>NP_001240617 GeneID:76614 Immt,>NP_001240616 GeneID:76614 Immt,>NP_083949 GeneID:76614 Immt,>NP_001240615 GeneID:76614 Immt,>NP_001240610 GeneID:76614 Immt-190->NP_001240618 GeneID:76614 Immt,>NP_001240617 GeneID:76614 Immt,>NP_001240616 GeneID:76614 Immt,>NP_083949 GeneID:76614 Immt,>NP_001240615 GeneID:76614 Immt,>NP_001240610 GeneID:76614 Immt-357	Immt	Immt	435	268
357-1-9-1-3-1	F1_Agilent6_20160920_FL_mito_3_SCX_f24.mgf	intra	11496	4	2695.27	3	ELAQQKATEK	6	339	>NP_001240618 GeneID:76614 Immt,>NP_001240617 GeneID:76614 Immt,>NP_001240616 GeneID:76614 Immt,>NP_083949 GeneID:76614 Immt,>NP_001240615 GeneID:76614 Immt,>NP_001240610 GeneID:76614 Immt	1144.61	2.26e-37	2.88e-46	TAMDNSEIAGEKK	12	179	>NP_001240618 GeneID:76614 Immt,>NP_001240617 GeneID:76614 Immt,>NP_001240616 GeneID:76614 Immt,>NP_083949 GeneID:76614 Immt,>NP_001240615 GeneID:76614 Immt,>NP_001240610 GeneID:76614 Immt	1392.66	1.25e-55	7.81e-69	>NP_001240618 GeneID:76614 Immt,>NP_001240617 GeneID:76614 Immt,>NP_001240616 GeneID:76614 Immt,>NP_083949 GeneID:76614 Immt,>NP_001240615 GeneID:76614 Immt,>NP_001240610 GeneID:76614 Immt-190->NP_001240618 GeneID:76614 Immt,>NP_001240617 GeneID:76614 Immt,>NP_001240616 GeneID:76614 Immt,>NP_083949 GeneID:76614 Immt,>NP_001240615 GeneID:76614 Immt,>NP_001240610 GeneID:76614 Immt-344	Immt	Immt	422	268
239-1-7-1-3-1	F1_Agilent6_20160920_FL_mito_3_SCX_f24.mgf	intra	8935	4	2609.23	9	KVQAAQSEAK	1	265	>NP_001240618 GeneID:76614 Immt,>NP_001240617 GeneID:76614 Immt,>NP_001240616 GeneID:76614 Immt,>NP_083949 GeneID:76614 Immt,>NP_001240615 GeneID:76614 Immt,>NP_001240610 GeneID:76614 Immt	1058.57	3.9e-42	1.38e-50	TAMDNSEIAGEKK	12	179	>NP_001240618 GeneID:76614 Immt,>NP_001240617 GeneID:76614 Immt,>NP_001240616 GeneID:76614 Immt,>NP_083949 GeneID:76614 Immt,>NP_001240615 GeneID:76614 Immt,>NP_001240610 GeneID:76614 Immt	1392.66	9.52e-56	1.55e-68	>NP_001240618 GeneID:76614 Immt,>NP_001240617 GeneID:76614 Immt,>NP_001240616 GeneID:76614 Immt,>NP_083949 GeneID:76614 Immt,>NP_001240615 GeneID:76614 Immt,>NP_001240610 GeneID:76614 Immt-190->NP_001240618 GeneID:76614 Immt,>NP_001240617 GeneID:76614 Immt,>NP_001240616 GeneID:76614 Immt,>NP_083949 GeneID:76614 Immt,>NP_001240615 GeneID:76614 Immt,>NP_001240610 GeneID:76614 Immt-265	Immt	Immt	343	268
109-1-8-1-3-1	F1_Agilent6_20160920_FL_mito_3_SCX_f25.mgf	intra	17477	4	2552.21	5	TVEGALKER	7	197	>NP_001240618 GeneID:76614 Immt,>NP_001240617 GeneID:76614 Immt,>NP_001240616 GeneID:76614 Immt,>NP_083949 GeneID:76614 Immt,>NP_001240615 GeneID:76614 Immt,>NP_001240610 GeneID:76614 Immt	1001.55	1.17e-47	1.83e-58	TAMDNSEIAGEKK	12	179	>NP_001240618 GeneID:76614 Immt,>NP_001240617 GeneID:76614 Immt,>NP_001240616 GeneID:76614 Immt,>NP_083949 GeneID:76614 Immt,>NP_001240615 GeneID:76614 Immt,>NP_001240610 GeneID:76614 Immt	1392.66	2.7e-53	3.89e-66	>NP_001240618 GeneID:76614 Immt,>NP_001240617 GeneID:76614 Immt,>NP_001240616 GeneID:76614 Immt,>NP_083949 GeneID:76614 Immt,>NP_001240615 GeneID:76614 Immt,>NP_001240610 GeneID:76614 Immt-190->NP_001240618 GeneID:76614 Immt,>NP_001240617 GeneID:76614 Immt,>NP_001240616 GeneID:76614 Immt,>NP_083949 GeneID:76614 Immt,>NP_001240615 GeneID:76614 Immt,>NP_001240610 GeneID:76614 Immt-203	Immt	Immt	281	268
213-1-3-1-8-1	F1_Agilent6_20160920_FL_mito_3_SCX_f29.mgf	intra	25233	4	3059.47	5	TAMDNSEIAGEKK	12	179	>NP_001240618 GeneID:76614 Immt,>NP_001240617 GeneID:76614 Immt,>NP_001240616 GeneID:76614 Immt,>NP_083949 GeneID:76614 Immt,>NP_001240615 GeneID:76614 Immt,>NP_001240610 GeneID:76614 Immt	1392.66	4.2e-56	1.36e-67	ATEKQHIELALEK	4	345	>NP_001240618 GeneID:76614 Immt,>NP_001240617 GeneID:76614 Immt,>NP_001240616 GeneID:76614 Immt,>NP_083949 GeneID:76614 Immt,>NP_001240615 GeneID:76614 Immt,>NP_001240610 GeneID:76614 Immt	1508.82	4.05e-29	1.44e-44	>NP_001240618 GeneID:76614 Immt,>NP_001240617 GeneID:76614 Immt,>NP_001240616 GeneID:76614 Immt,>NP_083949 GeneID:76614 Immt,>NP_001240615 GeneID:76614 Immt,>NP_001240610 GeneID:76614 Immt-190->NP_001240618 GeneID:76614 Immt,>NP_001240617 GeneID:76614 Immt,>NP_001240616 GeneID:76614 Immt,>NP_083949 GeneID:76614 Immt,>NP_001240615 GeneID:76614 Immt,>NP_001240610 GeneID:76614 Immt-348	Immt	Immt	268	426
18-1-3-1-3-1	F1_Agilent6_20160920_FL_mito_3_SCX_f25.mgf	inter	9238	4	2699.21	1	ESSPSGSKSQR	8	38	>NP_079612 GeneID:66075 Chchd3	1148.54	6.54e-26	5.14e-34	TAMDNSEIAGEKK	12	179	>NP_001240618 GeneID:76614 Immt,>NP_001240617 GeneID:76614 Immt,>NP_001240616 GeneID:76614 Immt,>NP_083949 GeneID:76614 Immt,>NP_001240615 GeneID:76614 Immt,>NP_001240610 GeneID:76614 Immt	1392.66	4.25e-12	1.09e-22	>NP_001240618 GeneID:76614 Immt,>NP_001240617 GeneID:76614 Immt,>NP_001240616 GeneID:76614 Immt,>NP_083949 GeneID:76614 Immt,>NP_001240615 GeneID:76614 Immt,>NP_001240610 GeneID:76614 Immt-190->NP_079612 GeneID:66075 Chchd3-45	Chchd3	Immt	45	268
130-1-6-1-8-1	F1_Agilent6_20160920_FL_mito_3_SCX_f29.mgf	intra	17318	4	1933.96	1	KSAQWR	1	191	>NP_001240618 GeneID:76614 Immt,>NP_001240617 GeneID:76614 Immt,>NP_001240616 GeneID:76614 Immt,>NP_083949 GeneID:76614 Immt,>NP_001240615 GeneID:76614 Immt,>NP_001240610 GeneID:76614 Immt	774.414	5.21e-14	5.21e-14	TVEGALKER	7	197	>NP_001240618 GeneID:76614 Immt,>NP_001240617 GeneID:76614 Immt,>NP_001240616 GeneID:76614 Immt,>NP_083949 GeneID:76614 Immt,>NP_001240615 GeneID:76614 Immt,>NP_001240610 GeneID:76614 Immt	1001.55	1.25e-52	9.77e-66	>NP_001240618 GeneID:76614 Immt,>NP_001240617 GeneID:76614 Immt,>NP_001240616 GeneID:76614 Immt,>NP_083949 GeneID:76614 Immt,>NP_001240615 GeneID:76614 Immt,>NP_001240610 GeneID:76614 Immt-191->NP_001240618 GeneID:76614 Immt,>NP_001240617 GeneID:76614 Immt,>NP_001240616 GeneID:76614 Immt,>NP_083949 GeneID:76614 Immt,>NP_001240615 GeneID:76614 Immt,>NP_001240610 GeneID:76614 Immt-203	Immt	Immt	269	281
329-1-7-1-9-1	F1_Agilent6_20160920_FL_mito_3_SCX_f25.mgf	intra	43628	4	3462.69	2	KSAQWR	1	191	>NP_001240618 GeneID:76614 Immt,>NP_001240617 GeneID:76614 Immt,>NP_001240616 GeneID:76614 Immt,>NP_083949 GeneID:76614 Immt,>NP_001240615 GeneID:76614 Immt,>NP_001240610 GeneID:76614 Immt	774.414	8e-17	8e-17	ELDSITPDITPGWKGMSISDLAGK	14	293	>NP_001240618 GeneID:76614 Immt,>NP_001240617 GeneID:76614 Immt,>NP_083949 GeneID:76614 Immt,>NP_001240610 GeneID:76614 Immt	2530.26	5.15e-52	1.56e-62	>NP_001240618 GeneID:76614 Immt,>NP_001240617 GeneID:76614 Immt,>NP_001240616 GeneID:76614 Immt,>NP_083949 GeneID:76614 Immt,>NP_001240615 GeneID:76614 Immt,>NP_001240610 GeneID:76614 Immt-191->NP_001240618 GeneID:76614 Immt,>NP_001240617 GeneID:76614 Immt,>NP_083949 GeneID:76614 Immt,>NP_001240610 GeneID:76614 Immt-306	Immt	Immt	269	384
197-1-8-1-8-1	F1_Agilent6_20160920_FL_mito_3_SCX_f26.mgf	intra	20197	4	2160.11	1	TVEGALKER	7	197	>NP_001240618 GeneID:76614 Immt,>NP_001240617 GeneID:76614 Immt,>NP_001240616 GeneID:76614 Immt,>NP_083949 GeneID:76614 Immt,>NP_001240615 GeneID:76614 Immt,>NP_001240610 GeneID:76614 Immt	1001.55	2.33e-09	6.26e-18	TVEGALKER	7	197	>NP_001240618 GeneID:76614 Immt,>NP_001240617 GeneID:76614 Immt,>NP_001240616 GeneID:76614 Immt,>NP_083949 GeneID:76614 Immt,>NP_001240615 GeneID:76614 Immt,>NP_001240610 GeneID:76614 Immt	1001.55	2.33e-09	6.26e-18	>NP_001240618 GeneID:76614 Immt,>NP_001240617 GeneID:76614 Immt,>NP_001240616 GeneID:76614 Immt,>NP_083949 GeneID:76614 Immt,>NP_001240615 GeneID:76614 Immt,>NP_001240610 GeneID:76614 Immt-203->NP_001240618 GeneID:76614 Immt,>NP_001240617 GeneID:76614 Immt,>NP_001240616 GeneID:76614 Immt,>NP_083949 GeneID:76614 Immt,>NP_001240615 GeneID:76614 Immt,>NP_001240610 GeneID:76614 Immt-203	Immt	Immt	281	281
66-1-8-1-8-1	F1_Agilent6_20160920_FL_mito_3_SCX_f30.mgf	intra	43194	4	3391.65	1	TVEGALKER	7	197	>NP_001240618 GeneID:76614 Immt,>NP_001240617 GeneID:76614 Immt,>NP_001240616 GeneID:76614 Immt,>NP_083949 GeneID:76614 Immt,>NP_001240615 GeneID:76614 Immt,>NP_001240610 GeneID:76614 Immt	1001.55	6.92e-13	2.64e-23	DDFRKELDSITPDITPGWK	5	288	>NP_001240618 GeneID:76614 Immt,>NP_001240617 GeneID:76614 Immt,>NP_001240616 GeneID:76614 Immt,>NP_083949 GeneID:76614 Immt,>NP_001240615 GeneID:76614 Immt,>NP_001240610 GeneID:76614 Immt	2232.11	2.58e-42	4.65e-54	>NP_001240618 GeneID:76614 Immt,>NP_001240617 GeneID:76614 Immt,>NP_001240616 GeneID:76614 Immt,>NP_083949 GeneID:76614 Immt,>NP_001240615 GeneID:76614 Immt,>NP_001240610 GeneID:76614 Immt-203->NP_001240618 GeneID:76614 Immt,>NP_001240617 GeneID:76614 Immt,>NP_001240616 GeneID:76614 Immt,>NP_083949 GeneID:76614 Immt,>NP_001240615 GeneID:76614 Immt,>NP_001240610 GeneID:76614 Immt-292	Immt	Immt	281	370
221-1-8-1-7-1	F1_Agilent6_20160920_FL_mito_3_SCX_f25.mgf	intra	10044	4	2218.12	1	TVEGALKER	7	197	>NP_001240618 GeneID:76614 Immt,>NP_001240617 GeneID:76614 Immt,>NP_001240616 GeneID:76614 Immt,>NP_083949 GeneID:76614 Immt,>NP_001240615 GeneID:76614 Immt,>NP_001240610 GeneID:76614 Immt	1001.55	5.75e-29	4.55e-36	KVQAAQSEAK	1	265	>NP_001240618 GeneID:76614 Immt,>NP_001240617 GeneID:76614 Immt,>NP_001240616 GeneID:76614 Immt,>NP_083949 GeneID:76614 Immt,>NP_001240615 GeneID:76614 Immt,>NP_001240610 GeneID:76614 Immt	1058.57	7.93e-42	7.93e-42	>NP_001240618 GeneID:76614 Immt,>NP_001240617 GeneID:76614 Immt,>NP_001240616 GeneID:76614 Immt,>NP_083949 GeneID:76614 Immt,>NP_001240615 GeneID:76614 Immt,>NP_001240610 GeneID:76614 Immt-203->NP_001240618 GeneID:76614 Immt,>NP_001240617 GeneID:76614 Immt,>NP_001240616 GeneID:76614 Immt,>NP_083949 GeneID:76614 Immt,>NP_001240615 GeneID:76614 Immt,>NP_001240610 GeneID:76614 Immt-265	Immt	Immt	281	343
99-1-9-1-7-1	F1_Agilent6_20160920_FL_mito_3_SCX_f32.mgf	intra	26463	4	2558.33	6	TVEGALKERR	7	197	>NP_001240618 GeneID:76614 Immt,>NP_001240617 GeneID:76614 Immt,>NP_001240616 GeneID:76614 Immt,>NP_083949 GeneID:76614 Immt,>NP_001240615 GeneID:76614 Immt,>NP_001240610 GeneID:76614 Immt	1157.65	2.15e-40	6.84e-47	KAVDEAADALLK	1	207	>NP_001240618 GeneID:76614 Immt,>NP_001240617 GeneID:76614 Immt,>NP_001240616 GeneID:76614 Immt,>NP_083949 GeneID:76614 Immt,>NP_001240615 GeneID:76614 Immt,>NP_001240610 GeneID:76614 Immt	1242.68	1.27e-52	7.06e-67	>NP_001240618 GeneID:76614 Immt,>NP_001240617 GeneID:76614 Immt,>NP_001240616 GeneID:76614 Immt,>NP_083949 GeneID:76614 Immt,>NP_001240615 GeneID:76614 Immt,>NP_001240610 GeneID:76614 Immt-203->NP_001240618 GeneID:76614 Immt,>NP_001240617 GeneID:76614 Immt,>NP_001240616 GeneID:76614 Immt,>NP_083949 GeneID:76614 Immt,>NP_001240615 GeneID:76614 Immt,>NP_001240610 GeneID:76614 Immt-207	Immt	Immt	281	285
92-1-8-1-3-1	F1_Agilent6_20160920_FL_mito_3_SCX_f25.mgf	inter	19308	4	2717.3	1	TVEGALKER	7	197	>NP_001240618 GeneID:76614 Immt,>NP_001240617 GeneID:76614 Immt,>NP_001240616 GeneID:76614 Immt,>NP_083949 GeneID:76614 Immt,>NP_001240615 GeneID:76614 Immt,>NP_001240610 GeneID:76614 Immt	1001.55	2.35e-31	3.4e-40	KTGQAAGFSYTDANK	1	40	>NP_031834 GeneID:13063 Cycs	1557.74	3.52e-54	3.52e-54	>NP_001240618 GeneID:76614 Immt,>NP_001240617 GeneID:76614 Immt,>NP_001240616 GeneID:76614 Immt,>NP_083949 GeneID:76614 Immt,>NP_001240615 GeneID:76614 Immt,>NP_001240610 GeneID:76614 Immt-203->NP_031834 GeneID:13063 Cycs-40	Immt	Cycs	281	40
202-1-8-1-2-1	F1_Agilent6_20160920_FL_mito_3_SCX_f26.mgf	inter	11186	4	2308.1	4	TVEGALKER	7	197	>NP_001240618 GeneID:76614 Immt,>NP_001240617 GeneID:76614 Immt,>NP_001240616 GeneID:76614 Immt,>NP_083949 GeneID:76614 Immt,>NP_001240615 GeneID:76614 Immt,>NP_001240610 GeneID:76614 Immt	1001.55	4.4e-21	5.87e-31	ESSPSGSKSQR	8	38	>NP_079612 GeneID:66075 Chchd3	1148.54	8.79e-16	8.79e-16	>NP_001240618 GeneID:76614 Immt,>NP_001240617 GeneID:76614 Immt,>NP_001240616 GeneID:76614 Immt,>NP_083949 GeneID:76614 Immt,>NP_001240615 GeneID:76614 Immt,>NP_001240610 GeneID:76614 Immt-203->NP_079612 GeneID:66075 Chchd3-45	Immt	Chchd3	281	45
444-1-8-1-11-1	F1_Agilent6_20160920_FL_mito_3_SCX_f25.mgf	inter	26536	4	2608.28	1	TVEGALKER	7	197	>NP_001240618 GeneID:76614 Immt,>NP_001240617 GeneID:76614 Immt,>NP_001240616 GeneID:76614 Immt,>NP_083949 GeneID:76614 Immt,>NP_001240615 GeneID:76614 Immt,>NP_001240610 GeneID:76614 Immt	1001.55	2.81e-27	2.81e-27	LSDIPEGKNMAFK	8	156	>NP_079986 GeneID:66694 Uqcrfs1	1448.73	2.46e-33	2.46e-33	>NP_001240618 GeneID:76614 Immt,>NP_001240617 GeneID:76614 Immt,>NP_001240616 GeneID:76614 Immt,>NP_083949 GeneID:76614 Immt,>NP_001240615 GeneID:76614 Immt,>NP_001240610 GeneID:76614 Immt-203->NP_079986 GeneID:66694 Uqcrfs1-163	Immt	Uqcrfs1	281	163
417-1-4-1-12-1	F1_Agilent6_20160920_FL_mito_3_SCX_f24.mgf	intra	24765	4	2377.17	3	EELEKMK	5	221	>NP_001240618 GeneID:76614 Immt,>NP_001240617 GeneID:76614 Immt,>NP_001240616 GeneID:76614 Immt,>NP_083949 GeneID:76614 Immt,>NP_001240615 GeneID:76614 Immt,>NP_001240610 GeneID:76614 Immt	905.453	2.06e-26	3.76e-31	AVDEAADALLKAK	11	208	>NP_001240618 GeneID:76614 Immt,>NP_001240617 GeneID:76614 Immt,>NP_001240616 GeneID:76614 Immt,>NP_083949 GeneID:76614 Immt,>NP_001240615 GeneID:76614 Immt,>NP_001240610 GeneID:76614 Immt	1313.72	1.7e-52	3.4e-68	>NP_001240618 GeneID:76614 Immt,>NP_001240617 GeneID:76614 Immt,>NP_001240616 GeneID:76614 Immt,>NP_083949 GeneID:76614 Immt,>NP_001240615 GeneID:76614 Immt,>NP_001240610 GeneID:76614 Immt-218->NP_001240618 GeneID:76614 Immt,>NP_001240617 GeneID:76614 Immt,>NP_001240616 GeneID:76614 Immt,>NP_083949 GeneID:76614 Immt,>NP_001240615 GeneID:76614 Immt,>NP_001240610 GeneID:76614 Immt-225	Immt	Immt	303	296
91-1-7-1-11-1	F1_Agilent6_20160920_FL_mito_3_SCX_f23.mgf	intra	17222	4	2530.29	1	KVQAAQSEAK	1	265	>NP_001240618 GeneID:76614 Immt,>NP_001240617 GeneID:76614 Immt,>NP_001240616 GeneID:76614 Immt,>NP_083949 GeneID:76614 Immt,>NP_001240615 GeneID:76614 Immt,>NP_001240610 GeneID:76614 Immt	1058.57	5.36e-31	1.3e-40	AVDEAADALLKAK	11	208	>NP_001240618 GeneID:76614 Immt,>NP_001240617 GeneID:76614 Immt,>NP_001240616 GeneID:76614 Immt,>NP_083949 GeneID:76614 Immt,>NP_001240615 GeneID:76614 Immt,>NP_001240610 GeneID:76614 Immt	1313.72	7.97e-27	4.16e-37	>NP_001240618 GeneID:76614 Immt,>NP_001240617 GeneID:76614 Immt,>NP_001240616 GeneID:76614 Immt,>NP_083949 GeneID:76614 Immt,>NP_001240615 GeneID:76614 Immt,>NP_001240610 GeneID:76614 Immt-218->NP_001240618 GeneID:76614 Immt,>NP_001240617 GeneID:76614 Immt,>NP_001240616 GeneID:76614 Immt,>NP_083949 GeneID:76614 Immt,>NP_001240615 GeneID:76614 Immt,>NP_001240610 GeneID:76614 Immt-265	Immt	Immt	343	296
381-1-32-1-5-1	F1_Agilent6_20160920_FL_mito_3_SCX_f41.mgf	intra	5046	4	1941.98	1	AKEELEK	2	219	>NP_001240618 GeneID:76614 Immt,>NP_001240617 GeneID:76614 Immt,>NP_001240616 GeneID:76614 Immt,>NP_083949 GeneID:76614 Immt,>NP_001240615 GeneID:76614 Immt,>NP_001240610 GeneID:76614 Immt	845.449	5.45e-17	5.7e-24	HKLEEKR	6	358	>NP_001240618 GeneID:76614 Immt,>NP_001240617 GeneID:76614 Immt,>NP_001240616 GeneID:76614 Immt,>NP_083949 GeneID:76614 Immt,>NP_001240615 GeneID:76614 Immt,>NP_001240610 GeneID:76614 Immt	938.53	3.24e-28	2.28e-32	>NP_001240618 GeneID:76614 Immt,>NP_001240617 GeneID:76614 Immt,>NP_001240616 GeneID:76614 Immt,>NP_083949 GeneID:76614 Immt,>NP_001240615 GeneID:76614 Immt,>NP_001240610 GeneID:76614 Immt-220->NP_001240618 GeneID:76614 Immt,>NP_001240617 GeneID:76614 Immt,>NP_001240616 GeneID:76614 Immt,>NP_083949 GeneID:76614 Immt,>NP_001240615 GeneID:76614 Immt,>NP_001240610 GeneID:76614 Immt-363	Immt	Immt	298	441
171-1-3-1-13-1	F1_Agilent6_20160920_FL_mito_3_SCX_f25.mgf	intra	17751	4	2051.02	2	AKEELEK	2	219	>NP_001240618 GeneID:76614 Immt,>NP_001240617 GeneID:76614 Immt,>NP_001240616 GeneID:76614 Immt,>NP_083949 GeneID:76614 Immt,>NP_001240615 GeneID:76614 Immt,>NP_001240610 GeneID:76614 Immt	845.449	4.23e-19	1.62e-25	MKTIIEDAK	2	226	>NP_001240618 GeneID:76614 Immt,>NP_001240617 GeneID:76614 Immt,>NP_001240616 GeneID:76614 Immt,>NP_083949 GeneID:76614 Immt,>NP_001240615 GeneID:76614 Immt,>NP_001240610 GeneID:76614 Immt	1047.56	2.38e-47	1.01e-54	>NP_001240618 GeneID:76614 Immt,>NP_001240617 GeneID:76614 Immt,>NP_001240616 GeneID:76614 Immt,>NP_083949 GeneID:76614 Immt,>NP_001240615 GeneID:76614 Immt,>NP_001240610 GeneID:76614 Immt-220->NP_001240618 GeneID:76614 Immt,>NP_001240617 GeneID:76614 Immt,>NP_001240616 GeneID:76614 Immt,>NP_083949 GeneID:76614 Immt,>NP_001240615 GeneID:76614 Immt,>NP_001240610 GeneID:76614 Immt-227	Immt	Immt	298	305
36-1-2-1-14-1	F1_Agilent6_20160920_FL_mito_3_SCX_f31.mgf	intra	30537	4	2640.35	2	AKEELEK	2	219	>NP_001240618 GeneID:76614 Immt,>NP_001240617 GeneID:76614 Immt,>NP_001240616 GeneID:76614 Immt,>NP_083949 GeneID:76614 Immt,>NP_001240615 GeneID:76614 Immt,>NP_001240610 GeneID:76614 Immt	845.449	1.01e-19	3.88e-26	LHNMIVDLDNVVKK	13	252	>NP_001240618 GeneID:76614 Immt,>NP_001240617 GeneID:76614 Immt,>NP_001240616 GeneID:76614 Immt,>NP_083949 GeneID:76614 Immt,>NP_001240615 GeneID:76614 Immt,>NP_001240610 GeneID:76614 Immt	1636.9	2.08e-51	1.32e-69	>NP_001240618 GeneID:76614 Immt,>NP_001240617 GeneID:76614 Immt,>NP_001240616 GeneID:76614 Immt,>NP_083949 GeneID:76614 Immt,>NP_001240615 GeneID:76614 Immt,>NP_001240610 GeneID:76614 Immt-220->NP_001240618 GeneID:76614 Immt,>NP_001240617 GeneID:76614 Immt,>NP_001240616 GeneID:76614 Immt,>NP_083949 GeneID:76614 Immt,>NP_001240615 GeneID:76614 Immt,>NP_001240610 GeneID:76614 Immt-264	Immt	Immt	298	342
499-1-3-1-3-1	F1_Agilent6_20160920_FL_mito_3_SCX_f26.mgf	inter	6358	4	2151.99	3	AKEELEK	2	219	>NP_001240618 GeneID:76614 Immt,>NP_001240617 GeneID:76614 Immt,>NP_001240616 GeneID:76614 Immt,>NP_083949 GeneID:76614 Immt,>NP_001240615 GeneID:76614 Immt,>NP_001240610 GeneID:76614 Immt	845.449	1.33e-05	1.83e-12	ESSPSGSKSQR	8	38	>NP_079612 GeneID:66075 Chchd3	1148.54	3.15e-25	3.15e-25	>NP_001240618 GeneID:76614 Immt,>NP_001240617 GeneID:76614 Immt,>NP_001240616 GeneID:76614 Immt,>NP_083949 GeneID:76614 Immt,>NP_001240615 GeneID:76614 Immt,>NP_001240610 GeneID:76614 Immt-220->NP_079612 GeneID:66075 Chchd3-45	Immt	Chchd3	298	45
305-1-6-1-10-1	F1_Agilent6_20160920_FL_mito_3_SCX_f40.mgf	intra	11812	5	3039.55	3	AKEELEKMK	7	219	>NP_001240618 GeneID:76614 Immt,>NP_001240617 GeneID:76614 Immt,>NP_001240616 GeneID:76614 Immt,>NP_083949 GeneID:76614 Immt,>NP_001240615 GeneID:76614 Immt,>NP_001240610 GeneID:76614 Immt	1104.58	5.72e-13	6.94e-23	KREIAGATPHITAAEGR	1	235	>NP_001240618 GeneID:76614 Immt,>NP_001240617 GeneID:76614 Immt,>NP_001240616 GeneID:76614 Immt,>NP_083949 GeneID:76614 Immt,>NP_001240615 GeneID:76614 Immt,>NP_001240610 GeneID:76614 Immt	1776.96	2.33e-12	2.95e-26	>NP_001240618 GeneID:76614 Immt,>NP_001240617 GeneID:76614 Immt,>NP_001240616 GeneID:76614 Immt,>NP_083949 GeneID:76614 Immt,>NP_001240615 GeneID:76614 Immt,>NP_001240610 GeneID:76614 Immt-225->NP_001240618 GeneID:76614 Immt,>NP_001240617 GeneID:76614 Immt,>NP_001240616 GeneID:76614 Immt,>NP_083949 GeneID:76614 Immt,>NP_001240615 GeneID:76614 Immt,>NP_001240610 GeneID:76614 Immt-235	Immt	Immt	303	313
303-1-6-1-12-1	F1_Agilent6_20160920_FL_mito_3_SCX_f41.mgf	intra	9873	4	2144.09	2	HKLEEKR	6	358	>NP_001240618 GeneID:76614 Immt,>NP_001240617 GeneID:76614 Immt,>NP_001240616 GeneID:76614 Immt,>NP_083949 GeneID:76614 Immt,>NP_001240615 GeneID:76614 Immt,>NP_001240610 GeneID:76614 Immt	938.53	1.2e-21	4.6e-28	MKTIIEDAK	2	226	>NP_001240618 GeneID:76614 Immt,>NP_001240617 GeneID:76614 Immt,>NP_001240616 GeneID:76614 Immt,>NP_083949 GeneID:76614 Immt,>NP_001240615 GeneID:76614 Immt,>NP_001240610 GeneID:76614 Immt	1047.56	4.82e-29	2.35e-35	>NP_001240618 GeneID:76614 Immt,>NP_001240617 GeneID:76614 Immt,>NP_001240616 GeneID:76614 Immt,>NP_083949 GeneID:76614 Immt,>NP_001240615 GeneID:76614 Immt,>NP_001240610 GeneID:76614 Immt-227->NP_001240618 GeneID:76614 Immt,>NP_001240617 GeneID:76614 Immt,>NP_001240616 GeneID:76614 Immt,>NP_083949 GeneID:76614 Immt,>NP_001240615 GeneID:76614 Immt,>NP_001240610 GeneID:76614 Immt-363	Immt	Immt	441	305
303-1-8-1-7-1	F1_Agilent6_20160920_FL_mito_3_SCX_f36.mgf	intra	18971	5	2998.52	2	MoKTIIEDAK	2	226	>NP_001240618 GeneID:76614 Immt,>NP_001240617 GeneID:76614 Immt,>NP_001240616 GeneID:76614 Immt,>NP_083949 GeneID:76614 Immt,>NP_001240615 GeneID:76614 Immt,>NP_001240610 GeneID:76614 Immt	1063.56	3.63e-39	4.73e-47	KREIAGATPHITAAEGR	1	235	>NP_001240618 GeneID:76614 Immt,>NP_001240617 GeneID:76614 Immt,>NP_001240616 GeneID:76614 Immt,>NP_083949 GeneID:76614 Immt,>NP_001240615 GeneID:76614 Immt,>NP_001240610 GeneID:76614 Immt	1776.96	1.98e-52	9.83e-68	>NP_001240618 GeneID:76614 Immt,>NP_001240617 GeneID:76614 Immt,>NP_001240616 GeneID:76614 Immt,>NP_083949 GeneID:76614 Immt,>NP_001240615 GeneID:76614 Immt,>NP_001240610 GeneID:76614 Immt-227->NP_001240618 GeneID:76614 Immt,>NP_001240617 GeneID:76614 Immt,>NP_001240616 GeneID:76614 Immt,>NP_083949 GeneID:76614 Immt,>NP_001240615 GeneID:76614 Immt,>NP_001240610 GeneID:76614 Immt-235	Immt	Immt	0	313
153-1-4-1-16-1	F1_Agilent6_20160920_FL_mito_3_SCX_f38.mgf	intra	28123	4	2577.33	3	HKLEEK	2	358	>NP_001240618 GeneID:76614 Immt,>NP_001240617 GeneID:76614 Immt,>NP_001240616 GeneID:76614 Immt,>NP_083949 GeneID:76614 Immt,>NP_001240615 GeneID:76614 Immt,>NP_001240610 GeneID:76614 Immt	782.429	3.3e-19	3.67e-25	LHNMIVDLDNVVKK	13	252	>NP_001240618 GeneID:76614 Immt,>NP_001240617 GeneID:76614 Immt,>NP_001240616 GeneID:76614 Immt,>NP_083949 GeneID:76614 Immt,>NP_001240615 GeneID:76614 Immt,>NP_001240610 GeneID:76614 Immt	1636.9	6.83e-53	5.83e-71	>NP_001240618 GeneID:76614 Immt,>NP_001240617 GeneID:76614 Immt,>NP_001240616 GeneID:76614 Immt,>NP_083949 GeneID:76614 Immt,>NP_001240615 GeneID:76614 Immt,>NP_001240610 GeneID:76614 Immt-264->NP_001240618 GeneID:76614 Immt,>NP_001240617 GeneID:76614 Immt,>NP_001240616 GeneID:76614 Immt,>NP_083949 GeneID:76614 Immt,>NP_001240615 GeneID:76614 Immt,>NP_001240610 GeneID:76614 Immt-359	Immt	Immt	437	342
464-1-5-1-13-1	F1_Agilent6_20160920_FL_mito_3_SCX_f43.mgf	intra	17638	5	2733.43	1	HKLEEKR	6	358	>NP_001240618 GeneID:76614 Immt,>NP_001240617 GeneID:76614 Immt,>NP_001240616 GeneID:76614 Immt,>NP_083949 GeneID:76614 Immt,>NP_001240615 GeneID:76614 Immt,>NP_001240610 GeneID:76614 Immt	938.53	3.91e-26	2.11e-30	LHNMIVDLDNVVKK	13	252	>NP_001240618 GeneID:76614 Immt,>NP_001240617 GeneID:76614 Immt,>NP_001240616 GeneID:76614 Immt,>NP_083949 GeneID:76614 Immt,>NP_001240615 GeneID:76614 Immt,>NP_001240610 GeneID:76614 Immt	1636.9	2.31e-51	5.91e-70	>NP_001240618 GeneID:76614 Immt,>NP_001240617 GeneID:76614 Immt,>NP_001240616 GeneID:76614 Immt,>NP_083949 GeneID:76614 Immt,>NP_001240615 GeneID:76614 Immt,>NP_001240610 GeneID:76614 Immt-264->NP_001240618 GeneID:76614 Immt,>NP_001240617 GeneID:76614 Immt,>NP_001240616 GeneID:76614 Immt,>NP_083949 GeneID:76614 Immt,>NP_001240615 GeneID:76614 Immt,>NP_001240610 GeneID:76614 Immt-363	Immt	Immt	441	342
154-1-7-1-12-1	F1_Agilent6_20160920_FL_mito_3_SCX_f37.mgf	intra	14155	4	2561.33	3	KVQAAQSEAK	1	265	>NP_001240618 GeneID:76614 Immt,>NP_001240617 GeneID:76614 Immt,>NP_001240616 GeneID:76614 Immt,>NP_083949 GeneID:76614 Immt,>NP_001240615 GeneID:76614 Immt,>NP_001240610 GeneID:76614 Immt	1058.57	1.66e-32	1.59e-44	QHIELALEKHK	9	349	>NP_001240618 GeneID:76614 Immt,>NP_001240617 GeneID:76614 Immt,>NP_001240616 GeneID:76614 Immt,>NP_083949 GeneID:76614 Immt,>NP_001240615 GeneID:76614 Immt,>NP_001240610 GeneID:76614 Immt	1344.75	5.91e-19	1.26e-27	>NP_001240618 GeneID:76614 Immt,>NP_001240617 GeneID:76614 Immt,>NP_001240616 GeneID:76614 Immt,>NP_083949 GeneID:76614 Immt,>NP_001240615 GeneID:76614 Immt,>NP_001240610 GeneID:76614 Immt-265->NP_001240618 GeneID:76614 Immt,>NP_001240617 GeneID:76614 Immt,>NP_001240616 GeneID:76614 Immt,>NP_083949 GeneID:76614 Immt,>NP_001240615 GeneID:76614 Immt,>NP_001240610 GeneID:76614 Immt-357	Immt	Immt	343	435
53-1-55-1-11-1	F1_Agilent6_20160920_FL_mito_3_SCX_f37.mgf	inter	28811	5	3828.83	1	KVQAAQSEAK	1	265	>NP_001240618 GeneID:76614 Immt,>NP_001240617 GeneID:76614 Immt,>NP_001240616 GeneID:76614 Immt,>NP_083949 GeneID:76614 Immt,>NP_001240615 GeneID:76614 Immt,>NP_001240610 GeneID:76614 Immt	1058.57	3.42e-26	2.83e-37	RYEYHPVCADLQTKILQCYR	14	176	>NP_079612 GeneID:66075 Chchd3	2612.26	2.24e-36	2.24e-36	>NP_001240618 GeneID:76614 Immt,>NP_001240617 GeneID:76614 Immt,>NP_001240616 GeneID:76614 Immt,>NP_083949 GeneID:76614 Immt,>NP_001240615 GeneID:76614 Immt,>NP_001240610 GeneID:76614 Immt-265->NP_079612 GeneID:66075 Chchd3-189	Immt	Chchd3	343	189
148-1-7-1-1-1	F1_Agilent6_20160920_FL_mito_3_SCX_f24.mgf	inter	16608	4	2991.41	2	KVQAAQSEAK	1	265	>NP_001240618 GeneID:76614 Immt,>NP_001240617 GeneID:76614 Immt,>NP_001240616 GeneID:76614 Immt,>NP_083949 GeneID:76614 Immt,>NP_001240615 GeneID:76614 Immt,>NP_001240610 GeneID:76614 Immt	1058.57	1.39e-07	2.96e-18	YSSVYGASVSDEDLKR	15	49	>NP_079612 GeneID:66075 Chchd3	1774.84	3.39e-12	3.39e-12	>NP_001240618 GeneID:76614 Immt,>NP_001240617 GeneID:76614 Immt,>NP_001240616 GeneID:76614 Immt,>NP_083949 GeneID:76614 Immt,>NP_001240615 GeneID:76614 Immt,>NP_001240610 GeneID:76614 Immt-265->NP_079612 GeneID:66075 Chchd3-63	Immt	Chchd3	343	63
457-1-3-1-12-1	F1_Agilent6_20160920_FL_mito_3_SCX_f40.mgf	intra	18239	5	3507.82	1	HKLEEK	2	358	>NP_001240618 GeneID:76614 Immt,>NP_001240617 GeneID:76614 Immt,>NP_001240616 GeneID:76614 Immt,>NP_083949 GeneID:76614 Immt,>NP_001240615 GeneID:76614 Immt,>NP_001240610 GeneID:76614 Immt	782.429	1.21e-13	1.35e-19	KVQAAQSEAKVVSQYHELVVQAR	10	265	>NP_001240618 GeneID:76614 Immt,>NP_001240617 GeneID:76614 Immt,>NP_001240616 GeneID:76614 Immt,>NP_083949 GeneID:76614 Immt,>NP_001240615 GeneID:76614 Immt,>NP_001240610 GeneID:76614 Immt	2567.38	3.41e-50	4.32e-78	>NP_001240618 GeneID:76614 Immt,>NP_001240617 GeneID:76614 Immt,>NP_001240616 GeneID:76614 Immt,>NP_083949 GeneID:76614 Immt,>NP_001240615 GeneID:76614 Immt,>NP_001240610 GeneID:76614 Immt-274->NP_001240618 GeneID:76614 Immt,>NP_001240617 GeneID:76614 Immt,>NP_001240616 GeneID:76614 Immt,>NP_083949 GeneID:76614 Immt,>NP_001240615 GeneID:76614 Immt,>NP_001240610 GeneID:76614 Immt-359	Immt	Immt	437	352
146-2-10-1-14-1	F1_Agilent6_20160920_FL_mito_3_SCX_f40.mgf	intra	17087	5	3386.76	1	QHIELALEKHK	9	349	>NP_001240618 GeneID:76614 Immt,>NP_001240617 GeneID:76614 Immt,>NP_001240616 GeneID:76614 Immt,>NP_083949 GeneID:76614 Immt,>NP_001240615 GeneID:76614 Immt,>NP_001240610 GeneID:76614 Immt	1344.75	8.22e-39	8.22e-39	IDQLNRELAQQKATEK	12	333	>NP_001240618 GeneID:76614 Immt,>NP_001240617 GeneID:76614 Immt,>NP_001240616 GeneID:76614 Immt,>NP_083949 GeneID:76614 Immt,>NP_001240615 GeneID:76614 Immt,>NP_001240610 GeneID:76614 Immt	1884.01	1.23e-47	1.12e-74	>NP_001240618 GeneID:76614 Immt,>NP_001240617 GeneID:76614 Immt,>NP_001240616 GeneID:76614 Immt,>NP_083949 GeneID:76614 Immt,>NP_001240615 GeneID:76614 Immt,>NP_001240610 GeneID:76614 Immt-344->NP_001240618 GeneID:76614 Immt,>NP_001240617 GeneID:76614 Immt,>NP_001240616 GeneID:76614 Immt,>NP_083949 GeneID:76614 Immt,>NP_001240615 GeneID:76614 Immt,>NP_001240610 GeneID:76614 Immt-357	Immt	Immt	435	422
98-1-4-1-8-1	F1_Agilent6_20160920_FL_mito_3_SCX_f38.mgf	intra	19589	4	2449.25	1	HKLEEK	2	358	>NP_001240618 GeneID:76614 Immt,>NP_001240617 GeneID:76614 Immt,>NP_001240616 GeneID:76614 Immt,>NP_083949 GeneID:76614 Immt,>NP_001240615 GeneID:76614 Immt,>NP_001240610 GeneID:76614 Immt	782.429	2.69e-19	3e-25	ATEKQHIELALEK	4	345	>NP_001240618 GeneID:76614 Immt,>NP_001240617 GeneID:76614 Immt,>NP_001240616 GeneID:76614 Immt,>NP_083949 GeneID:76614 Immt,>NP_001240615 GeneID:76614 Immt,>NP_001240610 GeneID:76614 Immt	1508.82	5.98e-53	3e-67	>NP_001240618 GeneID:76614 Immt,>NP_001240617 GeneID:76614 Immt,>NP_001240616 GeneID:76614 Immt,>NP_083949 GeneID:76614 Immt,>NP_001240615 GeneID:76614 Immt,>NP_001240610 GeneID:76614 Immt-348->NP_001240618 GeneID:76614 Immt,>NP_001240617 GeneID:76614 Immt,>NP_001240616 GeneID:76614 Immt,>NP_083949 GeneID:76614 Immt,>NP_001240615 GeneID:76614 Immt,>NP_001240610 GeneID:76614 Immt-359	Immt	Immt	437	426
294-1-10-1-7-1	F1_Agilent6_20160920_FL_mito_3_SCX_f40.mgf	intra	19506	5	3011.57	1	QHIELALEKHK	9	349	>NP_001240618 GeneID:76614 Immt,>NP_001240617 GeneID:76614 Immt,>NP_001240616 GeneID:76614 Immt,>NP_083949 GeneID:76614 Immt,>NP_001240615 GeneID:76614 Immt,>NP_001240610 GeneID:76614 Immt	1344.75	1.66e-49	1.18e-60	ATEKQHIELALEK	4	345	>NP_001240618 GeneID:76614 Immt,>NP_001240617 GeneID:76614 Immt,>NP_001240616 GeneID:76614 Immt,>NP_083949 GeneID:76614 Immt,>NP_001240615 GeneID:76614 Immt,>NP_001240610 GeneID:76614 Immt	1508.82	1.09e-49	3.89e-65	>NP_001240618 GeneID:76614 Immt,>NP_001240617 GeneID:76614 Immt,>NP_001240616 GeneID:76614 Immt,>NP_083949 GeneID:76614 Immt,>NP_001240615 GeneID:76614 Immt,>NP_001240610 GeneID:76614 Immt-348->NP_001240618 GeneID:76614 Immt,>NP_001240617 GeneID:76614 Immt,>NP_001240616 GeneID:76614 Immt,>NP_083949 GeneID:76614 Immt,>NP_001240615 GeneID:76614 Immt,>NP_001240610 GeneID:76614 Immt-357	Immt	Immt	435	426
78-1-3-1-8-1	F1_Agilent6_20160920_FL_mito_3_SCX_f31.mgf	inter	18687	4	2815.37	2	ESSPSGSKSQR	8	38	>NP_079612 GeneID:66075 Chchd3	1148.54	2.88e-38	1.75e-46	ATEKQHIELALEK	4	345	>NP_001240618 GeneID:76614 Immt,>NP_001240617 GeneID:76614 Immt,>NP_001240616 GeneID:76614 Immt,>NP_083949 GeneID:76614 Immt,>NP_001240615 GeneID:76614 Immt,>NP_001240610 GeneID:76614 Immt	1508.82	1.63e-23	1.5e-38	>NP_001240618 GeneID:76614 Immt,>NP_001240617 GeneID:76614 Immt,>NP_001240616 GeneID:76614 Immt,>NP_083949 GeneID:76614 Immt,>NP_001240615 GeneID:76614 Immt,>NP_001240610 GeneID:76614 Immt-348->NP_079612 GeneID:66075 Chchd3-45	Chchd3	Immt	45	426
340-1-4-1-10-1	F1_Agilent6_20160920_FL_mito_3_SCX_f43.mgf	intra	10065	5	2285.18	1	HKLEEK	2	358	>NP_001240618 GeneID:76614 Immt,>NP_001240617 GeneID:76614 Immt,>NP_001240616 GeneID:76614 Immt,>NP_083949 GeneID:76614 Immt,>NP_001240615 GeneID:76614 Immt,>NP_001240610 GeneID:76614 Immt	782.429	1.03e-19	8.16e-27	QHIELALEKHK	9	349	>NP_001240618 GeneID:76614 Immt,>NP_001240617 GeneID:76614 Immt,>NP_001240616 GeneID:76614 Immt,>NP_083949 GeneID:76614 Immt,>NP_001240615 GeneID:76614 Immt,>NP_001240610 GeneID:76614 Immt	1344.75	2.97e-52	1.31e-60	>NP_001240618 GeneID:76614 Immt,>NP_001240617 GeneID:76614 Immt,>NP_001240616 GeneID:76614 Immt,>NP_083949 GeneID:76614 Immt,>NP_001240615 GeneID:76614 Immt,>NP_001240610 GeneID:76614 Immt-357->NP_001240618 GeneID:76614 Immt,>NP_001240617 GeneID:76614 Immt,>NP_001240616 GeneID:76614 Immt,>NP_083949 GeneID:76614 Immt,>NP_001240615 GeneID:76614 Immt,>NP_001240610 GeneID:76614 Immt-359	Immt	Immt	437	435
493-1-3-1-7-1	F1_Agilent6_20160920_FL_mito_3_SCX_f41.mgf	inter	12318	5	3150.56	2	ESSPSGSKSQR	8	38	>NP_079612 GeneID:66075 Chchd3	1148.54	2.03e-35	2.03e-35	QHIELALEKHKLEEK	9	349	>NP_001240618 GeneID:76614 Immt,>NP_001240617 GeneID:76614 Immt,>NP_001240616 GeneID:76614 Immt,>NP_083949 GeneID:76614 Immt,>NP_001240615 GeneID:76614 Immt,>NP_001240610 GeneID:76614 Immt	1844.02	1.31e-32	1.17e-37	>NP_001240618 GeneID:76614 Immt,>NP_001240617 GeneID:76614 Immt,>NP_001240616 GeneID:76614 Immt,>NP_083949 GeneID:76614 Immt,>NP_001240615 GeneID:76614 Immt,>NP_001240610 GeneID:76614 Immt-357->NP_079612 GeneID:66075 Chchd3-45	Chchd3	Immt	45	435
213-1-4-1-14-1	F1_Agilent6_20160920_FL_mito_3_SCX_f43.mgf	inter	13106	5	2268.16	2	HKLEEK	2	358	>NP_001240618 GeneID:76614 Immt,>NP_001240617 GeneID:76614 Immt,>NP_001240616 GeneID:76614 Immt,>NP_083949 GeneID:76614 Immt,>NP_001240615 GeneID:76614 Immt,>NP_001240610 GeneID:76614 Immt	782.429	7.83e-26	1.13e-31	WAAAAVAFEKHK	10	11	>NP_033722 GeneID:11306 Abcb7	1327.7	8.13e-12	8.13e-12	>NP_001240618 GeneID:76614 Immt,>NP_001240617 GeneID:76614 Immt,>NP_001240616 GeneID:76614 Immt,>NP_083949 GeneID:76614 Immt,>NP_001240615 GeneID:76614 Immt,>NP_001240610 GeneID:76614 Immt-359->NP_033722 GeneID:11306 Abcb7-20	Immt	Abcb7	437	20
278-1-3-1-1-1	F1_Agilent6_20160920_FL_mito_3_SCX_f33.mgf	inter	20333	4	2715.26	1	HKLEEK	2	358	>NP_001240618 GeneID:76614 Immt,>NP_001240617 GeneID:76614 Immt,>NP_001240616 GeneID:76614 Immt,>NP_083949 GeneID:76614 Immt,>NP_001240615 GeneID:76614 Immt,>NP_001240610 GeneID:76614 Immt	782.429	2.86e-18	1.87e-24	YSSVYGASVSDEDLKR	15	49	>NP_079612 GeneID:66075 Chchd3	1774.84	2.62e-23	9.95e-36	>NP_001240618 GeneID:76614 Immt,>NP_001240617 GeneID:76614 Immt,>NP_001240616 GeneID:76614 Immt,>NP_083949 GeneID:76614 Immt,>NP_001240615 GeneID:76614 Immt,>NP_001240610 GeneID:76614 Immt-359->NP_079612 GeneID:66075 Chchd3-63	Immt	Chchd3	437	63
100-1-4-1-5-1	F1_Agilent6_20160920_FL_mito_3_SCX_f42.mgf	inter	7355	4	1994.99	1	KQDAFYK	1	136	>NP_079612 GeneID:66075 Chchd3	898.455	3.19e-09	1.72e-13	HKLEEKR	6	358	>NP_001240618 GeneID:76614 Immt,>NP_001240617 GeneID:76614 Immt,>NP_001240616 GeneID:76614 Immt,>NP_083949 GeneID:76614 Immt,>NP_001240615 GeneID:76614 Immt,>NP_001240610 GeneID:76614 Immt	938.53	2.17e-22	2.17e-22	>NP_001240618 GeneID:76614 Immt,>NP_001240617 GeneID:76614 Immt,>NP_001240616 GeneID:76614 Immt,>NP_083949 GeneID:76614 Immt,>NP_001240615 GeneID:76614 Immt,>NP_001240610 GeneID:76614 Immt-363->NP_079612 GeneID:66075 Chchd3-136	Chchd3	Immt	136	441
152-1-37-1-1-1	F1_Agilent6_20160920_FL_mito_3_SCX_f40.mgf	inter	13260	4	2871.37	1	HKLEEKR	6	358	>NP_001240618 GeneID:76614 Immt,>NP_001240617 GeneID:76614 Immt,>NP_001240616 GeneID:76614 Immt,>NP_083949 GeneID:76614 Immt,>NP_001240615 GeneID:76614 Immt,>NP_001240610 GeneID:76614 Immt	938.53	1.11e-13	1.11e-13	YSSVYGASVSDEDLKR	15	49	>NP_079612 GeneID:66075 Chchd3	1774.84	3.82e-16	3.82e-16	>NP_001240618 GeneID:76614 Immt,>NP_001240617 GeneID:76614 Immt,>NP_001240616 GeneID:76614 Immt,>NP_083949 GeneID:76614 Immt,>NP_001240615 GeneID:76614 Immt,>NP_001240610 GeneID:76614 Immt-363->NP_079612 GeneID:66075 Chchd3-63	Immt	Chchd3	441	63
53-1-3-1-12-1	F1_Agilent6_20160920_FL_mito_3_SCX_f43.mgf	inter	16090	5	4071.93	1	ESSPSGSKSQR	8	38	>NP_079612 GeneID:66075 Chchd3	1148.54	1.14e-05	1.17e-14	TFDSAVAKALEHHRSEIQAEQDRK	8	365	>NP_001240618 GeneID:76614 Immt,>NP_001240617 GeneID:76614 Immt,>NP_001240616 GeneID:76614 Immt,>NP_083949 GeneID:76614 Immt,>NP_001240615 GeneID:76614 Immt,>NP_001240610 GeneID:76614 Immt	2765.38	1	2.09e-26	>NP_001240618 GeneID:76614 Immt,>NP_001240617 GeneID:76614 Immt,>NP_001240616 GeneID:76614 Immt,>NP_083949 GeneID:76614 Immt,>NP_001240615 GeneID:76614 Immt,>NP_001240610 GeneID:76614 Immt-372->NP_079612 GeneID:66075 Chchd3-45	Chchd3	Immt	45	450
1-1-1-1-6-1	F1_Agilent6_20160920_FL_mito_3_SCX_f33.mgf	inter	19260	5	2180.16	2	AKHLAR	2	120	>NP_079612 GeneID:66075 Chchd3	694.424	9.46e-14	4.69e-20	DVLKVQEQELK	4	417	>NP_001240618 GeneID:76614 Immt,>NP_001240617 GeneID:76614 Immt,>NP_001240616 GeneID:76614 Immt,>NP_083949 GeneID:76614 Immt,>NP_001240615 GeneID:76614 Immt,>NP_001240610 GeneID:76614 Immt	1327.73	1.54e-51	3.43e-70	>NP_001240618 GeneID:76614 Immt,>NP_001240617 GeneID:76614 Immt,>NP_001240616 GeneID:76614 Immt,>NP_083949 GeneID:76614 Immt,>NP_001240615 GeneID:76614 Immt,>NP_001240610 GeneID:76614 Immt-420->NP_079612 GeneID:66075 Chchd3-121	Chchd3	Immt	121	498
87-1-4-1-17-1	F1_Agilent6_20160920_FL_mito_3_SCX_f41.mgf	inter	18239	5	3484.73	1	KQDAFYK	1	136	>NP_079612 GeneID:66075 Chchd3	898.455	8.17e-25	2.91e-29	QAAAHTDHLRDVLKVQEQELK	14	407	>NP_001240618 GeneID:76614 Immt,>NP_001240617 GeneID:76614 Immt,>NP_001240616 GeneID:76614 Immt,>NP_083949 GeneID:76614 Immt,>NP_001240615 GeneID:76614 Immt,>NP_001240610 GeneID:76614 Immt	2428.28	5.43e-51	1.13e-65	>NP_001240618 GeneID:76614 Immt,>NP_001240617 GeneID:76614 Immt,>NP_001240616 GeneID:76614 Immt,>NP_083949 GeneID:76614 Immt,>NP_001240615 GeneID:76614 Immt,>NP_001240610 GeneID:76614 Immt-420->NP_079612 GeneID:66075 Chchd3-136	Chchd3	Immt	136	498
383-1-1-1-16-1	F1_Agilent6_20160920_FL_mito_3_SCX_f33.mgf	inter	33284	4	2935.43	1	AKHLAR	2	120	>NP_079612 GeneID:66075 Chchd3	694.424	6.31e-19	6.96e-26	VQEQELKYEFEQGLSEK	7	421	>NP_001240618 GeneID:76614 Immt,>NP_001240617 GeneID:76614 Immt,>NP_001240616 GeneID:76614 Immt,>NP_083949 GeneID:76614 Immt,>NP_001240615 GeneID:76614 Immt,>NP_001240610 GeneID:76614 Immt	2083.01	1.97e-50	1.87e-65	>NP_001240618 GeneID:76614 Immt,>NP_001240617 GeneID:76614 Immt,>NP_001240616 GeneID:76614 Immt,>NP_083949 GeneID:76614 Immt,>NP_001240615 GeneID:76614 Immt,>NP_001240610 GeneID:76614 Immt-427->NP_079612 GeneID:66075 Chchd3-121	Chchd3	Immt	121	505
267-1-1-1-4-1	F1_Agilent6_20160920_FL_mito_3_SCX_f34.mgf	inter	39104	5	3212.55	5	AKHLAR	2	120	>NP_079612 GeneID:66075 Chchd3	694.424	1.25e-05	3.49e-12	YEFEQGLSEKLSEQELEFR	10	428	>NP_001240618 GeneID:76614 Immt,>NP_001240617 GeneID:76614 Immt,>NP_001240616 GeneID:76614 Immt,>NP_083949 GeneID:76614 Immt,>NP_001240615 GeneID:76614 Immt,>NP_001240610 GeneID:76614 Immt	2360.12	2.36e-53	2.36e-53	>NP_001240618 GeneID:76614 Immt,>NP_001240617 GeneID:76614 Immt,>NP_001240616 GeneID:76614 Immt,>NP_083949 GeneID:76614 Immt,>NP_001240615 GeneID:76614 Immt,>NP_001240610 GeneID:76614 Immt-437->NP_079612 GeneID:66075 Chchd3-121	Chchd3	Immt	121	515
411-1-3-1-2-1	F1_Agilent6_20160920_FL_mito_3_SCX_f26.mgf	inter	44454	4	3416.57	1	KQDAFYK	1	136	>NP_079612 GeneID:66075 Chchd3	898.455	5.09e-21	1.46e-25	YEFEQGLSEKLSEQELEFR	10	428	>NP_001240618 GeneID:76614 Immt,>NP_001240617 GeneID:76614 Immt,>NP_001240616 GeneID:76614 Immt,>NP_083949 GeneID:76614 Immt,>NP_001240615 GeneID:76614 Immt,>NP_001240610 GeneID:76614 Immt	2360.12	2.69e-45	5.76e-64	>NP_001240618 GeneID:76614 Immt,>NP_001240617 GeneID:76614 Immt,>NP_001240616 GeneID:76614 Immt,>NP_083949 GeneID:76614 Immt,>NP_001240615 GeneID:76614 Immt,>NP_001240610 GeneID:76614 Immt-437->NP_079612 GeneID:66075 Chchd3-136	Chchd3	Immt	136	515
424-1-3-1-9-1	F1_Agilent6_20160920_FL_mito_3_SCX_f24.mgf	intra	11710	4	2233.12	1	AKEELEK	2	219	>NP_001240618 GeneID:76614 Immt,>NP_001240617 GeneID:76614 Immt,>NP_001240616 GeneID:76614 Immt,>NP_083949 GeneID:76614 Immt,>NP_001240615 GeneID:76614 Immt,>NP_001240610 GeneID:76614 Immt	845.449	4.61e-11	1.38e-17	TKGDTPASAALAK	2	131	>NP_001240618 GeneID:76614 Immt,>NP_001240617 GeneID:76614 Immt	1229.66	6.13e-40	1.1e-46	>NP_001240618 GeneID:76614 Immt,>NP_001240617 GeneID:76614 Immt-132->NP_001240618 GeneID:76614 Immt,>NP_001240617 GeneID:76614 Immt,>NP_001240616 GeneID:76614 Immt,>NP_083949 GeneID:76614 Immt,>NP_001240615 GeneID:76614 Immt,>NP_001240610 GeneID:76614 Immt-220	Immt	Immt	298	132
413-1-4-1-9-1	F1_Agilent6_20160920_FL_mito_3_SCX_f33.mgf	intra	10933	4	2170.09	1	HKLEEK	2	358	>NP_001240618 GeneID:76614 Immt,>NP_001240617 GeneID:76614 Immt,>NP_001240616 GeneID:76614 Immt,>NP_083949 GeneID:76614 Immt,>NP_001240615 GeneID:76614 Immt,>NP_001240610 GeneID:76614 Immt	782.429	9.44e-12	1.05e-17	TKGDTPASAALAK	2	131	>NP_001240618 GeneID:76614 Immt,>NP_001240617 GeneID:76614 Immt	1229.66	3.96e-38	3.96e-38	>NP_001240618 GeneID:76614 Immt,>NP_001240617 GeneID:76614 Immt-132->NP_001240618 GeneID:76614 Immt,>NP_001240617 GeneID:76614 Immt,>NP_001240616 GeneID:76614 Immt,>NP_083949 GeneID:76614 Immt,>NP_001240615 GeneID:76614 Immt,>NP_001240610 GeneID:76614 Immt-359	Immt	Immt	437	132
153-1-5-1-9-1	F1_Agilent6_20160920_FL_mito_3_SCX_f40.mgf	intra	7421	4	2326.2	2	HKLEEKR	6	358	>NP_001240618 GeneID:76614 Immt,>NP_001240617 GeneID:76614 Immt,>NP_001240616 GeneID:76614 Immt,>NP_083949 GeneID:76614 Immt,>NP_001240615 GeneID:76614 Immt,>NP_001240610 GeneID:76614 Immt	938.53	2.39e-14	1.56e-20	TKGDTPASAALAK	2	131	>NP_001240618 GeneID:76614 Immt,>NP_001240617 GeneID:76614 Immt	1229.66	8.63e-27	1.37e-36	>NP_001240618 GeneID:76614 Immt,>NP_001240617 GeneID:76614 Immt-132->NP_001240618 GeneID:76614 Immt,>NP_001240617 GeneID:76614 Immt,>NP_001240616 GeneID:76614 Immt,>NP_083949 GeneID:76614 Immt,>NP_001240615 GeneID:76614 Immt,>NP_001240610 GeneID:76614 Immt-363	Immt	Immt	441	132
338-1-2-1-9-1	F1_Agilent6_20160920_FL_mito_3_SCX_f24.mgf	intra	13273	4	2340.23	5	KPVQSGPLK	1	102	>NP_001240618 GeneID:76614 Immt,>NP_001240617 GeneID:76614 Immt,>NP_001240616 GeneID:76614 Immt,>NP_083949 GeneID:76614 Immt,>NP_001240615 GeneID:76614 Immt,>NP_001240610 GeneID:76614 Immt	952.571	1.58e-15	1.94e-21	TKGDTPASAALAK	2	131	>NP_001240618 GeneID:76614 Immt,>NP_001240617 GeneID:76614 Immt	1229.66	1.62e-54	1.7e-68	>NP_001240618 GeneID:76614 Immt,>NP_001240617 GeneID:76614 Immt-132->NP_001240618 GeneID:76614 Immt,>NP_001240617 GeneID:76614 Immt,>NP_001240616 GeneID:76614 Immt,>NP_083949 GeneID:76614 Immt,>NP_001240615 GeneID:76614 Immt,>NP_001240610 GeneID:76614 Immt-102	Immt	Immt	102	132
449-1-8-1-9-1	F1_Agilent6_20160920_FL_mito_3_SCX_f31.mgf	intra	14948	4	2492.25	7	AKEELEKMK	7	219	>NP_001240618 GeneID:76614 Immt,>NP_001240617 GeneID:76614 Immt,>NP_001240616 GeneID:76614 Immt,>NP_083949 GeneID:76614 Immt,>NP_001240615 GeneID:76614 Immt,>NP_001240610 GeneID:76614 Immt	1104.58	2.44e-20	1.39e-29	TKGDTPASAALAK	2	131	>NP_001240618 GeneID:76614 Immt,>NP_001240617 GeneID:76614 Immt	1229.66	9.53e-42	1.96e-56	>NP_001240618 GeneID:76614 Immt,>NP_001240617 GeneID:76614 Immt-132->NP_001240618 GeneID:76614 Immt,>NP_001240617 GeneID:76614 Immt,>NP_001240616 GeneID:76614 Immt,>NP_083949 GeneID:76614 Immt,>NP_001240615 GeneID:76614 Immt,>NP_001240610 GeneID:76614 Immt-225	Immt	Immt	303	132
499-1-4-1-9-1	F1_Agilent6_20160920_FL_mito_3_SCX_f23.mgf	intra	10801	4	2486.3	1	LPVAQSQKTK	8	123	>NP_001240618 GeneID:76614 Immt,>NP_001240617 GeneID:76614 Immt,>NP_001240616 GeneID:76614 Immt,>NP_083949 GeneID:76614 Immt,>NP_001240615 GeneID:76614 Immt,>NP_001240610 GeneID:76614 Immt	1098.64	2.15e-25	5.78e-35	TKGDTPASAALAK	2	131	>NP_001240618 GeneID:76614 Immt,>NP_001240617 GeneID:76614 Immt	1229.66	1.3e-41	2.68e-51	>NP_001240618 GeneID:76614 Immt,>NP_001240617 GeneID:76614 Immt-132->NP_001240618 GeneID:76614 Immt,>NP_001240617 GeneID:76614 Immt,>NP_001240616 GeneID:76614 Immt,>NP_083949 GeneID:76614 Immt,>NP_001240615 GeneID:76614 Immt,>NP_001240610 GeneID:76614 Immt-130	Immt	Immt	130	132
245-1-9-1-17-1	F1_Agilent6_20160920_FL_mito_3_SCX_f27.mgf	intra	30220	5	3547.81	1	TKGDTPASAALAK	2	131	>NP_001240618 GeneID:76614 Immt,>NP_001240617 GeneID:76614 Immt	1229.66	6.76e-35	8.2e-45	ISSVSEVMKDSKLPVAQSQK	9	111	>NP_001240618 GeneID:76614 Immt,>NP_001240617 GeneID:76614 Immt,>NP_001240616 GeneID:76614 Immt,>NP_083949 GeneID:76614 Immt,>NP_001240615 GeneID:76614 Immt,>NP_001240610 GeneID:76614 Immt	2160.15	2.96e-51	2.53e-62	>NP_001240618 GeneID:76614 Immt,>NP_001240617 GeneID:76614 Immt-132->NP_001240618 GeneID:76614 Immt,>NP_001240617 GeneID:76614 Immt,>NP_001240616 GeneID:76614 Immt,>NP_083949 GeneID:76614 Immt,>NP_001240615 GeneID:76614 Immt,>NP_001240610 GeneID:76614 Immt-119	Immt	Immt	132	119
331-1-8-1-9-1	F1_Agilent6_20160920_FL_mito_3_SCX_f24.mgf	intra	15472	4	2389.21	1	TVEGALKER	7	197	>NP_001240618 GeneID:76614 Immt,>NP_001240617 GeneID:76614 Immt,>NP_001240616 GeneID:76614 Immt,>NP_083949 GeneID:76614 Immt,>NP_001240615 GeneID:76614 Immt,>NP_001240610 GeneID:76614 Immt	1001.55	3.4e-38	3.22e-46	TKGDTPASAALAK	2	131	>NP_001240618 GeneID:76614 Immt,>NP_001240617 GeneID:76614 Immt	1229.66	1.71e-41	3.34e-52	>NP_001240618 GeneID:76614 Immt,>NP_001240617 GeneID:76614 Immt-132->NP_001240618 GeneID:76614 Immt,>NP_001240617 GeneID:76614 Immt,>NP_001240616 GeneID:76614 Immt,>NP_083949 GeneID:76614 Immt,>NP_001240615 GeneID:76614 Immt,>NP_001240610 GeneID:76614 Immt-203	Immt	Immt	281	132
212-1-9-1-15-1	F1_Agilent6_20160920_FL_mito_3_SCX_f29.mgf	intra	28418	4	3301.73	1	TKGDTPASAALAK	2	131	>NP_001240618 GeneID:76614 Immt,>NP_001240617 GeneID:76614 Immt	1229.66	1.1e-28	1.65e-46	KPVQSGPLKISSVSEVMK	9	102	>NP_001240618 GeneID:76614 Immt,>NP_001240617 GeneID:76614 Immt,>NP_001240616 GeneID:76614 Immt,>NP_083949 GeneID:76614 Immt,>NP_001240615 GeneID:76614 Immt,>NP_001240610 GeneID:76614 Immt	1913.07	7.41e-35	1.98e-54	>NP_001240618 GeneID:76614 Immt,>NP_001240617 GeneID:76614 Immt-132->NP_001240618 GeneID:76614 Immt,>NP_001240617 GeneID:76614 Immt,>NP_001240616 GeneID:76614 Immt,>NP_083949 GeneID:76614 Immt,>NP_001240615 GeneID:76614 Immt,>NP_001240610 GeneID:76614 Immt-110	Immt	Immt	132	110
103-1-6-1-13-1	F1_Agilent6_20160920_FL_mito_3_SCX_f41.mgf	intra	16481	5	3124.58	2	TKGDTPASAALAK	2	131	>NP_001240618 GeneID:76614 Immt,>NP_001240617 GeneID:76614 Immt	1229.66	5.38e-40	1.55e-47	RTFDSAVAKALEHHR	9	364	>NP_001240618 GeneID:76614 Immt,>NP_001240617 GeneID:76614 Immt,>NP_001240616 GeneID:76614 Immt,>NP_083949 GeneID:76614 Immt,>NP_001240615 GeneID:76614 Immt,>NP_001240610 GeneID:76614 Immt	1736.91	3.99e-34	2.48e-51	>NP_001240618 GeneID:76614 Immt,>NP_001240617 GeneID:76614 Immt-132->NP_001240618 GeneID:76614 Immt,>NP_001240617 GeneID:76614 Immt,>NP_001240616 GeneID:76614 Immt,>NP_083949 GeneID:76614 Immt,>NP_001240615 GeneID:76614 Immt,>NP_001240610 GeneID:76614 Immt-372	Immt	Immt	132	450
242-1-9-1-7-1	F1_Agilent6_20160920_FL_mito_3_SCX_f35.mgf	intra	17754	5	3164.63	2	TKGDTPASAALAK	2	131	>NP_001240618 GeneID:76614 Immt,>NP_001240617 GeneID:76614 Immt	1229.66	1.21e-43	1.08e-56	KREIAGATPHITAAEGR	1	235	>NP_001240618 GeneID:76614 Immt,>NP_001240617 GeneID:76614 Immt,>NP_001240616 GeneID:76614 Immt,>NP_083949 GeneID:76614 Immt,>NP_001240615 GeneID:76614 Immt,>NP_001240610 GeneID:76614 Immt	1776.96	7.57e-50	2.68e-68	>NP_001240618 GeneID:76614 Immt,>NP_001240617 GeneID:76614 Immt-132->NP_001240618 GeneID:76614 Immt,>NP_001240617 GeneID:76614 Immt,>NP_001240616 GeneID:76614 Immt,>NP_083949 GeneID:76614 Immt,>NP_001240615 GeneID:76614 Immt,>NP_001240610 GeneID:76614 Immt-235	Immt	Immt	132	313
359-1-8-1-9-1	F1_Agilent6_20160920_FL_mito_3_SCX_f36.mgf	inter	20885	4	2288.13	1	HKQFWR	2	106	>NP_031476 GeneID:11739 Slc25a4	900.472	3.51e-11	1.9e-15	TKGDTPASAALAK	2	131	>NP_001240618 GeneID:76614 Immt,>NP_001240617 GeneID:76614 Immt	1229.66	3.5e-43	3.5e-43	>NP_001240618 GeneID:76614 Immt,>NP_001240617 GeneID:76614 Immt-132->NP_031476 GeneID:11739 Slc25a4-107	Slc25a4	Immt	107	132
500-1-9-1-9-1	F1_Agilent6_20160920_FL_mito_3_SCX_f23.mgf	inter	20369	4	3126.48	3	TKGDTPASAALAK	2	131	>NP_001240618 GeneID:76614 Immt,>NP_001240617 GeneID:76614 Immt	1229.66	0.00167191	2.3e-10	SSEFYKVTTEEYQK	6	152	>NP_079612 GeneID:66075 Chchd3	1737.81	1.18e-15	1.18e-15	>NP_001240618 GeneID:76614 Immt,>NP_001240617 GeneID:76614 Immt-132->NP_079612 GeneID:66075 Chchd3-157	Immt	Chchd3	132	157
384-1-11-1-16-1	F1_Agilent6_20160920_FL_mito_3_SCX_f33.mgf	intra	42999	4	2983.5	2	NAEKVAHMLR	4	232	>NP_001264225 GeneID:72113 Adck1,>NP_001264226 GeneID:72113 Adck1,>NP_082381 GeneID:72113 Adck1	1167.62	3.35e-08	4.45e-20	KNLPLELDFLNEGR	1	218	>NP_001264225 GeneID:72113 Adck1,>NP_001264226 GeneID:72113 Adck1,>NP_082381 GeneID:72113 Adck1	1656.88	4.5e-40	1.3e-50	>NP_001264225 GeneID:72113 Adck1,>NP_001264226 GeneID:72113 Adck1,>NP_082381 GeneID:72113 Adck1-218->NP_001264225 GeneID:72113 Adck1,>NP_001264226 GeneID:72113 Adck1,>NP_082381 GeneID:72113 Adck1-235	Adck1	Adck1	235	218
391-1-11-1-8-1	F1_Agilent6_20160920_FL_mito_3_SCX_f28.mgf	intra	23234	4	1774.97	1	SWAKVR	4	411	>NP_001269048 GeneID:76784 Mtif2,>NP_001269047 GeneID:76784 Mtif2,>NP_598528 GeneID:76784 Mtif2,>NP_001269049 GeneID:76784 Mtif2	745.424	3.74e-16	7.34e-21	KGSILVAGK	1	402	>NP_001269048 GeneID:76784 Mtif2,>NP_001269047 GeneID:76784 Mtif2,>NP_598528 GeneID:76784 Mtif2,>NP_001269049 GeneID:76784 Mtif2	871.549	1.84e-41	1.13e-50	>NP_001269048 GeneID:76784 Mtif2,>NP_001269047 GeneID:76784 Mtif2,>NP_598528 GeneID:76784 Mtif2,>NP_001269049 GeneID:76784 Mtif2-402->NP_001269048 GeneID:76784 Mtif2,>NP_001269047 GeneID:76784 Mtif2,>NP_598528 GeneID:76784 Mtif2,>NP_001269049 GeneID:76784 Mtif2-414	Mtif2	Mtif2	414	402
110-1-4-1-7-1	F1_Agilent6_20160920_FL_mito_3_SCX_f36.mgf	intra	9858	4	1889.98	1	EKRPPR	2	93	>NP_001269048 GeneID:76784 Mtif2,>NP_001269047 GeneID:76784 Mtif2,>NP_598528 GeneID:76784 Mtif2,>NP_057918 GeneID:11992 Auh	781.456	7.8e-05	3.2e-10	AYGKNALSK	4	72	>NP_057918 GeneID:11992 Auh	950.519	1.7e-45	9.42e-59	>NP_001269048 GeneID:76784 Mtif2,>NP_001269047 GeneID:76784 Mtif2,>NP_598528 GeneID:76784 Mtif2,>NP_057918 GeneID:11992 Auh-94->NP_057918 GeneID:11992 Auh-75	Auh	Auh	306	75
361-1-12-1-8-1	F1_Agilent6_20160920_FL_mito_3_SCX_f25.mgf	inter	30042	4	2998.4	4	APKAMoAPAR	3	390	>NP_001271248 GeneID:27057 Ncoa4,>NP_062718 GeneID:27057 Ncoa4,>NP_001029160 GeneID:27057 Ncoa4	927.496	2.46e-14	2.46e-14	KGADIMYTGTLDCWRK	1	245	>NP_031476 GeneID:11739 Slc25a4	1913.91	3.96e-16	2.99e-31	>NP_001271248 GeneID:27057 Ncoa4,>NP_062718 GeneID:27057 Ncoa4,>NP_001029160 GeneID:27057 Ncoa4-392->NP_031476 GeneID:11739 Slc25a4-245	Ncoa4	Slc25a4	1	245
22-1-14-1-6-1	F1_Agilent6_20160920_FL_mito_3_SCX_f23.mgf	inter	18755	4	2876.52	3	APKAMoAPAR	3	390	>NP_001271248 GeneID:27057 Ncoa4,>NP_062718 GeneID:27057 Ncoa4,>NP_001029160 GeneID:27057 Ncoa4	927.496	3.22e-10	3.22e-10	LLLQVQHASKQISAEK	10	34	>NP_031476 GeneID:11739 Slc25a4	1792.02	1.33e-34	8.75e-55	>NP_001271248 GeneID:27057 Ncoa4,>NP_062718 GeneID:27057 Ncoa4,>NP_001029160 GeneID:27057 Ncoa4-392->NP_031476 GeneID:11739 Slc25a4-43	Ncoa4	Slc25a4	1	43
309-1-15-1-5-1	F1_Agilent6_20160920_FL_mito_3_SCX_f24.mgf	inter	28005	4	2849.45	1	APKAMoAPAR	3	390	>NP_001271248 GeneID:27057 Ncoa4,>NP_062718 GeneID:27057 Ncoa4,>NP_001029160 GeneID:27057 Ncoa4	927.496	2.29e-10	2.29e-10	QKLFQADNDLPVHLK	2	30	>NP_034074 GeneID:12865 Cox7a1	1764.95	9.06e-25	4.35e-37	>NP_001271248 GeneID:27057 Ncoa4,>NP_062718 GeneID:27057 Ncoa4,>NP_001029160 GeneID:27057 Ncoa4-392->NP_034074 GeneID:12865 Cox7a1-31	Ncoa4	Cox7a1	1	31
377-1-15-1-10-1	F1_Agilent6_20160920_FL_mito_3_SCX_f31.mgf	inter	21222	5	3460.67	1	APKAMoAPAR	3	390	>NP_001271248 GeneID:27057 Ncoa4,>NP_062718 GeneID:27057 Ncoa4,>NP_001029160 GeneID:27057 Ncoa4	927.496	1.44e-11	1.44e-11	TSELRLNMoQKSMQNHAAVFR	10	508	>NP_075770 GeneID:66945 Sdha	2376.18	7.4e-51	9.65e-80	>NP_001271248 GeneID:27057 Ncoa4,>NP_062718 GeneID:27057 Ncoa4,>NP_001029160 GeneID:27057 Ncoa4-392->NP_075770 GeneID:66945 Sdha-517	Ncoa4	Sdha	1	517
337-1-14-1-3-1	F1_Agilent6_20160920_FL_mito_3_SCX_f35.mgf	inter	16316	4	2640.32	16	APKAMoAPAR	3	390	>NP_001271248 GeneID:27057 Ncoa4,>NP_062718 GeneID:27057 Ncoa4,>NP_001029160 GeneID:27057 Ncoa4	927.496	9.64e-11	9.64e-11	HHPSIQPTLEGGKR	13	344	>NP_080070 GeneID:66841 Etfdh	1555.82	1.39e-19	4.63e-25	>NP_001271248 GeneID:27057 Ncoa4,>NP_062718 GeneID:27057 Ncoa4,>NP_001029160 GeneID:27057 Ncoa4-392->NP_080070 GeneID:66841 Etfdh-356	Ncoa4	Etfdh	1	356
141-1-9-1-10-1	F1_Agilent6_20160920_FL_mito_3_SCX_f36.mgf	inter	32748	5	3487.72	1	NYEHLFKVNDK	7	76	>NP_079847 GeneID:66449 Pam16	1405.7	4.42e-13	4.08e-28	IMLLNHPDKGGSPYIAAK	9	79	>NP_001273902 GeneID:67713 Dnajc19,>NP_080608 GeneID:67713 Dnajc19	1924.02	5.97e-32	5.31e-45	>NP_001273902 GeneID:67713 Dnajc19,>NP_080608 GeneID:67713 Dnajc19-87->NP_079847 GeneID:66449 Pam16-82	Pam16	Dnajc19	82	93
69-1-1-1-5-1	F1_Agilent6_20160920_FL_mito_3_SCX_f27.mgf	intra	43838	4	2112.11	2	LSLLSKFR	6	197	>NP_001276727 GeneID:231086 Hadhb,>NP_001276728 GeneID:231086 Hadhb,>NP_663533 GeneID:231086 Hadhb	962.591	5.58e-36	5.58e-36	KMMLDLNK	1	182	>NP_001276727 GeneID:231086 Hadhb,>NP_001276728 GeneID:231086 Hadhb,>NP_663533 GeneID:231086 Hadhb	991.519	4.25e-29	2.63e-35	>NP_001276727 GeneID:231086 Hadhb,>NP_001276728 GeneID:231086 Hadhb,>NP_663533 GeneID:231086 Hadhb-182->NP_001276727 GeneID:231086 Hadhb,>NP_001276728 GeneID:231086 Hadhb,>NP_663533 GeneID:231086 Hadhb-202	Hadhb	Hadhb	202	182
14-1-1-1-5-1	F1_Agilent6_20160920_FL_mito_3_SCX_f28.mgf	intra	43863	4	2183.15	2	LSLLSKFR	6	197	>NP_001276727 GeneID:231086 Hadhb,>NP_001276728 GeneID:231086 Hadhb,>NP_663533 GeneID:231086 Hadhb	962.591	2.31e-52	2.35e-60	MMLDLNKAK	7	183	>NP_001276727 GeneID:231086 Hadhb,>NP_001276728 GeneID:231086 Hadhb,>NP_663533 GeneID:231086 Hadhb	1062.56	2.48e-46	7.18e-57	>NP_001276727 GeneID:231086 Hadhb,>NP_001276728 GeneID:231086 Hadhb,>NP_663533 GeneID:231086 Hadhb-189->NP_001276727 GeneID:231086 Hadhb,>NP_001276728 GeneID:231086 Hadhb,>NP_663533 GeneID:231086 Hadhb-202	Hadhb	Hadhb	202	189
382-1-6-1-11-1	F1_Agilent6_20160920_FL_mito_3_SCX_f33.mgf	intra	39814	5	3700.84	2	MMLDLNKAK	7	183	>NP_001276727 GeneID:231086 Hadhb,>NP_001276728 GeneID:231086 Hadhb,>NP_663533 GeneID:231086 Hadhb	1062.56	2.61e-30	1.02e-40	AQDEGHLSDIVPFKVPGKDTVTK	18	256	>NP_001276727 GeneID:231086 Hadhb,>NP_001276728 GeneID:231086 Hadhb,>NP_663533 GeneID:231086 Hadhb	2480.29	5.47e-48	1.67e-71	>NP_001276727 GeneID:231086 Hadhb,>NP_001276728 GeneID:231086 Hadhb,>NP_663533 GeneID:231086 Hadhb-189->NP_001276727 GeneID:231086 Hadhb,>NP_001276728 GeneID:231086 Hadhb,>NP_663533 GeneID:231086 Hadhb-273	Hadhb	Hadhb	189	273
247-1-2-1-6-1	F1_Agilent6_20160920_FL_mito_3_SCX_f26.mgf	intra	34768	4	2036.09	2	LKPAFIK	2	293	>NP_001276727 GeneID:231086 Hadhb,>NP_001276728 GeneID:231086 Hadhb,>NP_663533 GeneID:231086 Hadhb	815.527	1.89e-15	2.74e-20	MMLDLNKAK	7	183	>NP_001276727 GeneID:231086 Hadhb,>NP_001276728 GeneID:231086 Hadhb,>NP_663533 GeneID:231086 Hadhb	1062.56	4.95e-46	1.06e-56	>NP_001276727 GeneID:231086 Hadhb,>NP_001276728 GeneID:231086 Hadhb,>NP_663533 GeneID:231086 Hadhb-189->NP_001276727 GeneID:231086 Hadhb,>NP_001276728 GeneID:231086 Hadhb,>NP_663533 GeneID:231086 Hadhb-294	Hadhb	Hadhb	294	189
94-1-11-1-1-1	F1_Agilent6_20160920_FL_mito_3_SCX_f28.mgf	intra	33449	4	1893.05	1	AKTLGQR	2	190	>NP_001276727 GeneID:231086 Hadhb,>NP_001276728 GeneID:231086 Hadhb,>NP_663533 GeneID:231086 Hadhb	772.456	2.98e-25	1.59e-30	LSLLSKFR	6	197	>NP_001276727 GeneID:231086 Hadhb,>NP_001276728 GeneID:231086 Hadhb,>NP_663533 GeneID:231086 Hadhb	962.591	6.47e-44	6.57e-52	>NP_001276727 GeneID:231086 Hadhb,>NP_001276728 GeneID:231086 Hadhb,>NP_663533 GeneID:231086 Hadhb-191->NP_001276727 GeneID:231086 Hadhb,>NP_001276728 GeneID:231086 Hadhb,>NP_663533 GeneID:231086 Hadhb-202	Hadhb	Hadhb	191	202
302-1-11-1-11-1	F1_Agilent6_20160920_FL_mito_3_SCX_f31.mgf	intra	27984	4	2716.4	4	AKTLGQR	2	190	>NP_001276727 GeneID:231086 Hadhb,>NP_001276728 GeneID:231086 Hadhb,>NP_663533 GeneID:231086 Hadhb	772.456	8.56e-26	1.12e-31	DNGIRPSSLEQMAKLK	14	279	>NP_001276727 GeneID:231086 Hadhb,>NP_001276728 GeneID:231086 Hadhb,>NP_663533 GeneID:231086 Hadhb	1785.94	8.13e-53	8.13e-53	>NP_001276727 GeneID:231086 Hadhb,>NP_001276728 GeneID:231086 Hadhb,>NP_663533 GeneID:231086 Hadhb-191->NP_001276727 GeneID:231086 Hadhb,>NP_001276728 GeneID:231086 Hadhb,>NP_663533 GeneID:231086 Hadhb-292	Hadhb	Hadhb	191	292
356-2-12-1-2-1	F1_Agilent6_20160920_FL_mito_3_SCX_f27.mgf	intra	22151	4	1745.99	3	AKTLGQR	2	190	>NP_001276727 GeneID:231086 Hadhb,>NP_001276728 GeneID:231086 Hadhb,>NP_663533 GeneID:231086 Hadhb	772.456	1.3e-29	9.03e-35	LKPAFIK	2	293	>NP_001276727 GeneID:231086 Hadhb,>NP_001276728 GeneID:231086 Hadhb,>NP_663533 GeneID:231086 Hadhb	815.527	5.18e-19	5.18e-19	>NP_001276727 GeneID:231086 Hadhb,>NP_001276728 GeneID:231086 Hadhb,>NP_663533 GeneID:231086 Hadhb-191->NP_001276727 GeneID:231086 Hadhb,>NP_001276728 GeneID:231086 Hadhb,>NP_663533 GeneID:231086 Hadhb-294	Hadhb	Hadhb	191	294
188-1-12-1-12-1	F1_Agilent6_20160920_FL_mito_3_SCX_f31.mgf	intra	43357	5	3203.65	5	AKTLGQR	2	190	>NP_001276727 GeneID:231086 Hadhb,>NP_001276728 GeneID:231086 Hadhb,>NP_663533 GeneID:231086 Hadhb	772.456	1.29e-07	1.17e-15	IPFLLSGTSYKDLMPHDLAR	11	63	>NP_001276727 GeneID:231086 Hadhb,>NP_001276728 GeneID:231086 Hadhb,>NP_663533 GeneID:231086 Hadhb	2273.19	5.83e-38	3.44e-61	>NP_001276727 GeneID:231086 Hadhb,>NP_001276728 GeneID:231086 Hadhb,>NP_663533 GeneID:231086 Hadhb-191->NP_001276727 GeneID:231086 Hadhb,>NP_001276728 GeneID:231086 Hadhb,>NP_663533 GeneID:231086 Hadhb-73	Hadhb	Hadhb	191	73
469-2-11-1-5-1	F1_Agilent6_20160920_FL_mito_3_SCX_f27.mgf	inter	11583	4	1716.95	2	AKTLGQR	2	190	>NP_001276727 GeneID:231086 Hadhb,>NP_001276728 GeneID:231086 Hadhb,>NP_663533 GeneID:231086 Hadhb	772.456	3.63e-24	3.63e-24	KIIQSAK	1	55	>NP_038823 GeneID:27425 Atp5l	786.496	8.91e-18	8.91e-18	>NP_001276727 GeneID:231086 Hadhb,>NP_001276728 GeneID:231086 Hadhb,>NP_663533 GeneID:231086 Hadhb-191->NP_038823 GeneID:27425 Atp5l-55	Hadhb	Atp5l	191	55
52-1-11-1-1-1	F1_Agilent6_20160920_FL_mito_3_SCX_f26.mgf	inter	25013	4	1869.08	1	AKTLGQR	2	190	>NP_001276727 GeneID:231086 Hadhb,>NP_001276728 GeneID:231086 Hadhb,>NP_663533 GeneID:231086 Hadhb	772.456	1.59e-23	1.27e-30	VELLLPKK	7	20	>NP_081706 GeneID:70456 Mpc2	938.616	3.61e-27	1.39e-35	>NP_001276727 GeneID:231086 Hadhb,>NP_001276728 GeneID:231086 Hadhb,>NP_663533 GeneID:231086 Hadhb-191->NP_081706 GeneID:70456 Mpc2-26	Hadhb	Mpc2	191	26
26-1-2-1-12-1	F1_Agilent6_20160920_FL_mito_3_SCX_f27.mgf	inter	5649	4	1676.89	1	VSAKQSK	4	256	>NP_849209 GeneID:97212 Hadha	746.429	9.59e-24	9.59e-24	AKTLGQR	2	190	>NP_001276727 GeneID:231086 Hadhb,>NP_001276728 GeneID:231086 Hadhb,>NP_663533 GeneID:231086 Hadhb	772.456	1.73e-21	1.73e-21	>NP_001276727 GeneID:231086 Hadhb,>NP_001276728 GeneID:231086 Hadhb,>NP_663533 GeneID:231086 Hadhb-191->NP_849209 GeneID:97212 Hadha-259	Hadha	Hadhb	259	191
370-1-9-1-1-1	F1_Agilent6_20160920_FL_mito_3_SCX_f26.mgf	intra	33402	4	2064.13	3	VPGKDTVTK	4	270	>NP_001276727 GeneID:231086 Hadhb,>NP_001276728 GeneID:231086 Hadhb,>NP_663533 GeneID:231086 Hadhb	943.534	2.01e-27	2.01e-27	LSLLSKFR	6	197	>NP_001276727 GeneID:231086 Hadhb,>NP_001276728 GeneID:231086 Hadhb,>NP_663533 GeneID:231086 Hadhb	962.591	7.28e-54	5.46e-63	>NP_001276727 GeneID:231086 Hadhb,>NP_001276728 GeneID:231086 Hadhb,>NP_663533 GeneID:231086 Hadhb-202->NP_001276727 GeneID:231086 Hadhb,>NP_001276728 GeneID:231086 Hadhb,>NP_663533 GeneID:231086 Hadhb-273	Hadhb	Hadhb	273	202
249-1-1-1-6-1	F1_Agilent6_20160920_FL_mito_3_SCX_f27.mgf	inter	44368	4	2430.26	2	LSLLSKFR	6	197	>NP_001276727 GeneID:231086 Hadhb,>NP_001276728 GeneID:231086 Hadhb,>NP_663533 GeneID:231086 Hadhb	962.591	3.57e-37	3.63e-44	IAKDEGANAFFK	3	261	>NP_031476 GeneID:11739 Slc25a4	1309.67	3.36e-53	1.72e-65	>NP_001276727 GeneID:231086 Hadhb,>NP_001276728 GeneID:231086 Hadhb,>NP_663533 GeneID:231086 Hadhb-202->NP_031476 GeneID:11739 Slc25a4-263	Hadhb	Slc25a4	202	263
363-1-4-1-4-1	F1_Agilent6_20160920_FL_mito_3_SCX_f37.mgf	intra	21411	6	4167.98	1	MEQDEYALRSHSLAKK	15	240	>NP_001276727 GeneID:231086 Hadhb,>NP_001276728 GeneID:231086 Hadhb,>NP_663533 GeneID:231086 Hadhb	1904.94	4.28e-29	4.32e-47	DTVTKDNGIRPSSLEQMoAK	5	274	>NP_001276727 GeneID:231086 Hadhb,>NP_001276728 GeneID:231086 Hadhb,>NP_663533 GeneID:231086 Hadhb	2105.04	5.87e-49	1.11e-65	>NP_001276727 GeneID:231086 Hadhb,>NP_001276728 GeneID:231086 Hadhb,>NP_663533 GeneID:231086 Hadhb-254->NP_001276727 GeneID:231086 Hadhb,>NP_001276728 GeneID:231086 Hadhb,>NP_663533 GeneID:231086 Hadhb-278	Hadhb	Hadhb	254	3
461-1-5-1-12-1	F1_Agilent6_20160920_FL_mito_3_SCX_f36.mgf	inter	9348	4	1730.88	1	SHSLAKK	6	249	>NP_001276727 GeneID:231086 Hadhb,>NP_001276728 GeneID:231086 Hadhb,>NP_663533 GeneID:231086 Hadhb	769.445	4.39e-18	4.39e-18	QLEKMR	4	118	>NP_082138 GeneID:71679 Atp5h	803.432	4.5e-21	4.5e-21	>NP_001276727 GeneID:231086 Hadhb,>NP_001276728 GeneID:231086 Hadhb,>NP_663533 GeneID:231086 Hadhb-254->NP_082138 GeneID:71679 Atp5h-121	Hadhb	Atp5h	254	121
342-1-5-1-7-1	F1_Agilent6_20160920_FL_mito_3_SCX_f39.mgf	inter	18906	4	2568.35	14	SHSLAKK	6	249	>NP_001276727 GeneID:231086 Hadhb,>NP_001276728 GeneID:231086 Hadhb,>NP_663533 GeneID:231086 Hadhb	769.445	3.96e-18	2.19e-22	THINYGVKGDVAVIR	8	39	>NP_849209 GeneID:97212 Hadha	1640.9	4.83e-56	4.83e-56	>NP_001276727 GeneID:231086 Hadhb,>NP_001276728 GeneID:231086 Hadhb,>NP_663533 GeneID:231086 Hadhb-254->NP_849209 GeneID:97212 Hadha-46	Hadhb	Hadha	254	46
465-1-2-1-2-1	F1_Agilent6_20160920_FL_mito_3_SCX_f34.mgf	intra	38233	5	3523.72	18	KAQDEGHLSDIVPFK	1	255	>NP_001276727 GeneID:231086 Hadhb,>NP_001276728 GeneID:231086 Hadhb,>NP_663533 GeneID:231086 Hadhb	1682.86	6.01e-29	4.06e-49	KAQDEGHLSDIVPFK	1	255	>NP_001276727 GeneID:231086 Hadhb,>NP_001276728 GeneID:231086 Hadhb,>NP_663533 GeneID:231086 Hadhb	1682.86	6.01e-29	4.06e-49	>NP_001276727 GeneID:231086 Hadhb,>NP_001276728 GeneID:231086 Hadhb,>NP_663533 GeneID:231086 Hadhb-255->NP_001276727 GeneID:231086 Hadhb,>NP_001276728 GeneID:231086 Hadhb,>NP_663533 GeneID:231086 Hadhb-255	Hadhb	Hadhb	255	255
198-1-11-1-2-1	F1_Agilent6_20160920_FL_mito_3_SCX_f30.mgf	inter	30815	4	3147.52	2	IQEYEKQLEK	6	112	>NP_082138 GeneID:71679 Atp5h	1306.68	1.31e-15	1.54e-24	KAQDEGHLSDIVPFK	1	255	>NP_001276727 GeneID:231086 Hadhb,>NP_001276728 GeneID:231086 Hadhb,>NP_663533 GeneID:231086 Hadhb	1682.86	1.43e-15	3.83e-33	>NP_001276727 GeneID:231086 Hadhb,>NP_001276728 GeneID:231086 Hadhb,>NP_663533 GeneID:231086 Hadhb-255->NP_082138 GeneID:71679 Atp5h-117	Atp5h	Hadhb	117	255
477-1-2-1-2-1	F1_Agilent6_20160920_FL_mito_3_SCX_f31.mgf	inter	36902	5	2840.44	5	VKTPWELK	2	47	>NP_904332 GeneID:17706 ATP8	999.575	3.12e-17	1.37e-21	KAQDEGHLSDIVPFK	1	255	>NP_001276727 GeneID:231086 Hadhb,>NP_001276728 GeneID:231086 Hadhb,>NP_663533 GeneID:231086 Hadhb	1682.86	2.83e-51	4.78e-73	>NP_001276727 GeneID:231086 Hadhb,>NP_001276728 GeneID:231086 Hadhb,>NP_663533 GeneID:231086 Hadhb-255->NP_904332 GeneID:17706 ATP8-48	ATP8	Hadhb	48	255
241-1-10-1-7-1	F1_Agilent6_20160920_FL_mito_3_SCX_f29.mgf	inter	36432	5	3454.71	3	GQQQVFKGLNDK	7	400	>NP_849209 GeneID:97212 Hadha	1360.71	2.84e-39	2.66e-49	AQDEGHLSDIVPFKVPGK	14	256	>NP_001276727 GeneID:231086 Hadhb,>NP_001276728 GeneID:231086 Hadhb,>NP_663533 GeneID:231086 Hadhb	1936.01	1.78e-51	3.37e-64	>NP_001276727 GeneID:231086 Hadhb,>NP_001276728 GeneID:231086 Hadhb,>NP_663533 GeneID:231086 Hadhb-269->NP_849209 GeneID:97212 Hadha-406	Hadha	Hadhb	406	269
93-1-9-1-10-1	F1_Agilent6_20160920_FL_mito_3_SCX_f29.mgf	intra	45009	5	3374.72	2	VPGKDTVTK	4	270	>NP_001276727 GeneID:231086 Hadhb,>NP_001276728 GeneID:231086 Hadhb,>NP_663533 GeneID:231086 Hadhb	943.534	6e-19	2.68e-28	IPFLLSGTSYKDLMPHDLAR	11	63	>NP_001276727 GeneID:231086 Hadhb,>NP_001276728 GeneID:231086 Hadhb,>NP_663533 GeneID:231086 Hadhb	2273.19	7.06e-53	3.52e-81	>NP_001276727 GeneID:231086 Hadhb,>NP_001276728 GeneID:231086 Hadhb,>NP_663533 GeneID:231086 Hadhb-273->NP_001276727 GeneID:231086 Hadhb,>NP_001276728 GeneID:231086 Hadhb,>NP_663533 GeneID:231086 Hadhb-73	Hadhb	Hadhb	273	73
377-1-10-1-8-1	F1_Agilent6_20160920_FL_mito_3_SCX_f33.mgf	inter	36608	5	3998.99	1	GQQQVFKGLNDK	7	400	>NP_849209 GeneID:97212 Hadha	1360.71	3.58e-44	3.36e-54	AQDEGHLSDIVPFKVPGKDTVTK	18	256	>NP_001276727 GeneID:231086 Hadhb,>NP_001276728 GeneID:231086 Hadhb,>NP_663533 GeneID:231086 Hadhb	2480.29	1.35e-51	9.37e-76	>NP_001276727 GeneID:231086 Hadhb,>NP_001276728 GeneID:231086 Hadhb,>NP_663533 GeneID:231086 Hadhb-273->NP_849209 GeneID:97212 Hadha-406	Hadha	Hadhb	406	273
253-1-11-1-11-1	F1_Agilent6_20160920_FL_mito_3_SCX_f30.mgf	inter	29260	4	2730.44	2	KIIQSAK	1	55	>NP_038823 GeneID:27425 Atp5l	786.496	6.96e-19	2.28e-26	DNGIRPSSLEQMAKLK	14	279	>NP_001276727 GeneID:231086 Hadhb,>NP_001276728 GeneID:231086 Hadhb,>NP_663533 GeneID:231086 Hadhb	1785.94	1.78e-52	4.18e-68	>NP_001276727 GeneID:231086 Hadhb,>NP_001276728 GeneID:231086 Hadhb,>NP_663533 GeneID:231086 Hadhb-292->NP_038823 GeneID:27425 Atp5l-55	Atp5l	Hadhb	55	292
261-1-4-1-15-1	F1_Agilent6_20160920_FL_mito_3_SCX_f35.mgf	inter	28381	5	2987.54	3	GLADRKVSAK	6	250	>NP_849209 GeneID:97212 Hadha	1043.61	9.18e-21	1.53e-28	DNGIRPSSLEQMAKLK	14	279	>NP_001276727 GeneID:231086 Hadhb,>NP_001276728 GeneID:231086 Hadhb,>NP_663533 GeneID:231086 Hadhb	1785.94	7.52e-52	7.52e-52	>NP_001276727 GeneID:231086 Hadhb,>NP_001276728 GeneID:231086 Hadhb,>NP_663533 GeneID:231086 Hadhb-292->NP_849209 GeneID:97212 Hadha-255	Hadha	Hadhb	255	292
63-1-6-1-10-1	F1_Agilent6_20160920_FL_mito_3_SCX_f36.mgf	inter	34199	5	3193.64	4	QMVSKGFLGRK	5	621	>NP_849209 GeneID:97212 Hadha	1249.7	1.37e-27	4.56e-43	DNGIRPSSLEQMAKLK	14	279	>NP_001276727 GeneID:231086 Hadhb,>NP_001276728 GeneID:231086 Hadhb,>NP_663533 GeneID:231086 Hadhb	1785.94	3.54e-48	1.36e-64	>NP_001276727 GeneID:231086 Hadhb,>NP_001276728 GeneID:231086 Hadhb,>NP_663533 GeneID:231086 Hadhb-292->NP_849209 GeneID:97212 Hadha-625	Hadha	Hadhb	625	292
390-1-2-1-7-1	F1_Agilent6_20160920_FL_mito_3_SCX_f26.mgf	inter	22607	4	2161.16	8	LKPAFIK	2	293	>NP_001276727 GeneID:231086 Hadhb,>NP_001276728 GeneID:231086 Hadhb,>NP_663533 GeneID:231086 Hadhb	815.527	5.46e-10	6.22e-15	LAADVGKGSSQR	7	141	>NP_031476 GeneID:11739 Slc25a4	1187.63	7.4e-54	2.83e-70	>NP_001276727 GeneID:231086 Hadhb,>NP_001276728 GeneID:231086 Hadhb,>NP_663533 GeneID:231086 Hadhb-294->NP_031476 GeneID:11739 Slc25a4-147	Hadhb	Slc25a4	294	147
469-1-2-1-13-1	F1_Agilent6_20160920_FL_mito_3_SCX_f27.mgf	inter	29290	4	1880.05	3	LKPAFIK	2	293	>NP_001276727 GeneID:231086 Hadhb,>NP_001276728 GeneID:231086 Hadhb,>NP_663533 GeneID:231086 Hadhb	815.527	5.16e-14	5.16e-14	IFKSDGLK	3	164	>NP_031476 GeneID:11739 Slc25a4	906.517	2.31e-30	1.64e-38	>NP_001276727 GeneID:231086 Hadhb,>NP_001276728 GeneID:231086 Hadhb,>NP_663533 GeneID:231086 Hadhb-294->NP_031476 GeneID:11739 Slc25a4-166	Hadhb	Slc25a4	294	166
4-1-2-1-5-1	F1_Agilent6_20160920_FL_mito_3_SCX_f33.mgf	inter	21190	5	2017.14	2	LKPAFIK	2	293	>NP_001276727 GeneID:231086 Hadhb,>NP_001276728 GeneID:231086 Hadhb,>NP_663533 GeneID:231086 Hadhb	815.527	2.55e-22	7.95e-28	GLADRKVSAK	6	250	>NP_849209 GeneID:97212 Hadha	1043.61	9.99e-33	6.27e-44	>NP_001276727 GeneID:231086 Hadhb,>NP_001276728 GeneID:231086 Hadhb,>NP_663533 GeneID:231086 Hadhb-294->NP_849209 GeneID:97212 Hadha-255	Hadhb	Hadha	294	255
135-1-3-1-2-1	F1_Agilent6_20160920_FL_mito_3_SCX_f27.mgf	inter	17962	4	1719.96	1	VSAKQSK	4	256	>NP_849209 GeneID:97212 Hadha	746.429	1.54e-35	8.03e-44	LKPAFIK	2	293	>NP_001276727 GeneID:231086 Hadhb,>NP_001276728 GeneID:231086 Hadhb,>NP_663533 GeneID:231086 Hadhb	815.527	3.92e-22	3.92e-22	>NP_001276727 GeneID:231086 Hadhb,>NP_001276728 GeneID:231086 Hadhb,>NP_663533 GeneID:231086 Hadhb-294->NP_849209 GeneID:97212 Hadha-259	Hadha	Hadhb	259	294
201-1-2-1-5-1	F1_Agilent6_20160920_FL_mito_3_SCX_f34.mgf	inter	29214	4	2223.23	3	LKPAFIK	2	293	>NP_001276727 GeneID:231086 Hadhb,>NP_001276728 GeneID:231086 Hadhb,>NP_663533 GeneID:231086 Hadhb	815.527	4.69e-12	4.69e-12	QMVSKGFLGRK	5	621	>NP_849209 GeneID:97212 Hadha	1249.7	1.46e-36	1.35e-45	>NP_001276727 GeneID:231086 Hadhb,>NP_001276728 GeneID:231086 Hadhb,>NP_663533 GeneID:231086 Hadhb-294->NP_849209 GeneID:97212 Hadha-625	Hadhb	Hadha	294	625
343-1-10-1-4-1	F1_Agilent6_20160920_FL_mito_3_SCX_f28.mgf	intra	37134	5	3968.9	1	ALAMGYKPK	7	327	>NP_001276727 GeneID:231086 Hadhb,>NP_001276728 GeneID:231086 Hadhb,>NP_663533 GeneID:231086 Hadhb	977.537	0.00155417	5.34e-13	KDGGQYALVAACAAGGQGHAMIVEAYPK	1	448	>NP_001276727 GeneID:231086 Hadhb,>NP_001276728 GeneID:231086 Hadhb,>NP_663533 GeneID:231086 Hadhb	2832.37	1.33e-51	1.33e-51	>NP_001276727 GeneID:231086 Hadhb,>NP_001276728 GeneID:231086 Hadhb,>NP_663533 GeneID:231086 Hadhb-333->NP_001276727 GeneID:231086 Hadhb,>NP_001276728 GeneID:231086 Hadhb,>NP_663533 GeneID:231086 Hadhb-448	Hadhb	Hadhb	333	448
232-1-10-1-3-1	F1_Agilent6_20160920_FL_mito_3_SCX_f23.mgf	inter	27951	4	2857.52	3	GPIGSKTR	6	162	>NP_031531 GeneID:11946 Atp5a1	814.466	0.0652493	1.53e-11	DQLLLGPTYATPKVLEK	13	350	>NP_001276727 GeneID:231086 Hadhb,>NP_001276728 GeneID:231086 Hadhb,>NP_663533 GeneID:231086 Hadhb	1885.06	1.56e-17	1.56e-17	>NP_001276727 GeneID:231086 Hadhb,>NP_001276728 GeneID:231086 Hadhb,>NP_663533 GeneID:231086 Hadhb-362->NP_031531 GeneID:11946 Atp5a1-167	Atp5a1	Hadhb	167	362
303-1-6-1-3-1	F1_Agilent6_20160920_FL_mito_3_SCX_f31.mgf	inter	36338	4	3187.63	3	NKIWYEHR	2	281	>NP_766599 GeneID:269951 Idh2	1144.58	2.24e-05	6.7e-11	DQLLLGPTYATPKVLEK	13	350	>NP_001276727 GeneID:231086 Hadhb,>NP_001276728 GeneID:231086 Hadhb,>NP_663533 GeneID:231086 Hadhb	1885.06	1.12e-24	1.12e-24	>NP_001276727 GeneID:231086 Hadhb,>NP_001276728 GeneID:231086 Hadhb,>NP_663533 GeneID:231086 Hadhb-362->NP_766599 GeneID:269951 Idh2-282	Idh2	Hadhb	282	362
72-1-5-1-10-1	F1_Agilent6_20160920_FL_mito_3_SCX_f23.mgf	inter	17167	4	2879.41	8	TKVGSPPLEK	2	408	>NP_001276727 GeneID:231086 Hadhb,>NP_001276728 GeneID:231086 Hadhb,>NP_663533 GeneID:231086 Hadhb	1054.6	0.00573349	4.05e-11	YTALVDQEEKEDVK	10	86	>NP_082138 GeneID:71679 Atp5h	1665.81	2.13e-23	2.13e-23	>NP_001276727 GeneID:231086 Hadhb,>NP_001276728 GeneID:231086 Hadhb,>NP_663533 GeneID:231086 Hadhb-409->NP_082138 GeneID:71679 Atp5h-95	Hadhb	Atp5h	409	95
314-1-5-1-5-1	F1_Agilent6_20160920_FL_mito_3_SCX_f23.mgf	inter	21494	4	3023.45	4	TKVGSPPLEK	2	408	>NP_001276727 GeneID:231086 Hadhb,>NP_001276728 GeneID:231086 Hadhb,>NP_663533 GeneID:231086 Hadhb	1054.6	1.4e-06	6.15e-11	EDVKSCAEFVSGSQLR	4	96	>NP_082138 GeneID:71679 Atp5h	1810.85	3.67e-51	3.67e-51	>NP_001276727 GeneID:231086 Hadhb,>NP_001276728 GeneID:231086 Hadhb,>NP_663533 GeneID:231086 Hadhb-409->NP_082138 GeneID:71679 Atp5h-99	Hadhb	Atp5h	409	99
381-1-5-1-7-1	F1_Agilent6_20160920_FL_mito_3_SCX_f25.mgf	intra	26293	4	2529.31	2	TLAKPNMoK	4	46	>NP_001276727 GeneID:231086 Hadhb,>NP_001276728 GeneID:231086 Hadhb,>NP_663533 GeneID:231086 Hadhb	917.5	1.33e-23	1.11e-32	PNMKNIVVVEGVR	4	50	>NP_001276727 GeneID:231086 Hadhb,>NP_001276728 GeneID:231086 Hadhb,>NP_663533 GeneID:231086 Hadhb	1453.81	4.85e-54	2.43e-68	>NP_001276727 GeneID:231086 Hadhb,>NP_001276728 GeneID:231086 Hadhb,>NP_663533 GeneID:231086 Hadhb-49->NP_001276727 GeneID:231086 Hadhb,>NP_001276728 GeneID:231086 Hadhb,>NP_663533 GeneID:231086 Hadhb-53	Hadhb	Hadhb	2	53
186-1-5-1-75-1	F1_Agilent6_20160920_FL_mito_3_SCX_f41.mgf	intra	18571	6	3555.67	4	LHKMGMK	3	248	>NP_031407 GeneID:11363 Acadl	843.446	6.84e-06	5.41e-13	FFQEEVIPHHTEWEKAGEVSR	15	67	>NP_031407 GeneID:11363 Acadl	2554.22	5.13e-26	1.98e-42	>NP_031407 GeneID:11363 Acadl-250->NP_031407 GeneID:11363 Acadl-81	Acadl	Acadl	250	81
87-2-4-1-2-1	F1_Agilent6_20160920_FL_mito_3_SCX_f34.mgf	intra	8429	4	1965.03	3	LETPSAKK	7	36	>NP_031407 GeneID:11363 Acadl	872.497	6.83e-33	3.24e-38	NYVKQRK	4	312	>NP_031407 GeneID:11363 Acadl	934.535	3.99e-27	6.71e-32	>NP_031407 GeneID:11363 Acadl-315->NP_031407 GeneID:11363 Acadl-42	Acadl	Acadl	42	315
13-2-2-1-5-1	F1_Agilent6_20160920_FL_mito_3_SCX_f36.mgf	intra	17929	4	2035.1	6	NYVKQR	4	312	>NP_031407 GeneID:11363 Acadl	806.44	1.56e-31	2.26e-36	KLTDIGIRR	1	43	>NP_031407 GeneID:11363 Acadl	1070.66	1.16e-32	5.41e-41	>NP_031407 GeneID:11363 Acadl-315->NP_031407 GeneID:11363 Acadl-43	Acadl	Acadl	315	43
270-1-3-1-3-1	F1_Agilent6_20160920_FL_mito_3_SCX_f41.mgf	intra	13333	5	3485.83	5	AFGKTVAHIQTVQHK	4	319	>NP_031407 GeneID:11363 Acadl	1663.92	1.52e-31	4.34e-48	AFGKTVAHIQTVQHK	4	319	>NP_031407 GeneID:11363 Acadl	1663.92	1.52e-31	4.34e-48	>NP_031407 GeneID:11363 Acadl-322->NP_031407 GeneID:11363 Acadl-322	Acadl	Acadl	322	322
49-1-2-1-3-1	F1_Agilent6_20160920_FL_mito_3_SCX_f38.mgf	inter	14241	5	3036.56	1	LEAGDKKPETK	6	253	>NP_080964 GeneID:68349 Ndufs3	1214.65	1.12e-35	1.6e-49	AFGKTVAHIQTVQHK	4	319	>NP_031407 GeneID:11363 Acadl	1663.92	3.93e-44	2.96e-60	>NP_031407 GeneID:11363 Acadl-322->NP_080964 GeneID:68349 Ndufs3-258	Ndufs3	Acadl	258	322
152-1-5-1-7-1	F1_Agilent6_20160920_FL_mito_3_SCX_f41.mgf	intra	20115	6	3311.68	2	KLTDIGIRR	1	43	>NP_031407 GeneID:11363 Acadl	1070.66	4.3e-14	2.44e-21	KFFQEEVIPHHTEWEK	1	66	>NP_031407 GeneID:11363 Acadl	2083.02	6.89e-42	3.03e-56	>NP_031407 GeneID:11363 Acadl-43->NP_031407 GeneID:11363 Acadl-66	Acadl	Acadl	43	66
277-1-5-1-76-1	F1_Agilent6_20160920_FL_mito_3_SCX_f36.mgf	intra	38263	5	3651.84	2	AGKQGLLGINIAEK	3	93	>NP_031407 GeneID:11363 Acadl	1410.82	1.8e-40	1.8e-40	KFFQEEVIPHHTEWEK	1	66	>NP_031407 GeneID:11363 Acadl	2083.02	3.69e-53	7.94e-71	>NP_031407 GeneID:11363 Acadl-66->NP_031407 GeneID:11363 Acadl-95	Acadl	Acadl	95	66
110-1-14-1-3-1	F1_Agilent6_20160920_FL_mito_3_SCX_f35.mgf	inter	27856	5	3975.81	4	SDGKISEQSDAK	4	528	>NP_031531 GeneID:11946 Atp5a1	1263.59	3.55e-21	4.3e-31	FFQEEVIPHHTEWEKAGEVSR	15	67	>NP_031407 GeneID:11363 Acadl	2554.22	2.89e-28	3.33e-50	>NP_031407 GeneID:11363 Acadl-81->NP_031531 GeneID:11946 Atp5a1-531	Atp5a1	Acadl	531	81
457-1-4-1-5-1	F1_Agilent6_20160920_FL_mito_3_SCX_f24.mgf	inter	24893	4	2832.41	1	SDGKISEQSDAK	4	528	>NP_031531 GeneID:11946 Atp5a1	1263.59	5.34e-33	1.86e-41	AGKQGLLGINIAEK	3	93	>NP_031407 GeneID:11363 Acadl	1410.82	2.85e-40	1.14e-54	>NP_031407 GeneID:11363 Acadl-95->NP_031531 GeneID:11946 Atp5a1-531	Atp5a1	Acadl	531	95
240-2-1-1-5-1	F1_Agilent6_20160920_FL_mito_3_SCX_f24.mgf	inter	29691	4	2780.51	1	GQKVLDSGAPIK	3	122	>NP_058054 GeneID:11947 Atp5b	1211.69	1.36e-15	3.38e-29	AGKQGLLGINIAEK	3	93	>NP_031407 GeneID:11363 Acadl	1410.82	4.9e-36	4.53e-47	>NP_031407 GeneID:11363 Acadl-95->NP_058054 GeneID:11947 Atp5b-124	Atp5b	Acadl	124	95
369-1-1-1-1-1	F1_Agilent6_20160920_FL_mito_3_SCX_f30.mgf	intra	34859	5	4330.97	10	YALDRKTFGK	6	302	>NP_031408 GeneID:11364 Acadm	1197.65	1.19e-14	1.44e-27	MTEQPMMCAYCVTEPSAGSDVAAIKTK	25	149	>NP_031408 GeneID:11364 Acadm	2975.32	6.35e-51	6.35e-51	>NP_031408 GeneID:11364 Acadm-173->NP_031408 GeneID:11364 Acadm-307	Acadm	Acadm	307	173
428-1-6-1-8-1	F1_Agilent6_20160920_FL_mito_3_SCX_f34.mgf	intra	38134	5	4180.13	1	AEKKGDEYVINGQK	3	176	>NP_031408 GeneID:11364 Acadm	1577.8	6.13e-19	6.13e-19	GIAFEDVRVPKENVLIGEGAGFK	11	249	>NP_031408 GeneID:11364 Acadm	2444.31	6.98e-42	6.98e-42	>NP_031408 GeneID:11364 Acadm-178->NP_031408 GeneID:11364 Acadm-259	Acadm	Acadm	178	259
16-1-5-1-6-1	F1_Agilent6_20160920_FL_mito_3_SCX_f24.mgf	inter	12018	4	2671.23	3	KGDEYVINGQK	1	179	>NP_031408 GeneID:11364 Acadm	1249.63	1.02e-52	1.02e-52	SDGKISEQSDAK	4	528	>NP_031531 GeneID:11946 Atp5a1	1263.59	2.04e-42	1.14e-50	>NP_031408 GeneID:11364 Acadm-179->NP_031531 GeneID:11946 Atp5a1-531	Acadm	Atp5a1	179	531
40-1-3-1-5-1	F1_Agilent6_20160920_FL_mito_3_SCX_f35.mgf	inter	13527	4	2463.18	3	KHGVYNPNK	1	157	>NP_032643 GeneID:17448 Mdh2	1055.55	1.68e-15	3.42e-22	KGDEYVINGQK	1	179	>NP_031408 GeneID:11364 Acadm	1249.63	6.96e-35	1.69e-44	>NP_031408 GeneID:11364 Acadm-179->NP_032643 GeneID:17448 Mdh2-157	Mdh2	Acadm	157	179
234-1-5-1-7-1	F1_Agilent6_20160920_FL_mito_3_SCX_f24.mgf	inter	15080	4	2679.35	1	KGDEYVINGQK	1	179	>NP_031408 GeneID:11364 Acadm	1249.63	1.98e-36	1.98e-36	IQEAGTEVVKAK	10	230	>NP_032643 GeneID:17448 Mdh2	1271.71	1.31e-26	5.84e-36	>NP_031408 GeneID:11364 Acadm-179->NP_032643 GeneID:17448 Mdh2-239	Acadm	Mdh2	179	239
89-1-4-1-5-1	F1_Agilent6_20160920_FL_mito_3_SCX_f26.mgf	inter	19777	4	2229.06	4	KGEDFVK	1	329	>NP_032643 GeneID:17448 Mdh2	821.428	2.4e-16	2.74e-21	KGDEYVINGQK	1	179	>NP_031408 GeneID:11364 Acadm	1249.63	1.21e-43	1.21e-43	>NP_031408 GeneID:11364 Acadm-179->NP_032643 GeneID:17448 Mdh2-329	Mdh2	Acadm	329	179
347-1-4-1-95-1	F1_Agilent6_20160920_FL_mito_3_SCX_f24.mgf	inter	20946	4	2884.43	2	KGDEYVINGQK	1	179	>NP_031408 GeneID:11364 Acadm	1249.63	0.00426762	1.39e-12	TSKDTTASAVAVGLR	3	517	>NP_849209 GeneID:97212 Hadha	1475.79	3.11e-26	3.11e-26	>NP_031408 GeneID:11364 Acadm-179->NP_849209 GeneID:97212 Hadha-519	Acadm	Hadha	179	519
258-1-6-1-1-1	F1_Agilent6_20160920_FL_mito_3_SCX_f32.mgf	intra	18260	4	2494.25	3	SNPDPKVPASK	6	207	>NP_031408 GeneID:11364 Acadm	1138.6	4.79e-34	1.17e-43	YALDRKTFGK	6	302	>NP_031408 GeneID:11364 Acadm	1197.65	3.73e-28	3.14e-39	>NP_031408 GeneID:11364 Acadm-212->NP_031408 GeneID:11364 Acadm-307	Acadm	Acadm	212	307
399-1-6-1-3-1	F1_Agilent6_20160920_FL_mito_3_SCX_f25.mgf	intra	30200	4	2602.34	3	SNPDPKVPASK	6	207	>NP_031408 GeneID:11364 Acadm	1138.6	9.28e-32	3.48e-39	SGEYPFPLIKR	10	70	>NP_031408 GeneID:11364 Acadm	1305.71	2.14e-27	7.36e-39	>NP_031408 GeneID:11364 Acadm-212->NP_031408 GeneID:11364 Acadm-79	Acadm	Acadm	212	79
434-1-6-1-6-1	F1_Agilent6_20160920_FL_mito_3_SCX_f23.mgf	inter	8024	4	2560.2	1	SNPDPKVPASK	6	207	>NP_031408 GeneID:11364 Acadm	1138.6	1.52e-19	9.49e-27	SDGKISEQSDAK	4	528	>NP_031531 GeneID:11946 Atp5a1	1263.59	1.52e-23	4.4e-31	>NP_031408 GeneID:11364 Acadm-212->NP_031531 GeneID:11946 Atp5a1-531	Acadm	Atp5a1	212	531
147-1-13-1-6-1	F1_Agilent6_20160920_FL_mito_3_SCX_f24.mgf	inter	10756	4	2414.2	1	ISEQSDAKLK	8	532	>NP_031531 GeneID:11946 Atp5a1	1117.6	6.28e-24	6.28e-24	SNPDPKVPASK	6	207	>NP_031408 GeneID:11364 Acadm	1138.6	4e-21	7.66e-29	>NP_031408 GeneID:11364 Acadm-212->NP_031531 GeneID:11946 Atp5a1-539	Atp5a1	Acadm	539	212
34-1-6-1-1-1	F1_Agilent6_20160920_FL_mito_3_SCX_f23.mgf	inter	13272	4	2508.28	1	SNPDPKVPASK	6	207	>NP_031408 GeneID:11364 Acadm	1138.6	6.98e-13	6.98e-13	GQKVLDSGAPIK	3	122	>NP_058054 GeneID:11947 Atp5b	1211.69	1.26e-14	1.58e-26	>NP_031408 GeneID:11364 Acadm-212->NP_058054 GeneID:11947 Atp5b-124	Acadm	Atp5b	212	124
382-1-6-1-7-1	F1_Agilent6_20160920_FL_mito_3_SCX_f23.mgf	inter	14780	4	2545.27	6	SNPDPKVPASK	6	207	>NP_031408 GeneID:11364 Acadm	1138.6	3e-13	1.33e-18	LVFTPKDGSSAK	6	194	>NP_766599 GeneID:269951 Idh2	1248.67	7.75e-11	2.16e-17	>NP_031408 GeneID:11364 Acadm-212->NP_766599 GeneID:269951 Idh2-199	Acadm	Idh2	212	199
165-2-34-1-5-1	F1_Agilent6_20160920_FL_mito_3_SCX_f35.mgf	intra	31493	5	3554.8	4	ALDEATKYALDRK	7	295	>NP_031408 GeneID:11364 Acadm	1492.79	1.04e-05	5.93e-15	KFAREEIIPVAPEYDK	1	54	>NP_031408 GeneID:11364 Acadm	1904	8.88e-37	8.88e-37	>NP_031408 GeneID:11364 Acadm-301->NP_031408 GeneID:11364 Acadm-54	Acadm	Acadm	301	54
85-1-1-1-6-1	F1_Agilent6_20160920_FL_mito_3_SCX_f32.mgf	inter	17590	4	2619.24	2	YALDRKTFGK	6	302	>NP_031408 GeneID:11364 Acadm	1197.65	0.00345051	6.23e-15	SDGKISEQSDAK	4	528	>NP_031531 GeneID:11946 Atp5a1	1263.59	4.36e-32	3.21e-37	>NP_031408 GeneID:11364 Acadm-307->NP_031531 GeneID:11946 Atp5a1-531	Acadm	Atp5a1	307	531
315-1-1-1-9-1	F1_Agilent6_20160920_FL_mito_3_SCX_f31.mgf	inter	26311	4	2901.47	2	YALDRKTFGK	6	302	>NP_031408 GeneID:11364 Acadm	1197.65	8.28e-14	1.5e-25	SAGVKVETTEDLVAK	5	234	>NP_080971 GeneID:110826 Etfb	1545.83	3.24e-54	3.24e-54	>NP_031408 GeneID:11364 Acadm-307->NP_080971 GeneID:110826 Etfb-238	Acadm	Etfb	307	238
376-1-6-1-3-1	F1_Agilent6_20160920_FL_mito_3_SCX_f25.mgf	inter	30110	4	2727.31	5	SDGKISEQSDAK	4	528	>NP_031531 GeneID:11946 Atp5a1	1263.59	6.12e-54	7.42e-64	SGEYPFPLIKR	10	70	>NP_031408 GeneID:11364 Acadm	1305.71	1.4e-45	1.4e-45	>NP_031408 GeneID:11364 Acadm-79->NP_031531 GeneID:11946 Atp5a1-531	Atp5a1	Acadm	531	79
133-1-3-1-13-1	F1_Agilent6_20160920_FL_mito_3_SCX_f25.mgf	inter	44441	4	2908.5	2	SGEYPFPLIKR	10	70	>NP_031408 GeneID:11364 Acadm	1305.71	1.65e-07	4.43e-16	NLGIGKITPFEEK	6	302	>NP_032643 GeneID:17448 Mdh2	1444.79	0.00278316	3.37e-13	>NP_031408 GeneID:11364 Acadm-79->NP_032643 GeneID:17448 Mdh2-307	Acadm	Mdh2	79	307
323-1-8-1-3-1	F1_Agilent6_20160920_FL_mito_3_SCX_f27.mgf	inter	41546	4	2521.31	1	KQWLQEVK	1	338	>NP_034455 GeneID:14719 Got2	1057.59	2.02e-27	9.89e-34	SGEYPFPLIKR	10	70	>NP_031408 GeneID:11364 Acadm	1305.71	1.77e-35	1.77e-35	>NP_031408 GeneID:11364 Acadm-79->NP_034455 GeneID:14719 Got2-338	Got2	Acadm	338	79
19-1-4-1-3-1	F1_Agilent6_20160920_FL_mito_3_SCX_f25.mgf	inter	39463	4	2503.37	3	LVPLKETIK	5	481	>NP_058054 GeneID:11947 Atp5b	1039.66	4.13e-14	4.13e-14	SGEYPFPLIKR	10	70	>NP_031408 GeneID:11364 Acadm	1305.71	1.19e-25	3.01e-37	>NP_031408 GeneID:11364 Acadm-79->NP_058054 GeneID:11947 Atp5b-485	Atp5b	Acadm	485	79
147-1-3-1-16-1	F1_Agilent6_20160920_FL_mito_3_SCX_f25.mgf	inter	41547	4	2849.45	3	SGEYPFPLIKR	10	70	>NP_031408 GeneID:11364 Acadm	1305.71	1.15e-15	1.82e-25	YNALKIPVPEDK	5	74	>NP_082138 GeneID:71679 Atp5h	1385.76	2.47e-19	2.47e-19	>NP_031408 GeneID:11364 Acadm-79->NP_082138 GeneID:71679 Atp5h-78	Acadm	Atp5h	79	78
390-1-3-1-7-1	F1_Agilent6_20160920_FL_mito_3_SCX_f31.mgf	inter	34956	4	2827.51	4	SGEYPFPLIKR	10	70	>NP_031408 GeneID:11364 Acadm	1305.71	2.26e-22	2.26e-22	SAAVAKQALAHGLK	6	396	>NP_542364 GeneID:11429 Aco2	1363.79	5.27e-11	8.1e-22	>NP_031408 GeneID:11364 Acadm-79->NP_542364 GeneID:11429 Aco2-401	Acadm	Aco2	79	401
302-1-3-1-14-1	F1_Agilent6_20160920_FL_mito_3_SCX_f33.mgf	inter	41237	4	2833.5	2	SGEYPFPLIKR	10	70	>NP_031408 GeneID:11364 Acadm	1305.71	2.19e-18	1.02e-26	KLDQVEKELLR	7	54	>NP_613063 GeneID:28080 Atp5o	1369.79	2.85e-16	1.13e-23	>NP_031408 GeneID:11364 Acadm-79->NP_613063 GeneID:28080 Atp5o-60	Acadm	Atp5o	79	60
185-1-8-1-5-1	F1_Agilent6_20160920_FL_mito_3_SCX_f31.mgf	intra	31025	5	3314.59	1	DNKKPFTK	3	336	>NP_031409 GeneID:11409 Acads	976.534	3.97e-15	9.36e-21	FGSAQQKQQWITPFTNGDK	7	130	>NP_031409 GeneID:11409 Acads	2180.07	9.28e-49	9.28e-49	>NP_031409 GeneID:11409 Acads-136->NP_031409 GeneID:11409 Acads-338	Acads	Acads	338	136
452-1-8-1-11-1	F1_Agilent6_20160920_FL_mito_3_SCX_f39.mgf	intra	30458	4	2353.18	1	HKQFWR	2	106	>NP_031476 GeneID:11739 Slc25a4	900.472	2.07e-10	2.07e-10	YKQIFLGGVDR	2	95	>NP_031476 GeneID:11739 Slc25a4	1294.7	2.09e-54	2.09e-54	>NP_031476 GeneID:11739 Slc25a4-107->NP_031476 GeneID:11739 Slc25a4-96	Slc25a4	Slc25a4	107	96
468-1-8-1-6-1	F1_Agilent6_20160920_FL_mito_3_SCX_f37.mgf	inter	34716	4	2092.09	1	HKQFWR	2	106	>NP_031476 GeneID:11739 Slc25a4	900.472	3.5e-12	2.32e-16	ADLIAYLKK	8	93	>NP_031834 GeneID:13063 Cycs	1033.62	3.02e-53	3.02e-53	>NP_031476 GeneID:11739 Slc25a4-107->NP_031834 GeneID:13063 Cycs-100	Slc25a4	Cycs	107	100
8-1-8-1-3-1	F1_Agilent6_20160920_FL_mito_3_SCX_f37.mgf	inter	21960	4	2616.21	4	HKQFWR	2	106	>NP_031476 GeneID:11739 Slc25a4	900.472	7.29e-11	7.29e-11	KTGQAAGFSYTDANK	1	40	>NP_031834 GeneID:13063 Cycs	1557.74	1.23e-52	1.23e-52	>NP_031476 GeneID:11739 Slc25a4-107->NP_031834 GeneID:13063 Cycs-40	Slc25a4	Cycs	107	40
276-1-8-1-4-1	F1_Agilent6_20160920_FL_mito_3_SCX_f40.mgf	inter	21218	4	2341.04	2	HKQFWR	2	106	>NP_031476 GeneID:11739 Slc25a4	900.472	2.76e-15	2.76e-15	WDYDKNEWK	5	160	>NP_034071 GeneID:12857 Cox4i1	1282.56	4.09e-46	3.63e-54	>NP_031476 GeneID:11739 Slc25a4-107->NP_034071 GeneID:12857 Cox4i1-164	Slc25a4	Cox4i1	107	164
189-1-6-1-8-1	F1_Agilent6_20160920_FL_mito_3_SCX_f39.mgf	inter	20089	4	1863.94	1	KYIPGTK	1	74	>NP_034119 GeneID:13067 Cyct,>NP_031834 GeneID:13063 Cycs	805.47	7.28e-23	7.28e-23	HKQFWR	2	106	>NP_031476 GeneID:11739 Slc25a4	900.472	5.8e-15	5.8e-15	>NP_031476 GeneID:11739 Slc25a4-107->NP_034119 GeneID:13067 Cyct,>NP_031834 GeneID:13063 Cycs-74	Cycs	Slc25a4	74	107
77-1-8-1-2-1	F1_Agilent6_20160920_FL_mito_3_SCX_f38.mgf	inter	29417	4	1965.01	7	HKQFWR	2	106	>NP_031476 GeneID:11739 Slc25a4	900.472	3.32e-13	3.32e-13	MIFAGIKK	7	81	>NP_034119 GeneID:13067 Cyct,>NP_031834 GeneID:13063 Cycs	906.536	9.67e-46	4.58e-51	>NP_031476 GeneID:11739 Slc25a4-107->NP_034119 GeneID:13067 Cyct,>NP_031834 GeneID:13063 Cycs-87	Slc25a4	Cycs	107	87
495-1-4-1-8-1	F1_Agilent6_20160920_FL_mito_3_SCX_f39.mgf	inter	21181	4	1819.95	2	KIFVQK	1	9	>NP_034119 GeneID:13067 Cyct,>NP_031834 GeneID:13063 Cycs	761.48	9.9e-28	9.9e-28	HKQFWR	2	106	>NP_031476 GeneID:11739 Slc25a4	900.472	1.17e-16	1.17e-16	>NP_031476 GeneID:11739 Slc25a4-107->NP_034119 GeneID:13067 Cyct,>NP_031834 GeneID:13063 Cycs-9	Cycs	Slc25a4	9	107
384-1-8-1-2-1	F1_Agilent6_20160920_FL_mito_3_SCX_f40.mgf	inter	16018	4	2184.03	1	HKQFWR	2	106	>NP_031476 GeneID:11739 Slc25a4	900.472	5.42e-12	5.42e-12	KNNPEPWNK	1	48	>NP_035016 GeneID:17992 Ndufa4	1125.56	4.71e-39	6.15e-47	>NP_031476 GeneID:11739 Slc25a4-107->NP_035016 GeneID:17992 Ndufa4-48	Slc25a4	Ndufa4	107	48
327-1-8-1-5-1	F1_Agilent6_20160920_FL_mito_3_SCX_f37.mgf	inter	29663	4	2985.4	1	HKQFWR	2	106	>NP_031476 GeneID:11739 Slc25a4	900.472	1.85e-15	1.85e-15	NNPEPWNKLGPNEQYK	8	49	>NP_035016 GeneID:17992 Ndufa4	1926.92	6.68e-53	4.08e-70	>NP_031476 GeneID:11739 Slc25a4-107->NP_035016 GeneID:17992 Ndufa4-56	Slc25a4	Ndufa4	107	56
67-1-8-1-8-1	F1_Agilent6_20160920_FL_mito_3_SCX_f37.mgf	inter	32042	4	2520.22	1	HKQFWR	2	106	>NP_031476 GeneID:11739 Slc25a4	900.472	3.59e-14	3.59e-14	FYSVNVDYSKLK	10	65	>NP_035016 GeneID:17992 Ndufa4	1461.75	8.56e-53	8.56e-53	>NP_031476 GeneID:11739 Slc25a4-107->NP_035016 GeneID:17992 Ndufa4-74	Slc25a4	Ndufa4	107	74
143-1-4-1-8-1	F1_Agilent6_20160920_FL_mito_3_SCX_f39.mgf	inter	18237	4	1744.92	2	VALTKR	5	6	>NP_056644 GeneID:50799 Slc25a13,>NP_001171043 GeneID:50799 Slc25a13	686.444	3.22e-22	2.56e-29	HKQFWR	2	106	>NP_031476 GeneID:11739 Slc25a4	900.472	7.72e-12	4.18e-16	>NP_031476 GeneID:11739 Slc25a4-107->NP_056644 GeneID:50799 Slc25a13,>NP_001171043 GeneID:50799 Slc25a13-10	Slc25a13	Slc25a4	10	107
470-1-8-1-2-1	F1_Agilent6_20160920_FL_mito_3_SCX_f39.mgf	inter	19360	4	2267.02	5	HKQFWR	2	106	>NP_031476 GeneID:11739 Slc25a4	900.472	2.29e-09	1.61e-13	KNPAMYENDK	10	73	>NP_079628 GeneID:22272 Uqcrq	1208.55	3.49e-42	5.06e-47	>NP_031476 GeneID:11739 Slc25a4-107->NP_079628 GeneID:22272 Uqcrq-82	Slc25a4	Uqcrq	107	82
121-1-8-1-4-1	F1_Agilent6_20160920_FL_mito_3_SCX_f40.mgf	inter	16994	4	1972.97	3	HKQFWR	2	106	>NP_031476 GeneID:11739 Slc25a4	900.472	2.04e-11	2.04e-11	VTPKEWR	4	72	>NP_079655 GeneID:66142 Cox7b	914.497	1.34e-16	1.34e-16	>NP_031476 GeneID:11739 Slc25a4-107->NP_079655 GeneID:66142 Cox7b-75	Slc25a4	Cox7b	107	75
134-1-8-1-1-1	F1_Agilent6_20160920_FL_mito_3_SCX_f42.mgf	inter	12827	4	2517.13	2	HKQFWR	2	106	>NP_031476 GeneID:11739 Slc25a4	900.472	7.47e-18	7.47e-18	EHCEQLEKCVK	8	33	>NP_079917 GeneID:66576 Uqcrh	1458.66	7.67e-43	8.88e-52	>NP_031476 GeneID:11739 Slc25a4-107->NP_079917 GeneID:66576 Uqcrh-40	Slc25a4	Uqcrh	107	40
483-1-1-1-8-1	F1_Agilent6_20160920_FL_mito_3_SCX_f39.mgf	inter	24526	4	1819.95	4	LFKNLK	3	84	>NP_079917 GeneID:66576 Uqcrh	761.48	3.76e-26	3.76e-26	HKQFWR	2	106	>NP_031476 GeneID:11739 Slc25a4	900.472	5.24e-15	5.24e-15	>NP_031476 GeneID:11739 Slc25a4-107->NP_079917 GeneID:66576 Uqcrh-86	Uqcrh	Slc25a4	86	107
392-1-22-1-8-1	F1_Agilent6_20160920_FL_mito_3_SCX_f41.mgf	inter	13777	4	1761.84	1	DAGKQGK	4	69	>NP_080867 GeneID:67707 Mrpl24	702.366	9.64e-14	9.64e-14	HKQFWR	2	106	>NP_031476 GeneID:11739 Slc25a4	900.472	1.67e-16	9.86e-22	>NP_031476 GeneID:11739 Slc25a4-107->NP_080867 GeneID:67707 Mrpl24-72	Mrpl24	Slc25a4	72	107
381-1-8-1-1-1	F1_Agilent6_20160920_FL_mito_3_SCX_f38.mgf	inter	13664	4	2169.05	2	HKQFWR	2	106	>NP_031476 GeneID:11739 Slc25a4	900.472	7.97e-14	7.97e-14	PGNVKNSPGNK	5	188	>NP_080949 GeneID:68316 Apoo,>NP_001186266 GeneID:68316 Apoo,>NP_001186268 GeneID:68316 Apoo,>NP_001186267 GeneID:68316 Apoo	1110.58	8.71e-24	6.36e-34	>NP_031476 GeneID:11739 Slc25a4-107->NP_080949 GeneID:68316 Apoo,>NP_001186266 GeneID:68316 Apoo,>NP_001186268 GeneID:68316 Apoo,>NP_001186267 GeneID:68316 Apoo-192	Slc25a4	Apoo	107	206
205-1-8-1-6-1	F1_Agilent6_20160920_FL_mito_3_SCX_f37.mgf	inter	26155	4	2665.25	2	HKQFWR	2	106	>NP_031476 GeneID:11739 Slc25a4	900.472	2.18e-12	1.18e-16	QQQAKFDQCVLDK	5	102	>NP_080979 GeneID:68375 Ndufa8	1606.78	1.22e-52	1.22e-52	>NP_031476 GeneID:11739 Slc25a4-107->NP_080979 GeneID:68375 Ndufa8-106	Slc25a4	Ndufa8	107	106
214-1-8-1-16-1	F1_Agilent6_20160920_FL_mito_3_SCX_f43.mgf	inter	11343	5	2204.1	2	HKQFWR	2	106	>NP_031476 GeneID:11739 Slc25a4	900.472	1.59e-17	1.59e-17	LREEAAMKAK	8	144	>NP_081618 GeneID:70186 Fam162a	1145.62	4.88e-48	1.57e-57	>NP_031476 GeneID:11739 Slc25a4-107->NP_081618 GeneID:70186 Fam162a-151	Slc25a4	Fam162a	107	151
156-1-8-1-9-1	F1_Agilent6_20160920_FL_mito_3_SCX_f40.mgf	inter	19035	4	2104.99	4	HKQFWR	2	106	>NP_031476 GeneID:11739 Slc25a4	900.472	7.1e-20	6.47e-25	KAYAEFYR	1	48	>NP_444301 GeneID:12864 Cox6c	1046.52	1.02e-41	1.04e-49	>NP_031476 GeneID:11739 Slc25a4-107->NP_444301 GeneID:12864 Cox6c-48	Slc25a4	Cox6c	107	48
13-1-2-1-8-1	F1_Agilent6_20160920_FL_mito_3_SCX_f38.mgf	inter	21101	4	1742.93	21	IPKLSK	3	333	>NP_940807 GeneID:76722 Ckmt2	684.453	1.03e-05	3.23e-11	HKQFWR	2	106	>NP_031476 GeneID:11739 Slc25a4	900.472	3.97e-13	3.97e-13	>NP_031476 GeneID:11739 Slc25a4-107->NP_940807 GeneID:76722 Ckmt2-335	Ckmt2	Slc25a4	335	107
145-1-7-1-15-1	F1_Agilent6_20160920_FL_mito_3_SCX_f33.mgf	intra	13965	4	2790.4	1	LAADVGKGSSQR	7	141	>NP_031476 GeneID:11739 Slc25a4	1187.63	6.32e-09	2.74e-26	TRLAADVGKGSSQR	9	139	>NP_031476 GeneID:11739 Slc25a4	1444.77	5.71e-21	4.69e-28	>NP_031476 GeneID:11739 Slc25a4-147->NP_031476 GeneID:11739 Slc25a4-147	Slc25a4	Slc25a4	147	147
344-1-7-1-73-1	F1_Agilent6_20160920_FL_mito_3_SCX_f25.mgf	intra	42220	4	2987.46	3	LAADVGKGSSQR	7	141	>NP_031476 GeneID:11739 Slc25a4	1187.63	2.07e-18	6.4e-36	EFNGLGDCLTKIFK	11	153	>NP_031476 GeneID:11739 Slc25a4	1640.82	1.18e-09	6.04e-20	>NP_031476 GeneID:11739 Slc25a4-147->NP_031476 GeneID:11739 Slc25a4-163	Slc25a4	Slc25a4	147	163
329-1-12-1-11-1	F1_Agilent6_20160920_FL_mito_3_SCX_f26.mgf	intra	18866	4	2252.15	27	IFKSDGLK	3	164	>NP_031476 GeneID:11739 Slc25a4	906.517	2.19e-24	2.51e-35	LAADVGKGSSQR	7	141	>NP_031476 GeneID:11739 Slc25a4	1187.63	7.25e-55	3.76e-77	>NP_031476 GeneID:11739 Slc25a4-147->NP_031476 GeneID:11739 Slc25a4-166	Slc25a4	Slc25a4	166	147
416-1-7-1-8-1	F1_Agilent6_20160920_FL_mito_3_SCX_f30.mgf	intra	29833	5	3259.54	4	LAADVGKGSSQR	7	141	>NP_031476 GeneID:11739 Slc25a4	1187.63	2.52e-54	7.05e-74	KGADIMYTGTLDCWRK	1	245	>NP_031476 GeneID:11739 Slc25a4	1913.91	1.74e-51	4.88e-70	>NP_031476 GeneID:11739 Slc25a4-147->NP_031476 GeneID:11739 Slc25a4-245	Slc25a4	Slc25a4	147	245
30-1-7-1-6-1	F1_Agilent6_20160920_FL_mito_3_SCX_f25.mgf	intra	24856	4	2655.29	5	LAADVGKGSSQR	7	141	>NP_031476 GeneID:11739 Slc25a4	1187.63	2.7e-55	2.44e-75	IAKDEGANAFFK	3	261	>NP_031476 GeneID:11739 Slc25a4	1309.67	8.23e-46	7.19e-63	>NP_031476 GeneID:11739 Slc25a4-147->NP_031476 GeneID:11739 Slc25a4-263	Slc25a4	Slc25a4	147	263
37-1-15-1-6-1	F1_Agilent6_20160920_FL_mito_3_SCX_f36.mgf	intra	23424	6	3394.8	1	TRLAADVGKGSSQR	9	139	>NP_031476 GeneID:11739 Slc25a4	1444.77	7.87e-56	8.59e-76	LLLQVQHASKQISAEK	10	34	>NP_031476 GeneID:11739 Slc25a4	1792.02	2.16e-49	6.87e-70	>NP_031476 GeneID:11739 Slc25a4-147->NP_031476 GeneID:11739 Slc25a4-43	Slc25a4	Slc25a4	147	43
486-1-7-1-9-1	F1_Agilent6_20160920_FL_mito_3_SCX_f26.mgf	intra	13939	4	2439.2	4	QISAEKQYK	6	44	>NP_031476 GeneID:11739 Slc25a4	1093.58	1.84e-35	9.96e-40	LAADVGKGSSQR	7	141	>NP_031476 GeneID:11739 Slc25a4	1187.63	2.56e-53	1.93e-69	>NP_031476 GeneID:11739 Slc25a4-147->NP_031476 GeneID:11739 Slc25a4-49	Slc25a4	Slc25a4	49	147
205-1-10-1-18-1	F1_Agilent6_20160920_FL_mito_3_SCX_f27.mgf	intra	44220	4	2852.43	2	LAADVGKGSSQR	7	141	>NP_031476 GeneID:11739 Slc25a4	1187.63	2.84e-54	1.74e-74	IPKEQGFLSFWR	3	61	>NP_031476 GeneID:11739 Slc25a4	1506.8	4.19e-52	3.59e-63	>NP_031476 GeneID:11739 Slc25a4-147->NP_031476 GeneID:11739 Slc25a4-63	Slc25a4	Slc25a4	147	63
359-1-7-1-13-1	F1_Agilent6_20160920_FL_mito_3_SCX_f31.mgf	inter	26446	4	3094.52	1	LAADVGKGSSQR	7	141	>NP_031476 GeneID:11739 Slc25a4	1187.63	3.51e-28	5.11e-43	AGAEREFKGLGDCLVK	8	148	>NP_031477 GeneID:11740 Slc25a5	1748.89	5.52e-06	3.06e-15	>NP_031476 GeneID:11739 Slc25a4-147->NP_031477 GeneID:11740 Slc25a5-155	Slc25a4	Slc25a5	147	155
238-1-7-1-6-1	F1_Agilent6_20160920_FL_mito_3_SCX_f25.mgf	inter	10116	4	2609.22	2	LAADVGKGSSQR	7	141	>NP_031476 GeneID:11739 Slc25a4	1187.63	4.97e-28	7.22e-43	SDGKISEQSDAK	4	528	>NP_031531 GeneID:11946 Atp5a1	1263.59	1.8e-23	8.38e-32	>NP_031476 GeneID:11739 Slc25a4-147->NP_031531 GeneID:11946 Atp5a1-531	Slc25a4	Atp5a1	147	531
359-1-67-1-7-1	F1_Agilent6_20160920_FL_mito_3_SCX_f25.mgf	inter	12565	4	2463.23	1	ISEQSDAKLK	8	532	>NP_031531 GeneID:11946 Atp5a1	1117.6	6.98e-23	7.05e-35	LAADVGKGSSQR	7	141	>NP_031476 GeneID:11739 Slc25a4	1187.63	2.51e-37	7.22e-52	>NP_031476 GeneID:11739 Slc25a4-147->NP_031531 GeneID:11946 Atp5a1-539	Atp5a1	Slc25a4	539	147
212-1-4-1-7-1	F1_Agilent6_20160920_FL_mito_3_SCX_f34.mgf	inter	10818	4	2401.17	1	KHGVYNPNK	1	157	>NP_032643 GeneID:17448 Mdh2	1055.55	1.08e-14	1.8e-22	LAADVGKGSSQR	7	141	>NP_031476 GeneID:11739 Slc25a4	1187.63	6.65e-58	1.13e-76	>NP_031476 GeneID:11739 Slc25a4-147->NP_032643 GeneID:17448 Mdh2-157	Mdh2	Slc25a4	157	147
139-1-7-1-6-1	F1_Agilent6_20160920_FL_mito_3_SCX_f24.mgf	inter	12494	4	2617.34	1	LAADVGKGSSQR	7	141	>NP_031476 GeneID:11739 Slc25a4	1187.63	5.93e-58	1.13e-74	IQEAGTEVVKAK	10	230	>NP_032643 GeneID:17448 Mdh2	1271.71	4.51e-44	4.01e-57	>NP_031476 GeneID:11739 Slc25a4-147->NP_032643 GeneID:17448 Mdh2-239	Slc25a4	Mdh2	147	239
473-1-6-1-7-1	F1_Agilent6_20160920_FL_mito_3_SCX_f25.mgf	inter	20752	4	2373.24	6	GLEKNLGIGK	4	298	>NP_032643 GeneID:17448 Mdh2	1027.6	6.13e-33	3.2e-43	LAADVGKGSSQR	7	141	>NP_031476 GeneID:11739 Slc25a4	1187.63	1.39e-56	1.85e-76	>NP_031476 GeneID:11739 Slc25a4-147->NP_032643 GeneID:17448 Mdh2-301	Mdh2	Slc25a4	301	147
238-1-7-1-4-1	F1_Agilent6_20160920_FL_mito_3_SCX_f33.mgf	inter	18246	4	2540.23	2	LAADVGKGSSQR	7	141	>NP_031476 GeneID:11739 Slc25a4	1187.63	5.26e-22	5.26e-22	KGEDFVKNMK	7	329	>NP_032643 GeneID:17448 Mdh2	1194.61	2.17e-10	5.83e-20	>NP_031476 GeneID:11739 Slc25a4-147->NP_032643 GeneID:17448 Mdh2-335	Slc25a4	Mdh2	147	335
84-1-5-1-11-1	F1_Agilent6_20160920_FL_mito_3_SCX_f25.mgf	inter	11458	4	2379.15	2	KTCDALQAK	1	1071	>NP_032736 GeneID:18115 Nnt	1033.52	1.02e-08	3.63e-17	LAADVGKGSSQR	7	141	>NP_031476 GeneID:11739 Slc25a4	1187.63	6.46e-40	3.01e-55	>NP_031476 GeneID:11739 Slc25a4-147->NP_032736 GeneID:18115 Nnt-1071	Nnt	Slc25a4	1071	147
178-1-10-1-4-1	F1_Agilent6_20160920_FL_mito_3_SCX_f32.mgf	inter	14365	4	2726.39	2	LAADVGKGSSQR	7	141	>NP_031476 GeneID:11739 Slc25a4	1187.63	6.33e-46	2.54e-60	HVVKSISVQQEK	4	222	>NP_033855 GeneID:11950 Atp5f1	1380.77	2.19e-18	1.32e-34	>NP_031476 GeneID:11739 Slc25a4-147->NP_033855 GeneID:11950 Atp5f1-225	Slc25a4	Atp5f1	147	225
420-1-7-1-12-1	F1_Agilent6_20160920_FL_mito_3_SCX_f24.mgf	inter	19236	4	2805.42	1	LAADVGKGSSQR	7	141	>NP_031476 GeneID:11739 Slc25a4	1187.63	1.7e-39	1.54e-59	SISVQQEKETIAK	8	226	>NP_033855 GeneID:11950 Atp5f1	1459.79	2.48e-43	6.25e-55	>NP_031476 GeneID:11739 Slc25a4-147->NP_033855 GeneID:11950 Atp5f1-233	Slc25a4	Atp5f1	147	233
58-1-7-1-4-1	F1_Agilent6_20160920_FL_mito_3_SCX_f37.mgf	inter	15450	5	2989.5	1	LAADVGKGSSQR	7	141	>NP_031476 GeneID:11739 Slc25a4	1187.63	7.04e-52	2.34e-67	ELHAHLLAQDKQNK	11	94	>NP_034079 GeneID:12896 Cpt2	1643.87	3.13e-43	1.46e-63	>NP_031476 GeneID:11739 Slc25a4-147->NP_034079 GeneID:12896 Cpt2-104	Slc25a4	Cpt2	147	104
68-1-4-1-7-1	F1_Agilent6_20160920_FL_mito_3_SCX_f26.mgf	inter	14240	4	2237.08	1	LEDTMKR	6	57	>NP_034079 GeneID:12896 Cpt2	891.448	2.33e-21	8.79e-27	LAADVGKGSSQR	7	141	>NP_031476 GeneID:11739 Slc25a4	1187.63	7.93e-56	1.19e-73	>NP_031476 GeneID:11739 Slc25a4-147->NP_034079 GeneID:12896 Cpt2-62	Cpt2	Slc25a4	62	147
357-1-7-1-8-1	F1_Agilent6_20160920_FL_mito_3_SCX_f23.mgf	inter	19856	4	3201.61	2	LAADVGKGSSQR	7	141	>NP_031476 GeneID:11739 Slc25a4	1187.63	4.44e-05	1.04e-20	ASAELALGENNEVLKSGR	15	108	>NP_034455 GeneID:14719 Got2	1856.96	8.9e-08	4.23e-21	>NP_031476 GeneID:11739 Slc25a4-147->NP_034455 GeneID:14719 Got2-122	Slc25a4	Got2	147	122
172-1-8-1-7-1	F1_Agilent6_20160920_FL_mito_3_SCX_f26.mgf	inter	23696	4	2403.22	1	KQWLQEVK	1	338	>NP_034455 GeneID:14719 Got2	1057.59	1.19e-24	1.81e-30	LAADVGKGSSQR	7	141	>NP_031476 GeneID:11739 Slc25a4	1187.63	2.84e-55	3.77e-75	>NP_031476 GeneID:11739 Slc25a4-147->NP_034455 GeneID:14719 Got2-338	Got2	Slc25a4	338	147
263-1-12-1-7-1	F1_Agilent6_20160920_FL_mito_3_SCX_f25.mgf	inter	10249	4	2274.16	1	KAEAQIAAK	1	82	>NP_034455 GeneID:14719 Got2	928.534	3.3e-05	1.13e-17	LAADVGKGSSQR	7	141	>NP_031476 GeneID:11739 Slc25a4	1187.63	5.57e-39	4.48e-58	>NP_031476 GeneID:11739 Slc25a4-147->NP_034455 GeneID:14719 Got2-82	Got2	Slc25a4	82	147
139-1-7-1-10-1	F1_Agilent6_20160920_FL_mito_3_SCX_f24.mgf	inter	14652	4	2616.32	1	LAADVGKGSSQR	7	141	>NP_031476 GeneID:11739 Slc25a4	1187.63	3.36e-42	1.29e-58	AEAQIAAKNLDK	8	83	>NP_034455 GeneID:14719 Got2	1270.69	3.07e-35	1.43e-50	>NP_031476 GeneID:11739 Slc25a4-147->NP_034455 GeneID:14719 Got2-90	Slc25a4	Got2	147	90
337-1-3-1-7-1	F1_Agilent6_20160920_FL_mito_3_SCX_f26.mgf	inter	15168	4	2230.17	2	QILGQAKK	7	4	>NP_035016 GeneID:17992 Ndufa4	884.544	3.45e-23	3.45e-23	LAADVGKGSSQR	7	141	>NP_031476 GeneID:11739 Slc25a4	1187.63	8.11e-45	2.33e-59	>NP_031476 GeneID:11739 Slc25a4-147->NP_035016 GeneID:17992 Ndufa4-10	Ndufa4	Slc25a4	10	147
152-1-4-1-11-1	F1_Agilent6_20160920_FL_mito_3_SCX_f25.mgf	inter	15713	4	2524.3	3	IIQSAKTGSFK	6	56	>NP_038823 GeneID:27425 Atp5l	1178.67	7.43e-48	7.43e-48	LAADVGKGSSQR	7	141	>NP_031476 GeneID:11739 Slc25a4	1187.63	1.41e-44	1.41e-44	>NP_031476 GeneID:11739 Slc25a4-147->NP_038823 GeneID:27425 Atp5l-61	Atp5l	Slc25a4	61	147
133-1-8-1-7-1	F1_Agilent6_20160920_FL_mito_3_SCX_f32.mgf	inter	17767	4	2462.26	3	TGSFKHLTVK	5	62	>NP_038823 GeneID:27425 Atp5l	1116.63	3.91e-21	6.2e-31	LAADVGKGSSQR	7	141	>NP_031476 GeneID:11739 Slc25a4	1187.63	2.6e-55	1.14e-72	>NP_031476 GeneID:11739 Slc25a4-147->NP_038823 GeneID:27425 Atp5l-66	Atp5l	Slc25a4	66	147
330-1-2-1-7-1	F1_Agilent6_20160920_FL_mito_3_SCX_f40.mgf	inter	4588	4	2097.13	1	LVKHKK	3	552	>NP_059062 GeneID:11370 Acadvl	751.507	0.0157309	1.13e-11	LAADVGKGSSQR	7	141	>NP_031476 GeneID:11739 Slc25a4	1187.63	2.34e-09	2.39e-24	>NP_031476 GeneID:11739 Slc25a4-147->NP_059062 GeneID:11370 Acadvl-554	Acadvl	Slc25a4	554	147
324-1-3-1-9-1	F1_Agilent6_20160920_FL_mito_3_SCX_f27.mgf	inter	16778	4	2101.14	3	VIQKLR	4	7	>NP_075691 GeneID:66416 Ndufa7	755.502	3.34e-19	1.79e-24	LAADVGKGSSQR	7	141	>NP_031476 GeneID:11739 Slc25a4	1187.63	2.08e-54	5.76e-75	>NP_031476 GeneID:11739 Slc25a4-147->NP_075691 GeneID:66416 Ndufa7-10	Ndufa7	Slc25a4	10	147
267-2-9-1-8-1	F1_Agilent6_20160920_FL_mito_3_SCX_f30.mgf	inter	32758	5	3032.57	8	LAADVGKGSSQR	7	141	>NP_031476 GeneID:11739 Slc25a4	1187.63	9.2e-32	3.52e-48	VSKIYPLPHMYVIK	3	126	>NP_075863 GeneID:67680 Sdhb	1686.95	3.14e-14	1.39e-30	>NP_031476 GeneID:11739 Slc25a4-147->NP_075863 GeneID:67680 Sdhb-128	Slc25a4	Sdhb	147	128
286-1-4-1-7-1	F1_Agilent6_20160920_FL_mito_3_SCX_f32.mgf	inter	5282	4	2393.15	4	KKDESQEGK	2	161	>NP_075863 GeneID:67680 Sdhb	1047.52	4.19e-13	3.08e-18	LAADVGKGSSQR	7	141	>NP_031476 GeneID:11739 Slc25a4	1187.63	4.49e-43	5.23e-59	>NP_031476 GeneID:11739 Slc25a4-147->NP_075863 GeneID:67680 Sdhb-162	Sdhb	Slc25a4	162	147
448-1-2-1-9-1	F1_Agilent6_20160920_FL_mito_3_SCX_f26.mgf	inter	15604	4	2346.1	2	MMATYKEK	6	271	>NP_075863 GeneID:67680 Sdhb	1000.47	4.49e-35	6.85e-41	LAADVGKGSSQR	7	141	>NP_031476 GeneID:11739 Slc25a4	1187.63	3.33e-54	2.38e-72	>NP_031476 GeneID:11739 Slc25a4-147->NP_075863 GeneID:67680 Sdhb-276	Sdhb	Slc25a4	276	147
491-1-7-1-6-1	F1_Agilent6_20160920_FL_mito_3_SCX_f33.mgf	inter	30334	5	2783.36	2	LAADVGKGSSQR	7	141	>NP_031476 GeneID:11739 Slc25a4	1187.63	1.54e-55	3.34e-73	KFAIYRWDPDK	1	43	>NP_075863 GeneID:67680 Sdhb	1437.74	1.74e-33	1.91e-46	>NP_031476 GeneID:11739 Slc25a4-147->NP_075863 GeneID:67680 Sdhb-43	Slc25a4	Sdhb	147	43
418-1-2-1-9-1	F1_Agilent6_20160920_FL_mito_3_SCX_f27.mgf	inter	9417	4	2017.99	1	TGDKPR	4	54	>NP_075863 GeneID:67680 Sdhb	672.355	3.77e-22	7.78e-29	LAADVGKGSSQR	7	141	>NP_031476 GeneID:11739 Slc25a4	1187.63	1.07e-55	8.58e-75	>NP_031476 GeneID:11739 Slc25a4-147->NP_075863 GeneID:67680 Sdhb-57	Sdhb	Slc25a4	57	147
309-1-10-1-2-1	F1_Agilent6_20160920_FL_mito_3_SCX_f34.mgf	inter	24282	4	2627.24	1	LAADVGKGSSQR	7	141	>NP_031476 GeneID:11739 Slc25a4	1187.63	5.84e-44	5.37e-61	EEMERFWKK	8	36	>NP_079597 GeneID:66052 Sdhc	1281.62	2.9e-07	1.92e-14	>NP_031476 GeneID:11739 Slc25a4-147->NP_079597 GeneID:66052 Sdhc-43	Slc25a4	Sdhc	147	43
125-1-10-1-9-1	F1_Agilent6_20160920_FL_mito_3_SCX_f37.mgf	inter	18875	5	3117.53	2	LAADVGKGSSQR	7	141	>NP_031476 GeneID:11739 Slc25a4	1187.63	3.13e-51	3.13e-51	FIHVSHLNASMKSSSK	12	164	>NP_079634 GeneID:66108 Ndufa9	1771.9	3.68e-53	8.05e-74	>NP_031476 GeneID:11739 Slc25a4-147->NP_079634 GeneID:66108 Ndufa9-175	Slc25a4	Ndufa9	147	175
184-1-7-1-4-1	F1_Agilent6_20160920_FL_mito_3_SCX_f38.mgf	inter	18130	4	2600.27	3	LAADVGKGSSQR	7	141	>NP_031476 GeneID:11739 Slc25a4	1187.63	3.89e-20	5.16e-37	DHCVAHKLFK	7	77	>NP_079917 GeneID:66576 Uqcrh	1253.63	1.37e-12	9.71e-21	>NP_031476 GeneID:11739 Slc25a4-147->NP_079917 GeneID:66576 Uqcrh-83	Slc25a4	Uqcrh	147	83
37-1-10-1-8-1	F1_Agilent6_20160920_FL_mito_3_SCX_f32.mgf	inter	12097	4	2665.33	2	LAADVGKGSSQR	7	141	>NP_031476 GeneID:11739 Slc25a4	1187.63	3.95e-53	2.16e-72	RAEVLDSTKSSK	9	93	>NP_079986 GeneID:66694 Uqcrfs1	1319.7	9.14e-37	1.23e-50	>NP_031476 GeneID:11739 Slc25a4-147->NP_079986 GeneID:66694 Uqcrfs1-101	Slc25a4	Uqcrfs1	147	101
402-1-7-1-6-1	F1_Agilent6_20160920_FL_mito_3_SCX_f34.mgf	inter	34868	4	2883.46	2	LAADVGKGSSQR	7	141	>NP_031476 GeneID:11739 Slc25a4	1187.63	9.19e-19	8.24e-33	QSWVWKELHAVR	6	440	>NP_080070 GeneID:66841 Etfdh	1537.82	2.03e-10	1.16e-19	>NP_031476 GeneID:11739 Slc25a4-147->NP_080070 GeneID:66841 Etfdh-445	Slc25a4	Etfdh	147	445
107-1-4-1-7-1	F1_Agilent6_20160920_FL_mito_3_SCX_f33.mgf	inter	11896	5	2340.19	1	TGNKVHAIR	4	107	>NP_080448 GeneID:67460 Decr1	994.567	2.22e-08	2.5e-17	LAADVGKGSSQR	7	141	>NP_031476 GeneID:11739 Slc25a4	1187.63	3.78e-41	4.79e-55	>NP_031476 GeneID:11739 Slc25a4-147->NP_080448 GeneID:67460 Decr1-110	Decr1	Slc25a4	110	147
126-1-7-1-9-1	F1_Agilent6_20160920_FL_mito_3_SCX_f32.mgf	inter	30306	4	2983.48	1	LAADVGKGSSQR	7	141	>NP_031476 GeneID:11739 Slc25a4	1187.63	4.14e-40	7.07e-59	SAVSASSKWLDGFRK	8	5	>NP_080495 GeneID:67530 Uqcrb	1637.85	0.965556	1.29e-16	>NP_031476 GeneID:11739 Slc25a4-147->NP_080495 GeneID:67530 Uqcrb-12	Slc25a4	Uqcrb	147	12
242-1-7-1-7-1	F1_Agilent6_20160920_FL_mito_3_SCX_f33.mgf	inter	22164	4	2738.38	1	LAADVGKGSSQR	7	141	>NP_031476 GeneID:11739 Slc25a4	1187.63	5.64e-44	3.46e-64	HQILPKDQWTK	6	73	>NP_080495 GeneID:67530 Uqcrb	1392.75	2e-31	6.41e-42	>NP_031476 GeneID:11739 Slc25a4-147->NP_080495 GeneID:67530 Uqcrb-78	Slc25a4	Uqcrb	147	78
83-1-7-1-11-1	F1_Agilent6_20160920_FL_mito_3_SCX_f25.mgf	inter	25065	4	2896.39	2	LAADVGKGSSQR	7	141	>NP_031476 GeneID:11739 Slc25a4	1187.63	7.42e-10	1.09e-21	GYSIPECQKMLPK	9	95	>NP_080720 GeneID:12974 Cs	1549.76	1.69e-11	5.56e-19	>NP_031476 GeneID:11739 Slc25a4-147->NP_080720 GeneID:12974 Cs-103	Slc25a4	Cs	147	103
446-1-2-1-7-1	F1_Agilent6_20160920_FL_mito_3_SCX_f24.mgf	inter	9940	4	2450.16	1	EVGKDVSDEK	4	318	>NP_080720 GeneID:12974 Cs	1104.53	4.46e-37	5.48e-43	LAADVGKGSSQR	7	141	>NP_031476 GeneID:11739 Slc25a4	1187.63	5.16e-49	8.81e-68	>NP_031476 GeneID:11739 Slc25a4-147->NP_080720 GeneID:12974 Cs-321	Cs	Slc25a4	321	147
332-1-2-1-7-1	F1_Agilent6_20160920_FL_mito_3_SCX_f25.mgf	inter	16424	4	2217.18	1	VLAKLAEK	4	107	>NP_080971 GeneID:110826 Etfb	870.554	2.14e-11	1.7e-18	LAADVGKGSSQR	7	141	>NP_031476 GeneID:11739 Slc25a4	1187.63	1.3e-24	2.81e-42	>NP_031476 GeneID:11739 Slc25a4-147->NP_080971 GeneID:110826 Etfb-110	Etfb	Slc25a4	110	147
319-1-7-1-7-1	F1_Agilent6_20160920_FL_mito_3_SCX_f26.mgf	inter	9718	4	2062.04	2	LAEKEK	4	111	>NP_080971 GeneID:110826 Etfb	716.407	1.28e-15	4e-21	LAADVGKGSSQR	7	141	>NP_031476 GeneID:11739 Slc25a4	1187.63	4.03e-56	1.34e-71	>NP_031476 GeneID:11739 Slc25a4-147->NP_080971 GeneID:110826 Etfb-114	Etfb	Slc25a4	114	147
81-1-40-1-1-1	F1_Agilent6_20160920_FL_mito_3_SCX_f24.mgf	inter	34385	4	2642.36	6	LAADVGKGSSQR	7	141	>NP_031476 GeneID:11739 Slc25a4	1187.63	0.00533638	2.48e-14	LMDKVELLLPK	4	16	>NP_081706 GeneID:70456 Mpc2	1297.77	0.00378841	5.75e-12	>NP_031476 GeneID:11739 Slc25a4-147->NP_081706 GeneID:70456 Mpc2-19	Slc25a4	Mpc2	147	19
437-1-1-1-7-1	F1_Agilent6_20160920_FL_mito_3_SCX_f25.mgf	inter	24444	4	2284.25	1	VELLLPKK	7	20	>NP_081706 GeneID:70456 Mpc2	938.616	7.34e-29	9.28e-37	LAADVGKGSSQR	7	141	>NP_031476 GeneID:11739 Slc25a4	1187.63	1.25e-47	6.85e-67	>NP_031476 GeneID:11739 Slc25a4-147->NP_081706 GeneID:70456 Mpc2-26	Mpc2	Slc25a4	26	147
308-1-9-1-23-1	F1_Agilent6_20160920_FL_mito_3_SCX_f24.mgf	inter	40728	4	3297.64	1	LAADVGKGSSQR	7	141	>NP_031476 GeneID:11739 Slc25a4	1187.63	1	2.02e-17	AKDINQEVYNFLATAGAK	2	143	>NP_542364 GeneID:11429 Aco2	1952	1.73e-15	1.73e-15	>NP_031476 GeneID:11739 Slc25a4-147->NP_542364 GeneID:11429 Aco2-144	Slc25a4	Aco2	147	144
392-1-7-1-7-1	F1_Agilent6_20160920_FL_mito_3_SCX_f30.mgf	inter	21342	4	2709.42	3	LAADVGKGSSQR	7	141	>NP_031476 GeneID:11739 Slc25a4	1187.63	2.1e-55	3.87e-76	SAAVAKQALAHGLK	6	396	>NP_542364 GeneID:11429 Aco2	1363.79	2.04e-20	8.22e-40	>NP_031476 GeneID:11739 Slc25a4-147->NP_542364 GeneID:11429 Aco2-401	Slc25a4	Aco2	147	401
346-1-9-1-7-1	F1_Agilent6_20160920_FL_mito_3_SCX_f32.mgf	inter	13177	4	2470.24	1	QALAHGLKCK	8	402	>NP_542364 GeneID:11429 Aco2	1124.61	7.7e-05	7.81e-13	LAADVGKGSSQR	7	141	>NP_031476 GeneID:11739 Slc25a4	1187.63	6.17e-48	1.67e-64	>NP_031476 GeneID:11739 Slc25a4-147->NP_542364 GeneID:11429 Aco2-409	Aco2	Slc25a4	409	147
210-1-7-1-10-1	F1_Agilent6_20160920_FL_mito_3_SCX_f26.mgf	inter	29305	4	2837.34	1	LAADVGKGSSQR	7	141	>NP_031476 GeneID:11739 Slc25a4	1187.63	9.21e-55	8.35e-75	MYKEEGLNAFYK	3	202	>NP_598429 GeneID:18674 Slc25a3	1491.71	9.21e-55	6.24e-68	>NP_031476 GeneID:11739 Slc25a4-147->NP_598429 GeneID:18674 Slc25a3-204	Slc25a4	Slc25a3	147	204
457-1-9-1-14-1	F1_Agilent6_20160920_FL_mito_3_SCX_f25.mgf	inter	14651	4	2648.32	4	LAADVGKGSSQR	7	141	>NP_031476 GeneID:11739 Slc25a4	1187.63	1.48e-56	3.68e-76	EKGSTASQVLQR	2	289	>NP_598429 GeneID:18674 Slc25a3	1302.69	3.66e-45	1.24e-52	>NP_031476 GeneID:11739 Slc25a4-147->NP_598429 GeneID:18674 Slc25a3-290	Slc25a4	Slc25a3	147	290
73-1-7-1-5-1	F1_Agilent6_20160920_FL_mito_3_SCX_f24.mgf	inter	34362	4	2932.57	2	LAADVGKGSSQR	7	141	>NP_031476 GeneID:11739 Slc25a4	1187.63	4.38e-35	4.55e-53	TVLKSFLSPNQILK	4	159	>NP_613063 GeneID:28080 Atp5o	1586.94	4.46e-45	4.46e-45	>NP_031476 GeneID:11739 Slc25a4-147->NP_613063 GeneID:28080 Atp5o-162	Slc25a4	Atp5o	147	162
58-1-18-1-7-1	F1_Agilent6_20160920_FL_mito_3_SCX_f25.mgf	inter	11305	4	2204.12	1	KLDQVEK	1	54	>NP_613063 GeneID:28080 Atp5o	858.481	4.95e-21	5.51e-27	LAADVGKGSSQR	7	141	>NP_031476 GeneID:11739 Slc25a4	1187.63	2.98e-55	1.23e-75	>NP_031476 GeneID:11739 Slc25a4-147->NP_613063 GeneID:28080 Atp5o-54	Atp5o	Slc25a4	54	147
111-1-7-1-14-1	F1_Agilent6_20160920_FL_mito_3_SCX_f33.mgf	inter	27156	4	2715.42	5	LAADVGKGSSQR	7	141	>NP_031476 GeneID:11739 Slc25a4	1187.63	1.83e-49	1.05e-71	KLDQVEKELLR	7	54	>NP_613063 GeneID:28080 Atp5o	1369.79	7.27e-30	2.36e-41	>NP_031476 GeneID:11739 Slc25a4-147->NP_613063 GeneID:28080 Atp5o-60	Slc25a4	Atp5o	147	60
426-1-4-1-7-1	F1_Agilent6_20160920_FL_mito_3_SCX_f25.mgf	inter	16796	4	2342.22	1	VGQLLKDPK	6	65	>NP_613063 GeneID:28080 Atp5o	996.597	4.66e-34	4.56e-44	LAADVGKGSSQR	7	141	>NP_031476 GeneID:11739 Slc25a4	1187.63	2.67e-52	8.26e-70	>NP_031476 GeneID:11739 Slc25a4-147->NP_613063 GeneID:28080 Atp5o-70	Atp5o	Slc25a4	70	147
296-1-7-1-11-1	F1_Agilent6_20160920_FL_mito_3_SCX_f23.mgf	inter	31303	4	2901.53	1	LAADVGKGSSQR	7	141	>NP_031476 GeneID:11739 Slc25a4	1187.63	1.69e-12	1.97e-28	DPKVSLAVLNPYIK	3	71	>NP_613063 GeneID:28080 Atp5o	1555.9	6e-29	6e-29	>NP_031476 GeneID:11739 Slc25a4-147->NP_613063 GeneID:28080 Atp5o-73	Slc25a4	Atp5o	147	73
378-1-12-1-7-1	F1_Agilent6_20160920_FL_mito_3_SCX_f26.mgf	inter	17211	4	2291.15	4	SLNDITKR	7	91	>NP_613063 GeneID:28080 Atp5o	945.524	2.16e-31	3.9e-41	LAADVGKGSSQR	7	141	>NP_031476 GeneID:11739 Slc25a4	1187.63	8.82e-55	4.1e-70	>NP_031476 GeneID:11739 Slc25a4-147->NP_613063 GeneID:28080 Atp5o-97	Atp5o	Slc25a4	97	147
314-1-6-1-7-1	F1_Agilent6_20160920_FL_mito_3_SCX_f26.mgf	inter	11593	4	2218.12	1	VNKEVER	3	153	>NP_613067 GeneID:28295 D10Jhu81e	872.472	1.42e-06	3.29e-13	LAADVGKGSSQR	7	141	>NP_031476 GeneID:11739 Slc25a4	1187.63	3.95e-26	2.95e-38	>NP_031476 GeneID:11739 Slc25a4-147->NP_613067 GeneID:28295 D10Jhu81e-155	D10Jhu81e	Slc25a4	155	147
21-1-7-1-9-1	F1_Agilent6_20160920_FL_mito_3_SCX_f25.mgf	inter	19027	4	2594.3	1	LAADVGKGSSQR	7	141	>NP_031476 GeneID:11739 Slc25a4	1187.63	9.14e-37	9.14e-37	LVFTPKDGSSAK	6	194	>NP_766599 GeneID:269951 Idh2	1248.67	2.93e-32	2.93e-32	>NP_031476 GeneID:11739 Slc25a4-147->NP_766599 GeneID:269951 Idh2-199	Slc25a4	Idh2	147	199
65-1-7-1-9-1	F1_Agilent6_20160920_FL_mito_3_SCX_f31.mgf	inter	40350	5	2927.41	2	LAADVGKGSSQR	7	141	>NP_031476 GeneID:11739 Slc25a4	1187.63	1.36e-26	4.47e-45	DIFQEIFDKHYK	9	264	>NP_766599 GeneID:269951 Idh2	1581.78	5.21e-07	2.26e-23	>NP_031476 GeneID:11739 Slc25a4-147->NP_766599 GeneID:269951 Idh2-272	Slc25a4	Idh2	147	272
245-1-2-1-7-1	F1_Agilent6_20160920_FL_mito_3_SCX_f26.mgf	inter	13113	4	2212.05	1	TDFDKNK	5	276	>NP_766599 GeneID:269951 Idh2	866.413	4.44e-13	1.27e-17	LAADVGKGSSQR	7	141	>NP_031476 GeneID:11739 Slc25a4	1187.63	8.54e-43	8.88e-61	>NP_031476 GeneID:11739 Slc25a4-147->NP_766599 GeneID:269951 Idh2-280	Idh2	Slc25a4	280	147
128-1-7-1-5-1	F1_Agilent6_20160920_FL_mito_3_SCX_f23.mgf	inter	19106	4	3080.42	3	LAADVGKGSSQR	7	141	>NP_031476 GeneID:11739 Slc25a4	1187.63	2.4e-13	1.72e-33	VEKPVVEMDGDEMTR	3	46	>NP_766599 GeneID:269951 Idh2	1733.8	9.6e-28	9.6e-28	>NP_031476 GeneID:11739 Slc25a4-147->NP_766599 GeneID:269951 Idh2-48	Slc25a4	Idh2	147	48
31-1-2-1-7-1	F1_Agilent6_20160920_FL_mito_3_SCX_f26.mgf	inter	19596	4	2446.16	7	VAKFCYADK	3	90	>NP_780647 GeneID:212647 Aldh4a1	1100.53	0.1171	3.81e-11	LAADVGKGSSQR	7	141	>NP_031476 GeneID:11739 Slc25a4	1187.63	6.39e-19	1.94e-33	>NP_031476 GeneID:11739 Slc25a4-147->NP_780647 GeneID:212647 Aldh4a1-92	Aldh4a1	Slc25a4	92	147
60-1-8-1-7-1	F1_Agilent6_20160920_FL_mito_3_SCX_f34.mgf	inter	17916	4	2428.23	1	KHNFTPLAR	1	270	>NP_803421 GeneID:52538 Acaa2	1082.6	3.1e-08	2.32e-17	LAADVGKGSSQR	7	141	>NP_031476 GeneID:11739 Slc25a4	1187.63	1.34e-47	3.34e-61	>NP_031476 GeneID:11739 Slc25a4-147->NP_803421 GeneID:52538 Acaa2-270	Acaa2	Slc25a4	270	147
418-1-3-1-7-1	F1_Agilent6_20160920_FL_mito_3_SCX_f25.mgf	inter	6652	4	2092.06	4	VSAKQSK	4	256	>NP_849209 GeneID:97212 Hadha	746.429	7.96e-16	4.73e-23	LAADVGKGSSQR	7	141	>NP_031476 GeneID:11739 Slc25a4	1187.63	2.13e-51	2.05e-66	>NP_031476 GeneID:11739 Slc25a4-147->NP_849209 GeneID:97212 Hadha-259	Hadha	Slc25a4	259	147
314-1-7-1-13-1	F1_Agilent6_20160920_FL_mito_3_SCX_f25.mgf	inter	14157	4	2596.28	1	LAADVGKGSSQR	7	141	>NP_031476 GeneID:11739 Slc25a4	1187.63	7.3e-19	1.97e-35	QQVYKTVEEK	5	280	>NP_849209 GeneID:97212 Hadha	1250.65	4.47e-22	4.47e-22	>NP_031476 GeneID:11739 Slc25a4-147->NP_849209 GeneID:97212 Hadha-284	Slc25a4	Hadha	147	284
61-1-6-1-7-1	F1_Agilent6_20160920_FL_mito_3_SCX_f25.mgf	inter	15157	4	2471.27	4	ILQEGVDPKK	9	561	>NP_849209 GeneID:97212 Hadha	1125.64	8.19e-43	8.26e-55	LAADVGKGSSQR	7	141	>NP_031476 GeneID:11739 Slc25a4	1187.63	3.21e-57	1.76e-76	>NP_031476 GeneID:11739 Slc25a4-147->NP_849209 GeneID:97212 Hadha-569	Hadha	Slc25a4	569	147
77-1-7-1-6-1	F1_Agilent6_20160920_FL_mito_3_SCX_f33.mgf	inter	21491	4	2595.32	2	LAADVGKGSSQR	7	141	>NP_031476 GeneID:11739 Slc25a4	1187.63	4.65e-49	1.01e-66	QMVSKGFLGRK	5	621	>NP_849209 GeneID:97212 Hadha	1249.7	5.66e-15	2.48e-25	>NP_031476 GeneID:11739 Slc25a4-147->NP_849209 GeneID:97212 Hadha-625	Slc25a4	Hadha	147	625
130-1-7-1-3-1	F1_Agilent6_20160920_FL_mito_3_SCX_f26.mgf	inter	25277	4	2808.34	4	LAADVGKGSSQR	7	141	>NP_031476 GeneID:11739 Slc25a4	1187.63	1.47e-47	9.31e-65	SGKGFYIYQEGSK	3	632	>NP_849209 GeneID:97212 Hadha	1462.71	4.27e-42	2.93e-57	>NP_031476 GeneID:11739 Slc25a4-147->NP_849209 GeneID:97212 Hadha-634	Slc25a4	Hadha	147	634
423-1-8-1-6-1	F1_Agilent6_20160920_FL_mito_3_SCX_f29.mgf	intra	44579	5	3590.83	3	EFNGLGDCLTKIFK	11	153	>NP_031476 GeneID:11739 Slc25a4	1640.82	1.14e-41	1.14e-41	LLLQVQHASKQISAEK	10	34	>NP_031476 GeneID:11739 Slc25a4	1792.02	2.99e-29	5.21e-49	>NP_031476 GeneID:11739 Slc25a4-163->NP_031476 GeneID:11739 Slc25a4-43	Slc25a4	Slc25a4	163	43
306-1-12-1-8-1	F1_Agilent6_20160920_FL_mito_3_SCX_f33.mgf	intra	34723	5	2978.42	2	IFKSDGLK	3	164	>NP_031476 GeneID:11739 Slc25a4	906.517	4.69e-30	2.79e-41	KGADIMYTGTLDCWRK	1	245	>NP_031476 GeneID:11739 Slc25a4	1913.91	1.02e-50	6.16e-71	>NP_031476 GeneID:11739 Slc25a4-166->NP_031476 GeneID:11739 Slc25a4-245	Slc25a4	Slc25a4	166	245
456-1-12-1-6-1	F1_Agilent6_20160920_FL_mito_3_SCX_f26.mgf	intra	31836	4	2374.19	7	IFKSDGLK	3	164	>NP_031476 GeneID:11739 Slc25a4	906.517	4.27e-28	3.53e-39	IAKDEGANAFFK	3	261	>NP_031476 GeneID:11739 Slc25a4	1309.67	6.96e-51	2.46e-64	>NP_031476 GeneID:11739 Slc25a4-166->NP_031476 GeneID:11739 Slc25a4-263	Slc25a4	Slc25a4	166	263
134-1-12-1-4-1	F1_Agilent6_20160920_FL_mito_3_SCX_f30.mgf	intra	27214	5	2856.54	2	IFKSDGLK	3	164	>NP_031476 GeneID:11739 Slc25a4	906.517	2.6e-25	1.55e-36	LLLQVQHASKQISAEK	10	34	>NP_031476 GeneID:11739 Slc25a4	1792.02	1.73e-52	1.14e-81	>NP_031476 GeneID:11739 Slc25a4-166->NP_031476 GeneID:11739 Slc25a4-43	Slc25a4	Slc25a4	166	43
359-1-12-1-19-1	F1_Agilent6_20160920_FL_mito_3_SCX_f28.mgf	intra	46054	4	2571.32	2	IFKSDGLK	3	164	>NP_031476 GeneID:11739 Slc25a4	906.517	5.55e-18	2.06e-28	IPKEQGFLSFWR	3	61	>NP_031476 GeneID:11739 Slc25a4	1506.8	7.85e-24	7.85e-24	>NP_031476 GeneID:11739 Slc25a4-166->NP_031476 GeneID:11739 Slc25a4-63	Slc25a4	Slc25a4	166	63
247-1-8-1-3-1	F1_Agilent6_20160920_FL_mito_3_SCX_f33.mgf	inter	20202	4	2160.12	1	IFKSDGLK	3	164	>NP_031476 GeneID:11739 Slc25a4	906.517	7.69e-27	6.36e-38	KDAHSNLLAK	1	53	>NP_032121 GeneID:14467 Gbas	1095.6	2.67e-25	5.23e-36	>NP_031476 GeneID:11739 Slc25a4-166->NP_032121 GeneID:14467 Gbas-53	Slc25a4	Gbas	166	53
227-1-3-1-13-1	F1_Agilent6_20160920_FL_mito_3_SCX_f27.mgf	inter	21749	4	1949.07	2	QILGQAKK	7	4	>NP_035016 GeneID:17992 Ndufa4	884.544	5.37e-37	5.37e-37	IFKSDGLK	3	164	>NP_031476 GeneID:11739 Slc25a4	906.517	1.84e-19	2.1e-30	>NP_031476 GeneID:11739 Slc25a4-166->NP_035016 GeneID:17992 Ndufa4-10	Ndufa4	Slc25a4	10	166
283-1-12-1-6-1	F1_Agilent6_20160920_FL_mito_3_SCX_f33.mgf	inter	24019	5	2181.15	2	IFKSDGLK	3	164	>NP_031476 GeneID:11739 Slc25a4	906.517	5.28e-31	5.28e-31	TGSFKHLTVK	5	62	>NP_038823 GeneID:27425 Atp5l	1116.63	5.48e-25	4.54e-36	>NP_031476 GeneID:11739 Slc25a4-166->NP_038823 GeneID:27425 Atp5l-66	Slc25a4	Atp5l	166	66
470-1-12-1-8-1	F1_Agilent6_20160920_FL_mito_3_SCX_f31.mgf	inter	35223	5	2751.47	3	IFKSDGLK	3	164	>NP_031476 GeneID:11739 Slc25a4	906.517	1.43e-24	3.15e-32	VSKIYPLPHMYVIK	3	126	>NP_075863 GeneID:67680 Sdhb	1686.95	6.73e-44	6.73e-44	>NP_031476 GeneID:11739 Slc25a4-166->NP_075863 GeneID:67680 Sdhb-128	Slc25a4	Sdhb	166	128
433-1-2-1-13-1	F1_Agilent6_20160920_FL_mito_3_SCX_f27.mgf	inter	15283	4	1736.88	1	TGDKPR	4	54	>NP_075863 GeneID:67680 Sdhb	672.355	5.6e-26	9.85e-32	IFKSDGLK	3	164	>NP_031476 GeneID:11739 Slc25a4	906.517	2.73e-35	3.09e-44	>NP_031476 GeneID:11739 Slc25a4-166->NP_075863 GeneID:67680 Sdhb-57	Sdhb	Slc25a4	57	166
52-1-8-1-9-1	F1_Agilent6_20160920_FL_mito_3_SCX_f38.mgf	inter	23001	5	2836.42	1	IFKSDGLK	3	164	>NP_031476 GeneID:11739 Slc25a4	906.517	1.01e-09	1.06e-16	FIHVSHLNASMKSSSK	12	164	>NP_079634 GeneID:66108 Ndufa9	1771.9	1.73e-09	7.8e-34	>NP_031476 GeneID:11739 Slc25a4-166->NP_079634 GeneID:66108 Ndufa9-175	Slc25a4	Ndufa9	166	175
362-1-12-1-4-1	F1_Agilent6_20160920_FL_mito_3_SCX_f39.mgf	inter	22457	4	2318.15	1	IFKSDGLK	3	164	>NP_031476 GeneID:11739 Slc25a4	906.517	1.42e-23	3.29e-33	DHCVAHKLFK	7	77	>NP_079917 GeneID:66576 Uqcrh	1253.63	7.65e-14	1.38e-25	>NP_031476 GeneID:11739 Slc25a4-166->NP_079917 GeneID:66576 Uqcrh-83	Slc25a4	Uqcrh	166	83
410-1-2-1-13-1	F1_Agilent6_20160920_FL_mito_3_SCX_f27.mgf	inter	17115	4	1704.95	3	VAPKVK	4	18	>NP_080175 GeneID:67003 Uqcrc2	640.427	1.73e-13	1.73e-13	IFKSDGLK	3	164	>NP_031476 GeneID:11739 Slc25a4	906.517	7.48e-37	1.73e-46	>NP_031476 GeneID:11739 Slc25a4-166->NP_080175 GeneID:67003 Uqcrc2-21	Uqcrc2	Slc25a4	21	166
78-1-12-1-9-1	F1_Agilent6_20160920_FL_mito_3_SCX_f33.mgf	inter	35604	4	2702.37	1	IFKSDGLK	3	164	>NP_031476 GeneID:11739 Slc25a4	906.517	1.49e-30	6.32e-42	SAVSASSKWLDGFRK	8	5	>NP_080495 GeneID:67530 Uqcrb	1637.85	3.92e-30	3.68e-47	>NP_031476 GeneID:11739 Slc25a4-166->NP_080495 GeneID:67530 Uqcrb-12	Slc25a4	Uqcrb	166	12
58-1-8-1-9-1	F1_Agilent6_20160920_FL_mito_3_SCX_f34.mgf	inter	26986	4	2457.26	3	IFKSDGLK	3	164	>NP_031476 GeneID:11739 Slc25a4	906.517	4.14e-20	3.45e-29	HQILPKDQWTK	6	73	>NP_080495 GeneID:67530 Uqcrb	1392.75	2.51e-18	1.38e-26	>NP_031476 GeneID:11739 Slc25a4-166->NP_080495 GeneID:67530 Uqcrb-78	Slc25a4	Uqcrb	166	78
87-2-13-1-10-1	F1_Agilent6_20160920_FL_mito_3_SCX_f27.mgf	inter	34716	4	2556.25	4	IFKSDGLK	3	164	>NP_031476 GeneID:11739 Slc25a4	906.517	1.99e-24	2.66e-34	MYKEEGLNAFYK	3	202	>NP_598429 GeneID:18674 Slc25a3	1491.71	3.4e-48	9.74e-60	>NP_031476 GeneID:11739 Slc25a4-166->NP_598429 GeneID:18674 Slc25a3-204	Slc25a4	Slc25a3	166	204
120-1-12-1-14-1	F1_Agilent6_20160920_FL_mito_3_SCX_f26.mgf	inter	21636	4	2367.21	1	IFKSDGLK	3	164	>NP_031476 GeneID:11739 Slc25a4	906.517	5e-23	3.57e-33	EKGSTASQVLQR	2	289	>NP_598429 GeneID:18674 Slc25a3	1302.69	6.9e-56	3.67e-63	>NP_031476 GeneID:11739 Slc25a4-166->NP_598429 GeneID:18674 Slc25a3-290	Slc25a4	Slc25a3	166	290
454-1-12-1-6-1	F1_Agilent6_20160920_FL_mito_3_SCX_f25.mgf	inter	20663	4	2190.16	2	IFKSDGLK	3	164	>NP_031476 GeneID:11739 Slc25a4	906.517	1.76e-30	1.46e-41	ILQEGVDPKK	9	561	>NP_849209 GeneID:97212 Hadha	1125.64	8.45e-49	3.27e-62	>NP_031476 GeneID:11739 Slc25a4-166->NP_849209 GeneID:97212 Hadha-569	Slc25a4	Hadha	166	569
141-1-12-1-5-1	F1_Agilent6_20160920_FL_mito_3_SCX_f27.mgf	inter	31479	4	2186.12	1	IFKSDGLK	3	164	>NP_031476 GeneID:11739 Slc25a4	906.517	2.78e-13	4.98e-20	QMVSKGFLGR	5	621	>NP_849209 GeneID:97212 Hadha	1121.6	2.41e-28	1.3e-32	>NP_031476 GeneID:11739 Slc25a4-166->NP_849209 GeneID:97212 Hadha-625	Slc25a4	Hadha	166	625
122-1-12-1-3-1	F1_Agilent6_20160920_FL_mito_3_SCX_f26.mgf	inter	30625	4	2527.23	2	IFKSDGLK	3	164	>NP_031476 GeneID:11739 Slc25a4	906.517	2.46e-27	5.2e-39	SGKGFYIYQEGSK	3	632	>NP_849209 GeneID:97212 Hadha	1462.71	1.82e-52	4.27e-66	>NP_031476 GeneID:11739 Slc25a4-166->NP_849209 GeneID:97212 Hadha-634	Slc25a4	Hadha	166	634
269-1-5-1-8-1	F1_Agilent6_20160920_FL_mito_3_SCX_f34.mgf	intra	34400	5	3863.93	2	LLLQVQHASKQISAEK	10	34	>NP_031476 GeneID:11739 Slc25a4	1792.02	9.92e-53	1.82e-76	KGADIMYTGTLDCWRK	1	245	>NP_031476 GeneID:11739 Slc25a4	1913.91	9.92e-53	6.15e-70	>NP_031476 GeneID:11739 Slc25a4-245->NP_031476 GeneID:11739 Slc25a4-43	Slc25a4	Slc25a4	43	245
476-1-8-1-8-1	F1_Agilent6_20160920_FL_mito_3_SCX_f31.mgf	inter	33575	4	3014.49	1	ILEVVKDK	6	104	>NP_031773 GeneID:12858 Cox5a	942.575	5.2e-16	1.21e-25	KGADIMYTGTLDCWRK	1	245	>NP_031476 GeneID:11739 Slc25a4	1913.91	0.819128	3.65e-19	>NP_031476 GeneID:11739 Slc25a4-245->NP_031773 GeneID:12858 Cox5a-109	Cox5a	Slc25a4	109	245
159-1-3-1-8-1	F1_Agilent6_20160920_FL_mito_3_SCX_f36.mgf	inter	31049	5	3167.51	1	KDAHSNLLAK	1	53	>NP_032121 GeneID:14467 Gbas	1095.6	2.05e-20	7.06e-34	KGADIMYTGTLDCWRK	1	245	>NP_031476 GeneID:11739 Slc25a4	1913.91	7.55e-16	1.33e-37	>NP_031476 GeneID:11739 Slc25a4-245->NP_032121 GeneID:14467 Gbas-53	Gbas	Slc25a4	53	245
228-1-3-1-8-1	F1_Agilent6_20160920_FL_mito_3_SCX_f39.mgf	inter	25336	5	3127.46	1	KHGVYNPNK	1	157	>NP_032643 GeneID:17448 Mdh2	1055.55	2.89e-16	5.18e-23	KGADIMYTGTLDCWRK	1	245	>NP_031476 GeneID:11739 Slc25a4	1913.91	9.81e-29	9.81e-29	>NP_031476 GeneID:11739 Slc25a4-245->NP_032643 GeneID:17448 Mdh2-157	Mdh2	Slc25a4	157	245
230-1-7-1-8-1	F1_Agilent6_20160920_FL_mito_3_SCX_f31.mgf	inter	34384	5	3099.51	1	GLEKNLGIGK	4	298	>NP_032643 GeneID:17448 Mdh2	1027.6	1.88e-29	6.42e-42	KGADIMYTGTLDCWRK	1	245	>NP_031476 GeneID:11739 Slc25a4	1913.91	4.3e-28	3.76e-45	>NP_031476 GeneID:11739 Slc25a4-245->NP_032643 GeneID:17448 Mdh2-301	Mdh2	Slc25a4	301	245
40-1-10-1-8-1	F1_Agilent6_20160920_FL_mito_3_SCX_f30.mgf	inter	31976	5	3342.6	1	AEAQIAAKNLDK	8	83	>NP_034455 GeneID:14719 Got2	1270.69	3.47e-25	3.47e-25	KGADIMYTGTLDCWRK	1	245	>NP_031476 GeneID:11739 Slc25a4	1913.91	7.08e-05	1.2e-19	>NP_031476 GeneID:11739 Slc25a4-245->NP_034455 GeneID:14719 Got2-90	Got2	Slc25a4	90	245
36-1-2-1-8-1	F1_Agilent6_20160920_FL_mito_3_SCX_f42.mgf	inter	16195	5	2823.42	1	LVKHKK	3	552	>NP_059062 GeneID:11370 Acadvl	751.507	2.01e-11	3.52e-19	KGADIMYTGTLDCWRK	1	245	>NP_031476 GeneID:11739 Slc25a4	1913.91	1.04e-52	4.68e-64	>NP_031476 GeneID:11739 Slc25a4-245->NP_059062 GeneID:11370 Acadvl-554	Acadvl	Slc25a4	554	245
124-1-2-1-8-1	F1_Agilent6_20160920_FL_mito_3_SCX_f33.mgf	inter	29094	4	2744.27	3	TGDKPR	4	54	>NP_075863 GeneID:67680 Sdhb	672.355	2.04e-07	3.59e-13	KGADIMYTGTLDCWRK	1	245	>NP_031476 GeneID:11739 Slc25a4	1913.91	1.34e-33	5.25e-48	>NP_031476 GeneID:11739 Slc25a4-245->NP_075863 GeneID:67680 Sdhb-57	Sdhb	Slc25a4	57	245
393-1-4-1-6-1	F1_Agilent6_20160920_FL_mito_3_SCX_f41.mgf	inter	20828	5	3325.56	1	DHCVAHKLFK	7	77	>NP_079917 GeneID:66576 Uqcrh	1253.63	4.81e-11	2.11e-21	KGADIMYTGTLDCWRK	1	245	>NP_031476 GeneID:11739 Slc25a4	1913.91	2.85e-17	2.85e-17	>NP_031476 GeneID:11739 Slc25a4-245->NP_079917 GeneID:66576 Uqcrh-83	Uqcrh	Slc25a4	83	245
482-1-18-1-8-1	F1_Agilent6_20160920_FL_mito_3_SCX_f32.mgf	inter	29717	5	2930.4	4	KLDQVEK	1	54	>NP_613063 GeneID:28080 Atp5o	858.481	1.7e-14	1.34e-21	KGADIMYTGTLDCWRK	1	245	>NP_031476 GeneID:11739 Slc25a4	1913.91	3.21e-52	3.21e-52	>NP_031476 GeneID:11739 Slc25a4-245->NP_613063 GeneID:28080 Atp5o-54	Atp5o	Slc25a4	54	245
167-1-12-1-8-1	F1_Agilent6_20160920_FL_mito_3_SCX_f32.mgf	inter	32188	4	3017.44	1	SLNDITKR	7	91	>NP_613063 GeneID:28080 Atp5o	945.524	1.2e-11	6.28e-20	KGADIMYTGTLDCWRK	1	245	>NP_031476 GeneID:11739 Slc25a4	1913.91	1	1.07e-15	>NP_031476 GeneID:11739 Slc25a4-245->NP_613063 GeneID:28080 Atp5o-97	Atp5o	Slc25a4	97	245
67-1-6-1-8-1	F1_Agilent6_20160920_FL_mito_3_SCX_f31.mgf	inter	30657	5	3198.54	3	ILQEGVDPKK	9	561	>NP_849209 GeneID:97212 Hadha	1125.64	5.87e-19	9.78e-27	KGADIMYTGTLDCWRK	1	245	>NP_031476 GeneID:11739 Slc25a4	1913.91	0.000911022	2.92e-22	>NP_031476 GeneID:11739 Slc25a4-245->NP_849209 GeneID:97212 Hadha-569	Hadha	Slc25a4	569	245
466-1-3-1-8-1	F1_Agilent6_20160920_FL_mito_3_SCX_f32.mgf	inter	36573	5	3534.61	1	SGKGFYIYQEGSK	3	632	>NP_849209 GeneID:97212 Hadha	1462.71	1.36e-38	2.66e-50	KGADIMYTGTLDCWRK	1	245	>NP_031476 GeneID:11739 Slc25a4	1913.91	2.11e-09	5.92e-29	>NP_031476 GeneID:11739 Slc25a4-245->NP_849209 GeneID:97212 Hadha-634	Hadha	Slc25a4	634	245
108-1-6-1-6-1	F1_Agilent6_20160920_FL_mito_3_SCX_f25.mgf	intra	36332	4	2778.35	2	IAKDEGANAFFK	3	261	>NP_031476 GeneID:11739 Slc25a4	1309.67	1.86e-15	1.86e-15	IAKDEGANAFFK	3	261	>NP_031476 GeneID:11739 Slc25a4	1309.67	1.86e-15	1.86e-15	>NP_031476 GeneID:11739 Slc25a4-263->NP_031476 GeneID:11739 Slc25a4-263	Slc25a4	Slc25a4	263	263
204-1-6-1-6-1	F1_Agilent6_20160920_FL_mito_3_SCX_f30.mgf	intra	32559	5	3259.69	5	IAKDEGANAFFK	3	261	>NP_031476 GeneID:11739 Slc25a4	1309.67	1.39e-34	4.07e-47	LLLQVQHASKQISAEK	10	34	>NP_031476 GeneID:11739 Slc25a4	1792.02	6.53e-49	6.53e-49	>NP_031476 GeneID:11739 Slc25a4-263->NP_031476 GeneID:11739 Slc25a4-43	Slc25a4	Slc25a4	263	43
437-1-17-1-6-1	F1_Agilent6_20160920_FL_mito_3_SCX_f32.mgf	inter	25856	4	2563.27	1	KDAHSNLLAK	1	53	>NP_032121 GeneID:14467 Gbas	1095.6	2.38e-19	1.79e-31	IAKDEGANAFFK	3	261	>NP_031476 GeneID:11739 Slc25a4	1309.67	7.77e-42	1.8e-56	>NP_031476 GeneID:11739 Slc25a4-263->NP_032121 GeneID:14467 Gbas-53	Gbas	Slc25a4	53	263
459-1-2-1-7-1	F1_Agilent6_20160920_FL_mito_3_SCX_f27.mgf	inter	24183	4	2140.02	3	TGDKPR	4	54	>NP_075863 GeneID:67680 Sdhb	672.355	8.59e-14	8.59e-14	IAKDEGANAFFK	3	261	>NP_031476 GeneID:11739 Slc25a4	1309.67	5.02e-34	5.62e-45	>NP_031476 GeneID:11739 Slc25a4-263->NP_075863 GeneID:67680 Sdhb-57	Sdhb	Slc25a4	57	263
238-1-4-1-6-1	F1_Agilent6_20160920_FL_mito_3_SCX_f38.mgf	inter	28372	5	2721.3	5	DHCVAHKLFK	7	77	>NP_079917 GeneID:66576 Uqcrh	1253.63	2.23e-15	4.57e-30	IAKDEGANAFFK	3	261	>NP_031476 GeneID:11739 Slc25a4	1309.67	4.46e-42	4.46e-42	>NP_031476 GeneID:11739 Slc25a4-263->NP_079917 GeneID:66576 Uqcrh-83	Uqcrh	Slc25a4	83	263
17-1-30-1-6-1	F1_Agilent6_20160920_FL_mito_3_SCX_f25.mgf	inter	26819	4	2769.35	1	EKGSTASQVLQR	2	289	>NP_598429 GeneID:18674 Slc25a3	1302.69	6.78e-12	6.78e-12	IAKDEGANAFFK	3	261	>NP_031476 GeneID:11739 Slc25a4	1309.67	2.63e-22	2.63e-22	>NP_031476 GeneID:11739 Slc25a4-263->NP_598429 GeneID:18674 Slc25a3-290	Slc25a3	Slc25a4	290	263
20-1-30-1-6-1	F1_Agilent6_20160920_FL_mito_3_SCX_f26.mgf	inter	26765	4	2325.13	3	KLDQVEK	1	54	>NP_613063 GeneID:28080 Atp5o	858.481	9.79e-10	7.74e-17	IAKDEGANAFFK	3	261	>NP_031476 GeneID:11739 Slc25a4	1309.67	1.05e-32	2.5e-45	>NP_031476 GeneID:11739 Slc25a4-263->NP_613063 GeneID:28080 Atp5o-54	Atp5o	Slc25a4	54	263
81-1-3-1-6-1	F1_Agilent6_20160920_FL_mito_3_SCX_f26.mgf	inter	21496	4	2214.1	1	VSAKQSK	4	256	>NP_849209 GeneID:97212 Hadha	746.429	1.3e-08	8.82e-14	IAKDEGANAFFK	3	261	>NP_031476 GeneID:11739 Slc25a4	1309.67	2.52e-24	2.52e-24	>NP_031476 GeneID:11739 Slc25a4-263->NP_849209 GeneID:97212 Hadha-259	Hadha	Slc25a4	259	263
92-1-3-1-6-1	F1_Agilent6_20160920_FL_mito_3_SCX_f35.mgf	inter	24410	5	3045.63	4	KDAHSNLLAK	1	53	>NP_032121 GeneID:14467 Gbas	1095.6	1.75e-22	3.12e-36	LLLQVQHASKQISAEK	10	34	>NP_031476 GeneID:11739 Slc25a4	1792.02	7.38e-43	1.42e-63	>NP_031476 GeneID:11739 Slc25a4-43->NP_032121 GeneID:14467 Gbas-53	Gbas	Slc25a4	53	43
231-1-2-1-6-1	F1_Agilent6_20160920_FL_mito_3_SCX_f30.mgf	inter	24072	4	2904.52	1	KETSSLYK	1	63	>NP_032121 GeneID:14467 Gbas	954.502	5.86e-22	2.78e-27	LLLQVQHASKQISAEK	10	34	>NP_031476 GeneID:11739 Slc25a4	1792.02	1.4e-32	1.4e-50	>NP_031476 GeneID:11739 Slc25a4-43->NP_032121 GeneID:14467 Gbas-63	Gbas	Slc25a4	63	43
108-1-2-1-6-1	F1_Agilent6_20160920_FL_mito_3_SCX_f30.mgf	inter	25374	4	2771.45	2	KGEDFVK	1	329	>NP_032643 GeneID:17448 Mdh2	821.428	3.67e-15	5.31e-20	LLLQVQHASKQISAEK	10	34	>NP_031476 GeneID:11739 Slc25a4	1792.02	1.59e-37	4.59e-60	>NP_031476 GeneID:11739 Slc25a4-43->NP_032643 GeneID:17448 Mdh2-329	Mdh2	Slc25a4	329	43
229-1-1-1-5-1	F1_Agilent6_20160920_FL_mito_3_SCX_f35.mgf	inter	19427	4	2718.48	2	IAKTAHK	3	468	>NP_034339 GeneID:14194 Fh1	767.465	1.24e-09	7.39e-17	LLLQVQHASKQISAEK	10	34	>NP_031476 GeneID:11739 Slc25a4	1792.02	1.54e-20	5.06e-42	>NP_031476 GeneID:11739 Slc25a4-43->NP_034339 GeneID:14194 Fh1-470	Fh1	Slc25a4	470	43
431-1-9-1-7-1	F1_Agilent6_20160920_FL_mito_3_SCX_f37.mgf	inter	18264	5	2797.47	1	RDTNSKK	6	53	>NP_034455 GeneID:14719 Got2	847.451	2.15e-22	2.15e-22	LLLQVQHASKQISAEK	10	34	>NP_031476 GeneID:11739 Slc25a4	1792.02	8.74e-41	3.67e-60	>NP_031476 GeneID:11739 Slc25a4-43->NP_034455 GeneID:14719 Got2-58	Got2	Slc25a4	58	43
393-1-10-1-6-1	F1_Agilent6_20160920_FL_mito_3_SCX_f37.mgf	inter	19824	4	2872.54	1	IREYKSK	5	47	>NP_058035 GeneID:11957 Atp5j	922.524	2.89e-10	1.11e-16	LLLQVQHASKQISAEK	10	34	>NP_031476 GeneID:11739 Slc25a4	1792.02	8.93e-08	3.96e-29	>NP_031476 GeneID:11739 Slc25a4-43->NP_058035 GeneID:11957 Atp5j-51	Atp5j	Slc25a4	51	43
375-1-1-1-6-1	F1_Agilent6_20160920_FL_mito_3_SCX_f32.mgf	inter	29303	4	2746.48	2	KFAIYR	1	43	>NP_075863 GeneID:67680 Sdhb	796.46	9.3e-19	1.04e-23	LLLQVQHASKQISAEK	10	34	>NP_031476 GeneID:11739 Slc25a4	1792.02	3.14e-12	3.14e-30	>NP_031476 GeneID:11739 Slc25a4-43->NP_075863 GeneID:67680 Sdhb-43	Sdhb	Slc25a4	43	43
393-1-2-1-6-1	F1_Agilent6_20160920_FL_mito_3_SCX_f31.mgf	inter	19649	4	2622.37	2	TGDKPR	4	54	>NP_075863 GeneID:67680 Sdhb	672.355	1.39e-17	2.88e-24	LLLQVQHASKQISAEK	10	34	>NP_031476 GeneID:11739 Slc25a4	1792.02	9.84e-53	3.61e-73	>NP_031476 GeneID:11739 Slc25a4-43->NP_075863 GeneID:67680 Sdhb-57	Sdhb	Slc25a4	57	43
20-1-8-1-6-1	F1_Agilent6_20160920_FL_mito_3_SCX_f30.mgf	inter	26860	4	2807.55	4	PLKCVIK	3	737	>NP_542364 GeneID:11429 Aco2	856.52	0.0799497	1.85e-11	LLLQVQHASKQISAEK	10	34	>NP_031476 GeneID:11739 Slc25a4	1792.02	5.67e-11	1.41e-29	>NP_031476 GeneID:11739 Slc25a4-43->NP_542364 GeneID:11429 Aco2-739	Aco2	Slc25a4	739	43
406-1-3-1-6-1	F1_Agilent6_20160920_FL_mito_3_SCX_f31.mgf	inter	23072	4	2606.45	5	LKGALR	2	53	>NP_598427 GeneID:17995 Ndufv1	656.433	2.65e-14	2.65e-14	LLLQVQHASKQISAEK	10	34	>NP_031476 GeneID:11739 Slc25a4	1792.02	2.7e-26	1.09e-45	>NP_031476 GeneID:11739 Slc25a4-43->NP_598427 GeneID:17995 Ndufv1-54	Ndufv1	Slc25a4	54	43
258-1-13-1-4-1	F1_Agilent6_20160920_FL_mito_3_SCX_f30.mgf	inter	25945	5	2895.54	2	SLNDITKR	7	91	>NP_613063 GeneID:28080 Atp5o	945.524	9.5e-23	2.65e-29	LLLQVQHASKQISAEK	10	34	>NP_031476 GeneID:11739 Slc25a4	1792.02	3.02e-45	2.66e-63	>NP_031476 GeneID:11739 Slc25a4-43->NP_613063 GeneID:28080 Atp5o-97	Atp5o	Slc25a4	97	43
13-1-6-1-4-1	F1_Agilent6_20160920_FL_mito_3_SCX_f36.mgf	inter	28738	5	3199.72	2	QMVSKGFLGRK	5	621	>NP_849209 GeneID:97212 Hadha	1249.7	4.04e-24	1.04e-34	LLLQVQHASKQISAEK	10	34	>NP_031476 GeneID:11739 Slc25a4	1792.02	1.93e-47	5.15e-73	>NP_031476 GeneID:11739 Slc25a4-43->NP_849209 GeneID:97212 Hadha-625	Hadha	Slc25a4	625	43
398-2-3-1-19-1	F1_Agilent6_20160920_FL_mito_3_SCX_f28.mgf	inter	44897	4	2549.35	3	QILGQAKK	7	4	>NP_035016 GeneID:17992 Ndufa4	884.544	1.57e-22	1.57e-22	IPKEQGFLSFWR	3	61	>NP_031476 GeneID:11739 Slc25a4	1506.8	8.92e-35	1.37e-41	>NP_031476 GeneID:11739 Slc25a4-63->NP_035016 GeneID:17992 Ndufa4-10	Ndufa4	Slc25a4	10	63
441-1-14-1-19-1	F1_Agilent6_20160920_FL_mito_3_SCX_f27.mgf	inter	44893	4	2967.49	1	EKGSTASQVLQR	2	289	>NP_598429 GeneID:18674 Slc25a3	1302.69	4.96e-19	4.96e-19	IPKEQGFLSFWR	3	61	>NP_031476 GeneID:11739 Slc25a4	1506.8	1.33e-08	1.66e-15	>NP_031476 GeneID:11739 Slc25a4-63->NP_598429 GeneID:18674 Slc25a3-290	Slc25a3	Slc25a4	290	63
465-1-1-1-11-1	F1_Agilent6_20160920_FL_mito_3_SCX_f37.mgf	inter	25290	5	3275.6	9	KTGQAAGFSYTDANK	1	40	>NP_031834 GeneID:13063 Cycs	1557.74	2.21e-55	2.21e-55	YKQIFLGGVDRHK	2	95	>NP_031476 GeneID:11739 Slc25a4	1559.86	3.7e-09	6.23e-14	>NP_031476 GeneID:11739 Slc25a4-96->NP_031834 GeneID:13063 Cycs-40	Cycs	Slc25a4	40	96
2-1-11-1-5-1	F1_Agilent6_20160920_FL_mito_3_SCX_f37.mgf	inter	31836	5	3644.79	2	YKQIFLGGVDRHK	2	95	>NP_031476 GeneID:11739 Slc25a4	1559.86	3.57e-13	1.14e-25	NNPEPWNKLGPNEQYK	8	49	>NP_035016 GeneID:17992 Ndufa4	1926.92	8.32e-46	9.23e-60	>NP_031476 GeneID:11739 Slc25a4-96->NP_035016 GeneID:17992 Ndufa4-56	Slc25a4	Ndufa4	96	56
407-1-1-1-11-1	F1_Agilent6_20160920_FL_mito_3_SCX_f35.mgf	inter	30620	4	2409.18	2	KEGPDF	1	77	>NP_035016 GeneID:17992 Ndufa4	691.318	4.54e-11	4.54e-11	YKQIFLGGVDRHK	2	95	>NP_031476 GeneID:11739 Slc25a4	1559.86	7.87e-43	2.16e-60	>NP_031476 GeneID:11739 Slc25a4-96->NP_035016 GeneID:17992 Ndufa4-77	Ndufa4	Slc25a4	77	96
275-1-11-1-1-1	F1_Agilent6_20160920_FL_mito_3_SCX_f34.mgf	inter	27718	4	2911.36	1	YKQIFLGGVDR	2	95	>NP_031476 GeneID:11739 Slc25a4	1294.7	4.15e-52	3.69e-65	EHCEQLEKCVK	8	33	>NP_079917 GeneID:66576 Uqcrh	1458.66	7.9e-17	1.17e-25	>NP_031476 GeneID:11739 Slc25a4-96->NP_079917 GeneID:66576 Uqcrh-40	Slc25a4	Uqcrh	96	40
122-1-4-1-12-1	F1_Agilent6_20160920_FL_mito_3_SCX_f39.mgf	inter	29467	4	2706.33	1	DHCVAHKLFK	7	77	>NP_079917 GeneID:66576 Uqcrh	1253.63	0.00618657	2.15e-11	YKQIFLGGVDR	2	95	>NP_031476 GeneID:11739 Slc25a4	1294.7	5.69e-41	5.69e-41	>NP_031476 GeneID:11739 Slc25a4-96->NP_079917 GeneID:66576 Uqcrh-83	Uqcrh	Slc25a4	83	96
222-1-12-1-10-1	F1_Agilent6_20160920_FL_mito_3_SCX_f35.mgf	intra	31674	5	3662.75	4	LAADVGKAGAEREFK	7	141	>NP_031477 GeneID:11740 Slc25a5	1560.83	3.69e-46	5.93e-68	KGTDIMYTGTLDCWRK	1	245	>NP_031477 GeneID:11740 Slc25a5	1943.92	1.08e-47	3.14e-65	>NP_031477 GeneID:11740 Slc25a5-147->NP_031477 GeneID:11740 Slc25a5-245	Slc25a5	Slc25a5	147	245
219-1-12-1-8-1	F1_Agilent6_20160920_FL_mito_3_SCX_f34.mgf	intra	27528	5	3510.86	1	LAADVGKAGAEREFK	7	141	>NP_031477 GeneID:11740 Slc25a5	1560.83	8.37e-26	1.34e-47	LLLQVQHASKQITADK	10	34	>NP_031477 GeneID:11740 Slc25a5	1792.02	5.55e-49	3.17e-71	>NP_031477 GeneID:11740 Slc25a5-147->NP_031477 GeneID:11740 Slc25a5-43	Slc25a5	Slc25a5	147	43
131-1-7-1-10-1	F1_Agilent6_20160920_FL_mito_3_SCX_f26.mgf	intra	39014	4	2773.42	3	LAADVGKAGAER	7	141	>NP_031477 GeneID:11740 Slc25a5	1156.62	9.13e-55	9.5e-73	IPKEQGVLSFWR	3	61	>NP_031477 GeneID:11740 Slc25a5	1458.8	9.56e-41	4.93e-51	>NP_031477 GeneID:11740 Slc25a5-147->NP_031477 GeneID:11740 Slc25a5-63	Slc25a5	Slc25a5	147	63
444-1-7-1-10-1	F1_Agilent6_20160920_FL_mito_3_SCX_f26.mgf	intra	30073	4	2345.16	1	IYKSDGIK	3	164	>NP_031477 GeneID:11740 Slc25a5	922.512	2.25e-19	1.78e-26	EFKGLGDCLVK	3	153	>NP_031477 GeneID:11740 Slc25a5	1264.65	5.76e-34	5.76e-34	>NP_031477 GeneID:11740 Slc25a5-155->NP_031477 GeneID:11740 Slc25a5-166	Slc25a5	Slc25a5	166	155
291-1-9-1-10-1	F1_Agilent6_20160920_FL_mito_3_SCX_f31.mgf	intra	39512	5	3366.61	1	GLGDCLVKIYK	8	156	>NP_031477 GeneID:11740 Slc25a5	1264.68	3.23e-36	3.23e-36	KGTDIMYTGTLDCWRK	1	245	>NP_031477 GeneID:11740 Slc25a5	1943.92	2.07e-14	2.56e-29	>NP_031477 GeneID:11740 Slc25a5-163->NP_031477 GeneID:11740 Slc25a5-245	Slc25a5	Slc25a5	163	245
154-1-7-1-9-1	F1_Agilent6_20160920_FL_mito_3_SCX_f32.mgf	intra	30417	4	3024.44	5	IYKSDGIK	3	164	>NP_031477 GeneID:11740 Slc25a5	922.512	3.58e-20	6e-28	KGTDIMYTGTLDCWRK	1	245	>NP_031477 GeneID:11740 Slc25a5	1943.92	3.48e-07	4.43e-20	>NP_031477 GeneID:11740 Slc25a5-166->NP_031477 GeneID:11740 Slc25a5-245	Slc25a5	Slc25a5	166	245
361-1-7-1-10-1	F1_Agilent6_20160920_FL_mito_3_SCX_f34.mgf	intra	34733	5	3893.94	1	LLLQVQHASKQITADK	10	34	>NP_031477 GeneID:11740 Slc25a5	1792.02	3.49e-46	2.06e-69	KGTDIMYTGTLDCWRK	1	245	>NP_031477 GeneID:11740 Slc25a5	1943.92	2.11e-48	3.56e-62	>NP_031477 GeneID:11740 Slc25a5-245->NP_031477 GeneID:11740 Slc25a5-43	Slc25a5	Slc25a5	43	245
300-1-1-1-27-1	F1_Agilent6_20160920_FL_mito_3_SCX_f31.mgf	intra	39550	5	3147.53	2	EYFEKVHQ	5	250	>NP_031478 GeneID:11757 Prdx3	1078.51	2.33e-27	2.33e-27	KNGGLGHMNITLLSDITK	1	150	>NP_031478 GeneID:11757 Prdx3	1911.02	6.95e-49	5.24e-70	>NP_031478 GeneID:11757 Prdx3-150->NP_031478 GeneID:11757 Prdx3-254	Prdx3	Prdx3	254	150
329-1-5-1-20-1	F1_Agilent6_20160920_FL_mito_3_SCX_f24.mgf	intra	36619	4	3508.66	3	PSPTASKEYFEK	7	243	>NP_031478 GeneID:11757 Prdx3	1382.67	1	4.32e-10	GTAVVNGEFKELSLDDFK	10	75	>NP_031478 GeneID:11757 Prdx3	1967.98	2.96e-07	6.27e-15	>NP_031478 GeneID:11757 Prdx3-249->NP_031478 GeneID:11757 Prdx3-84	Prdx3	Prdx3	249	84
408-1-1-1-6-1	F1_Agilent6_20160920_FL_mito_3_SCX_f25.mgf	inter	16738	4	2500.1	1	EYFEKVHQ	5	250	>NP_031478 GeneID:11757 Prdx3	1078.51	1.43e-34	1.43e-34	SDGKISEQSDAK	4	528	>NP_031531 GeneID:11946 Atp5a1	1263.59	7.18e-38	1.58e-45	>NP_031478 GeneID:11757 Prdx3-254->NP_031531 GeneID:11946 Atp5a1-531	Prdx3	Atp5a1	254	531
261-1-1-1-6-1	F1_Agilent6_20160920_FL_mito_3_SCX_f25.mgf	inter	19920	4	2508.22	1	EYFEKVHQ	5	250	>NP_031478 GeneID:11757 Prdx3	1078.51	2.28e-28	2.28e-28	IQEAGTEVVKAK	10	230	>NP_032643 GeneID:17448 Mdh2	1271.71	7.58e-47	6.74e-60	>NP_031478 GeneID:11757 Prdx3-254->NP_032643 GeneID:17448 Mdh2-239	Prdx3	Mdh2	254	239
251-2-1-1-1-1	F1_Agilent6_20160920_FL_mito_3_SCX_f25.mgf	inter	23734	4	2448.2	8	EYFEKVHQ	5	250	>NP_031478 GeneID:11757 Prdx3	1078.51	1.96e-12	1.96e-12	GQKVLDSGAPIK	3	122	>NP_058054 GeneID:11947 Atp5b	1211.69	1.06e-20	2.68e-32	>NP_031478 GeneID:11757 Prdx3-254->NP_058054 GeneID:11947 Atp5b-124	Prdx3	Atp5b	254	124
23-1-1-1-11-1	F1_Agilent6_20160920_FL_mito_3_SCX_f30.mgf	inter	31903	5	3245.6	8	EYFEKVHQ	5	250	>NP_031478 GeneID:11757 Prdx3	1078.51	2.09e-14	2.09e-14	IMNVIGEPIDERGPIKTK	16	144	>NP_058054 GeneID:11947 Atp5b	2009.1	2.98e-42	5.47e-54	>NP_031478 GeneID:11757 Prdx3-254->NP_058054 GeneID:11947 Atp5b-159	Prdx3	Atp5b	254	159
110-1-9-1-11-1	F1_Agilent6_20160920_FL_mito_3_SCX_f29.mgf	inter	29683	5	3167.71	4	LIKEGDVVK	3	124	>NP_031531 GeneID:11946 Atp5a1	999.596	3.88e-12	3.88e-12	IMNVIGEPIDERGPIKTK	16	144	>NP_058054 GeneID:11947 Atp5b	2009.1	1.43e-36	4.63e-46	>NP_031531 GeneID:11946 Atp5a1-126->NP_058054 GeneID:11947 Atp5b-159	Atp5a1	Atp5b	126	159
134-1-9-1-17-1	F1_Agilent6_20160920_FL_mito_3_SCX_f24.mgf	inter	34541	4	2916.54	4	LIKEGDVVK	3	124	>NP_031531 GeneID:11946 Atp5a1	999.596	2.75e-14	5.58e-23	LEIKTDPSIMGGMIVR	4	173	>NP_613063 GeneID:28080 Atp5o	1758.94	3.17e-54	3.62e-72	>NP_031531 GeneID:11946 Atp5a1-126->NP_613063 GeneID:28080 Atp5o-176	Atp5a1	Atp5o	126	176
269-1-4-1-20-1	F1_Agilent6_20160920_FL_mito_3_SCX_f32.mgf	inter	16459	5	2341.2	2	YVDMSAKSK	7	193	>NP_613063 GeneID:28080 Atp5o	1027.5	4.99e-48	1.07e-58	LIKEGDVVKR	3	124	>NP_031531 GeneID:11946 Atp5a1	1155.7	2.88e-42	2.88e-42	>NP_031531 GeneID:11946 Atp5a1-126->NP_613063 GeneID:28080 Atp5o-199	Atp5o	Atp5a1	199	126
494-1-11-1-2-1	F1_Agilent6_20160920_FL_mito_3_SCX_f27.mgf	inter	30997	4	2235.17	1	LIKEGDVVK	3	124	>NP_031531 GeneID:11946 Atp5a1	999.596	5.59e-30	4.2e-39	LSKAMREML	3	205	>NP_613063 GeneID:28080 Atp5o	1077.57	3.04e-34	8.18e-44	>NP_031531 GeneID:11946 Atp5a1-126->NP_613063 GeneID:28080 Atp5o-207	Atp5a1	Atp5o	126	207
72-1-11-1-5-1	F1_Agilent6_20160920_FL_mito_3_SCX_f25.mgf	inter	36208	4	2529.43	5	LIKEGDVVK	3	124	>NP_031531 GeneID:11946 Atp5a1	999.596	1.47e-26	1.16e-34	VSLAVLNPYIKR	11	74	>NP_613063 GeneID:28080 Atp5o	1371.82	5.59e-53	3.17e-63	>NP_031531 GeneID:11946 Atp5a1-126->NP_613063 GeneID:28080 Atp5o-84	Atp5a1	Atp5o	126	84
441-1-9-1-12-1	F1_Agilent6_20160920_FL_mito_3_SCX_f25.mgf	inter	22595	4	2174.18	3	LIKEGDVVK	3	124	>NP_031531 GeneID:11946 Atp5a1	999.596	3.63e-24	3.63e-24	VKSLNDITK	2	89	>NP_613063 GeneID:28080 Atp5o	1016.59	1.03e-15	1.16e-20	>NP_031531 GeneID:11946 Atp5a1-126->NP_613063 GeneID:28080 Atp5o-90	Atp5a1	Atp5o	126	90
233-1-12-1-3-1	F1_Agilent6_20160920_FL_mito_3_SCX_f36.mgf	inter	8460	4	2014.98	1	EGDVVKR	6	127	>NP_031531 GeneID:11946 Atp5a1	801.434	9.25e-10	9.25e-10	KHGVYNPNK	1	157	>NP_032643 GeneID:17448 Mdh2	1055.55	4.39e-05	3.1e-13	>NP_031531 GeneID:11946 Atp5a1-132->NP_032643 GeneID:17448 Mdh2-157	Atp5a1	Mdh2	132	157
391-1-15-1-6-1	F1_Agilent6_20160920_FL_mito_3_SCX_f26.mgf	inter	20903	4	1987.04	1	EGDVVKR	6	127	>NP_031531 GeneID:11946 Atp5a1	801.434	1.83e-24	1.83e-24	GLEKNLGIGK	4	298	>NP_032643 GeneID:17448 Mdh2	1027.6	1e-43	9.57e-56	>NP_031531 GeneID:11946 Atp5a1-132->NP_032643 GeneID:17448 Mdh2-301	Atp5a1	Mdh2	132	301
23-1-14-1-4-1	F1_Agilent6_20160920_FL_mito_3_SCX_f34.mgf	inter	13917	4	2340.21	1	EGDVVKR	6	127	>NP_031531 GeneID:11946 Atp5a1	801.434	1.7e-14	1.7e-14	HVVKSISVQQEK	4	222	>NP_033855 GeneID:11950 Atp5f1	1380.77	1.19e-36	1.09e-51	>NP_031531 GeneID:11946 Atp5a1-132->NP_033855 GeneID:11950 Atp5f1-225	Atp5a1	Atp5f1	132	225
442-1-12-1-5-1	F1_Agilent6_20160920_FL_mito_3_SCX_f26.mgf	inter	17464	4	1989.06	9	EGDVVKR	6	127	>NP_031531 GeneID:11946 Atp5a1	801.434	1.01e-16	1.01e-16	TQLVSNLKK	8	356	>NP_034455 GeneID:14719 Got2	1029.62	4.33e-26	7.28e-31	>NP_031531 GeneID:11946 Atp5a1-132->NP_034455 GeneID:14719 Got2-363	Atp5a1	Got2	132	363
106-1-1-1-15-1	F1_Agilent6_20160920_FL_mito_3_SCX_f26.mgf	inter	6824	4	1649.87	3	ITTTKK	5	346	>NP_058054 GeneID:11947 Atp5b	690.428	1.83e-13	1.83e-13	EGDVVKR	6	127	>NP_031531 GeneID:11946 Atp5a1	801.434	5.55e-15	5.55e-15	>NP_031531 GeneID:11946 Atp5a1-132->NP_058054 GeneID:11947 Atp5b-350	Atp5b	Atp5a1	350	132
39-2-15-1-4-1	F1_Agilent6_20160920_FL_mito_3_SCX_f35.mgf	inter	8198	4	1915.93	2	EGDVVKR	6	127	>NP_031531 GeneID:11946 Atp5a1	801.434	1.48e-12	1.48e-12	FGKGGQAHR	3	180	>NP_075770 GeneID:66945 Sdha	956.494	5.74e-24	1.04e-33	>NP_031531 GeneID:11946 Atp5a1-132->NP_075770 GeneID:66945 Sdha-182	Atp5a1	Sdha	132	182
368-1-13-1-22-1	F1_Agilent6_20160920_FL_mito_3_SCX_f38.mgf	inter	24078	6	3760.88	2	EGDVVKR	6	127	>NP_031531 GeneID:11946 Atp5a1	801.434	5.2e-10	5.2e-10	VAVPSTIHCDHLIEAQVGGEKDLRR	21	118	>NP_542364 GeneID:11429 Aco2	2799.44	1.01e-16	3.45e-38	>NP_031531 GeneID:11946 Atp5a1-132->NP_542364 GeneID:11429 Aco2-138	Atp5a1	Aco2	132	138
306-1-12-1-12-1	F1_Agilent6_20160920_FL_mito_3_SCX_f25.mgf	inter	18250	4	2199.05	3	EGDVVKR	6	127	>NP_031531 GeneID:11946 Atp5a1	801.434	1.2e-16	1.2e-16	IGEKYVDMSAK	4	189	>NP_613063 GeneID:28080 Atp5o	1239.62	7.87e-29	3.05e-41	>NP_031531 GeneID:11946 Atp5a1-132->NP_613063 GeneID:28080 Atp5o-192	Atp5a1	Atp5o	132	192
306-1-12-1-4-1	F1_Agilent6_20160920_FL_mito_3_SCX_f26.mgf	inter	13323	4	1986.94	1	EGDVVKR	6	127	>NP_031531 GeneID:11946 Atp5a1	801.434	6.31e-35	6.31e-35	YVDMSAKSK	7	193	>NP_613063 GeneID:28080 Atp5o	1027.5	1.11e-50	3.8e-62	>NP_031531 GeneID:11946 Atp5a1-132->NP_613063 GeneID:28080 Atp5o-199	Atp5a1	Atp5o	132	199
456-1-10-1-13-1	F1_Agilent6_20160920_FL_mito_3_SCX_f27.mgf	inter	11537	4	1674.9	1	IQKLSK	3	202	>NP_613063 GeneID:28080 Atp5o	715.459	1.33e-20	5.73e-25	EGDVVKR	6	127	>NP_031531 GeneID:11946 Atp5a1	801.434	1.28e-30	1.28e-30	>NP_031531 GeneID:11946 Atp5a1-132->NP_613063 GeneID:28080 Atp5o-204	Atp5o	Atp5a1	204	132
339-2-13-1-1-1	F1_Agilent6_20160920_FL_mito_3_SCX_f28.mgf	inter	26311	4	2037.01	2	EGDVVKR	6	127	>NP_031531 GeneID:11946 Atp5a1	801.434	6.16e-32	6.16e-32	LSKAMREML	3	205	>NP_613063 GeneID:28080 Atp5o	1077.57	5.41e-32	1.45e-41	>NP_031531 GeneID:11946 Atp5a1-132->NP_613063 GeneID:28080 Atp5o-207	Atp5a1	Atp5o	132	207
334-1-15-1-4-1	F1_Agilent6_20160920_FL_mito_3_SCX_f26.mgf	inter	17047	4	1956.04	1	EGDVVKR	6	127	>NP_031531 GeneID:11946 Atp5a1	801.434	4.88e-28	4.88e-28	VGQLLKDPK	6	65	>NP_613063 GeneID:28080 Atp5o	996.597	5.22e-33	1.06e-41	>NP_031531 GeneID:11946 Atp5a1-132->NP_613063 GeneID:28080 Atp5o-70	Atp5a1	Atp5o	132	70
440-1-15-1-15-1	F1_Agilent6_20160920_FL_mito_3_SCX_f35.mgf	inter	5732	4	1688.92	1	RTVKVK	4	85	>NP_613063 GeneID:28080 Atp5o	729.486	1.04e-13	1.04e-13	EGDVVKR	6	127	>NP_031531 GeneID:11946 Atp5a1	801.434	1.96e-17	1.96e-17	>NP_031531 GeneID:11946 Atp5a1-132->NP_613063 GeneID:28080 Atp5o-88	Atp5o	Atp5a1	88	132
156-1-14-1-9-1	F1_Agilent6_20160920_FL_mito_3_SCX_f25.mgf	inter	17691	4	2208.11	3	EGDVVKR	6	127	>NP_031531 GeneID:11946 Atp5a1	801.434	3.22e-12	3.22e-12	LVFTPKDGSSAK	6	194	>NP_766599 GeneID:269951 Idh2	1248.67	1.47e-23	1.88e-32	>NP_031531 GeneID:11946 Atp5a1-132->NP_766599 GeneID:269951 Idh2-199	Atp5a1	Idh2	132	199
445-1-14-1-3-1	F1_Agilent6_20160920_FL_mito_3_SCX_f27.mgf	inter	11491	4	1825.85	3	EGDVVKR	6	127	>NP_031531 GeneID:11946 Atp5a1	801.434	3.25e-15	3.25e-15	TDFDKNK	5	276	>NP_766599 GeneID:269951 Idh2	866.413	2.14e-17	2.14e-17	>NP_031531 GeneID:11946 Atp5a1-132->NP_766599 GeneID:269951 Idh2-280	Atp5a1	Idh2	132	280
119-1-14-1-7-1	F1_Agilent6_20160920_FL_mito_3_SCX_f36.mgf	inter	18318	4	2104.01	1	EGDVVKR	6	127	>NP_031531 GeneID:11946 Atp5a1	801.434	6.87e-12	6.87e-12	NKIWYEHR	2	281	>NP_766599 GeneID:269951 Idh2	1144.58	2.61e-15	2.61e-15	>NP_031531 GeneID:11946 Atp5a1-132->NP_766599 GeneID:269951 Idh2-282	Atp5a1	Idh2	132	282
451-1-6-1-29-1	F1_Agilent6_20160920_FL_mito_3_SCX_f32.mgf	intra	29591	5	3024.63	1	RSTVAQLVKR	9	253	>NP_031531 GeneID:11946 Atp5a1	1156.7	3.08e-55	1.76e-64	VVDALGNAIDGKGPIGSK	12	150	>NP_031531 GeneID:11946 Atp5a1	1709.93	7.83e-50	7.96e-78	>NP_031531 GeneID:11946 Atp5a1-161->NP_031531 GeneID:11946 Atp5a1-261	Atp5a1	Atp5a1	261	161
248-1-7-1-23-1	F1_Agilent6_20160920_FL_mito_3_SCX_f24.mgf	inter	25899	4	2734.4	1	LKQMYGK	2	78	>NP_058035 GeneID:11957 Atp5j	866.468	1.21e-14	3.63e-21	VVDALGNAIDGKGPIGSK	12	150	>NP_031531 GeneID:11946 Atp5a1	1709.93	2.19e-51	6.51e-67	>NP_031531 GeneID:11946 Atp5a1-161->NP_058035 GeneID:11957 Atp5j-79	Atp5j	Atp5a1	79	161
155-1-1-1-24-1	F1_Agilent6_20160920_FL_mito_3_SCX_f24.mgf	inter	22026	5	2558.36	2	ITTTKK	5	346	>NP_058054 GeneID:11947 Atp5b	690.428	1.22e-19	1.22e-19	VVDALGNAIDGKGPIGSK	12	150	>NP_031531 GeneID:11946 Atp5a1	1709.93	3.16e-51	3.16e-51	>NP_031531 GeneID:11946 Atp5a1-161->NP_058054 GeneID:11947 Atp5b-350	Atp5b	Atp5a1	350	161
414-1-6-1-100-1	F1_Agilent6_20160920_FL_mito_3_SCX_f25.mgf	inter	28333	4	2603.37	1	KYNALK	1	73	>NP_082138 GeneID:71679 Atp5h	735.428	3.7e-11	3.7e-11	VVDALGNAIDGKGPIGSK	12	150	>NP_031531 GeneID:11946 Atp5a1	1709.93	1.11e-51	3.45e-61	>NP_031531 GeneID:11946 Atp5a1-161->NP_082138 GeneID:71679 Atp5h-73	Atp5h	Atp5a1	73	161
71-1-10-1-10-1	F1_Agilent6_20160920_FL_mito_3_SCX_f28.mgf	intra	11801	4	1786.93	1	GPIGSKTR	6	162	>NP_031531 GeneID:11946 Atp5a1	814.466	1.14e-20	3.68e-30	GPIGSKTR	6	162	>NP_031531 GeneID:11946 Atp5a1	814.466	1.14e-20	3.68e-30	>NP_031531 GeneID:11946 Atp5a1-167->NP_031531 GeneID:11946 Atp5a1-167	Atp5a1	Atp5a1	167	167
99-1-10-1-1-1	F1_Agilent6_20160920_FL_mito_3_SCX_f26.mgf	intra	27063	4	2092.18	1	GPIGSKTR	6	162	>NP_031531 GeneID:11946 Atp5a1	814.466	1.15e-35	6e-44	VGLKAPGIIPR	4	172	>NP_031531 GeneID:11946 Atp5a1	1119.71	9.4e-31	9.48e-43	>NP_031531 GeneID:11946 Atp5a1-167->NP_031531 GeneID:11946 Atp5a1-175	Atp5a1	Atp5a1	167	175
230-1-10-1-15-1	F1_Agilent6_20160920_FL_mito_3_SCX_f40.mgf	intra	6020	4	2309.14	1	GPIGSKTR	6	162	>NP_031531 GeneID:11946 Atp5a1	814.466	1.68e-21	8.8e-30	RFNDGTDEKKK	9	231	>NP_031531 GeneID:11946 Atp5a1	1336.67	2.11e-44	3.57e-59	>NP_031531 GeneID:11946 Atp5a1-167->NP_031531 GeneID:11946 Atp5a1-239	Atp5a1	Atp5a1	167	239
379-1-10-1-19-1	F1_Agilent6_20160920_FL_mito_3_SCX_f30.mgf	intra	29693	4	2673.34	2	GPIGSKTR	6	162	>NP_031531 GeneID:11946 Atp5a1	814.466	1.1e-32	3.54e-42	DNGKHALIIYDDLSK	4	302	>NP_031531 GeneID:11946 Atp5a1	1700.87	7.5e-52	3.66e-68	>NP_031531 GeneID:11946 Atp5a1-167->NP_031531 GeneID:11946 Atp5a1-305	Atp5a1	Atp5a1	167	305
416-1-10-1-6-1	F1_Agilent6_20160920_FL_mito_3_SCX_f25.mgf	intra	8843	4	2236.06	6	GPIGSKTR	6	162	>NP_031531 GeneID:11946 Atp5a1	814.466	1.04e-32	2.4e-42	SDGKISEQSDAK	4	528	>NP_031531 GeneID:11946 Atp5a1	1263.59	1.14e-47	6.5e-57	>NP_031531 GeneID:11946 Atp5a1-167->NP_031531 GeneID:11946 Atp5a1-531	Atp5a1	Atp5a1	167	531
259-1-10-1-12-1	F1_Agilent6_20160920_FL_mito_3_SCX_f26.mgf	intra	13168	4	2090.07	1	GPIGSKTR	6	162	>NP_031531 GeneID:11946 Atp5a1	814.466	4e-38	6.57e-48	ISEQSDAKLK	8	532	>NP_031531 GeneID:11946 Atp5a1	1117.6	3.21e-45	2.7e-56	>NP_031531 GeneID:11946 Atp5a1-167->NP_031531 GeneID:11946 Atp5a1-539	Atp5a1	Atp5a1	167	539
139-1-39-1-2-1	F1_Agilent6_20160920_FL_mito_3_SCX_f25.mgf	inter	38172	4	2990.43	3	GPIGSKTR	6	162	>NP_031531 GeneID:11946 Atp5a1	814.466	6.51e-21	2.5e-29	TPMTSQKTFESLVDFCK	7	186	>NP_032238 GeneID:15107 Hadh	2017.95	6.54e-53	8.85e-70	>NP_031531 GeneID:11946 Atp5a1-167->NP_032238 GeneID:15107 Hadh-192	Atp5a1	Hadh	167	192
444-1-10-1-3-1	F1_Agilent6_20160920_FL_mito_3_SCX_f36.mgf	inter	9272	4	2028.02	2	GPIGSKTR	6	162	>NP_031531 GeneID:11946 Atp5a1	814.466	5.33e-35	1.72e-44	KHGVYNPNK	1	157	>NP_032643 GeneID:17448 Mdh2	1055.55	3.67e-27	2.62e-37	>NP_031531 GeneID:11946 Atp5a1-167->NP_032643 GeneID:17448 Mdh2-157	Atp5a1	Mdh2	167	157
110-1-9-1-6-1	F1_Agilent6_20160920_FL_mito_3_SCX_f26.mgf	inter	21598	4	2000.07	1	GPIGSKTR	6	162	>NP_031531 GeneID:11946 Atp5a1	814.466	1.55e-20	6.88e-28	GLEKNLGIGK	4	298	>NP_032643 GeneID:17448 Mdh2	1027.6	1.9e-34	2.54e-44	>NP_031531 GeneID:11946 Atp5a1-167->NP_032643 GeneID:17448 Mdh2-301	Atp5a1	Mdh2	167	301
227-1-10-1-12-1	F1_Agilent6_20160920_FL_mito_3_SCX_f25.mgf	inter	46049	4	2930.52	3	GPIGSKTR	6	162	>NP_031531 GeneID:11946 Atp5a1	814.466	3.3e-18	1.87e-25	ITPFEEKMIAEAIPELK	7	308	>NP_032643 GeneID:17448 Mdh2	1958.04	2.46e-42	2.27e-53	>NP_031531 GeneID:11946 Atp5a1-167->NP_032643 GeneID:17448 Mdh2-314	Atp5a1	Mdh2	167	314
155-1-10-1-4-1	F1_Agilent6_20160920_FL_mito_3_SCX_f27.mgf	inter	16122	4	1793.9	1	GPIGSKTR	6	162	>NP_031531 GeneID:11946 Atp5a1	814.466	2.45e-42	2.45e-42	KGEDFVK	1	329	>NP_032643 GeneID:17448 Mdh2	821.428	4.96e-25	1.14e-29	>NP_031531 GeneID:11946 Atp5a1-167->NP_032643 GeneID:17448 Mdh2-329	Atp5a1	Mdh2	167	329
345-1-9-1-13-1	F1_Agilent6_20160920_FL_mito_3_SCX_f26.mgf	inter	20761	4	2463.27	4	GPIGSKTR	6	162	>NP_031531 GeneID:11946 Atp5a1	814.466	6.44e-09	5.82e-17	ILGYIKSGQQEGAK	6	372	>NP_033786 GeneID:11669 Aldh2	1490.81	9.01e-13	9.01e-13	>NP_031531 GeneID:11946 Atp5a1-167->NP_033786 GeneID:11669 Aldh2-377	Atp5a1	Aldh2	167	377
198-1-10-1-2-1	F1_Agilent6_20160920_FL_mito_3_SCX_f34.mgf	inter	14633	4	2353.24	2	GPIGSKTR	6	162	>NP_031531 GeneID:11946 Atp5a1	814.466	1.03e-32	3.3e-42	HVVKSISVQQEK	4	222	>NP_033855 GeneID:11950 Atp5f1	1380.77	1.94e-44	3.68e-64	>NP_031531 GeneID:11946 Atp5a1-167->NP_033855 GeneID:11950 Atp5f1-225	Atp5a1	Atp5f1	167	225
476-2-10-1-12-1	F1_Agilent6_20160920_FL_mito_3_SCX_f25.mgf	inter	20771	4	2431.24	2	GPIGSKTR	6	162	>NP_031531 GeneID:11946 Atp5a1	814.466	4.56e-10	4.37e-16	SISVQQEKETIAK	8	226	>NP_033855 GeneID:11950 Atp5f1	1459.79	7.77e-14	7.9e-21	>NP_031531 GeneID:11946 Atp5a1-167->NP_033855 GeneID:11950 Atp5f1-233	Atp5a1	Atp5f1	167	233
273-1-42-1-3-1	F1_Agilent6_20160920_FL_mito_3_SCX_f33.mgf	inter	20310	4	2522.19	2	GPIGSKTR	6	162	>NP_031531 GeneID:11946 Atp5a1	814.466	7.62e-21	1.84e-28	EKADWSSLSRDEK	2	66	>NP_034071 GeneID:12857 Cox4i1	1549.74	3.38e-24	1.75e-28	>NP_031531 GeneID:11946 Atp5a1-167->NP_034071 GeneID:12857 Cox4i1-67	Atp5a1	Cox4i1	167	67
78-1-10-1-9-1	F1_Agilent6_20160920_FL_mito_3_SCX_f25.mgf	inter	25046	4	2595.27	1	GPIGSKTR	6	162	>NP_031531 GeneID:11946 Atp5a1	814.466	5.95e-20	1.66e-28	VGAFTVVCKDAEEAK	9	288	>NP_034455 GeneID:14719 Got2	1622.8	5.22e-38	5.22e-38	>NP_031531 GeneID:11946 Atp5a1-167->NP_034455 GeneID:14719 Got2-296	Atp5a1	Got2	167	296
306-1-10-1-10-1	F1_Agilent6_20160920_FL_mito_3_SCX_f31.mgf	inter	17769	4	2474.24	1	GPIGSKTR	6	162	>NP_031531 GeneID:11946 Atp5a1	814.466	1.36e-27	2.38e-35	DAEEAKRVESQLK	6	297	>NP_034455 GeneID:14719 Got2	1501.77	3.68e-18	1.19e-29	>NP_031531 GeneID:11946 Atp5a1-167->NP_034455 GeneID:14719 Got2-302	Atp5a1	Got2	167	302
208-1-10-1-8-1	F1_Agilent6_20160920_FL_mito_3_SCX_f28.mgf	inter	24261	4	2030.06	1	GPIGSKTR	6	162	>NP_031531 GeneID:11946 Atp5a1	814.466	1.04e-36	5.45e-45	KQWLQEVK	1	338	>NP_034455 GeneID:14719 Got2	1057.59	2.73e-41	1.27e-49	>NP_031531 GeneID:11946 Atp5a1-167->NP_034455 GeneID:14719 Got2-338	Atp5a1	Got2	167	338
98-1-10-1-10-1	F1_Agilent6_20160920_FL_mito_3_SCX_f25.mgf	inter	15400	4	2243.15	8	GPIGSKTR	6	162	>NP_031531 GeneID:11946 Atp5a1	814.466	8.28e-25	2.31e-33	AEAQIAAKNLDK	8	83	>NP_034455 GeneID:14719 Got2	1270.69	1.63e-55	6.24e-72	>NP_031531 GeneID:11946 Atp5a1-167->NP_034455 GeneID:14719 Got2-90	Atp5a1	Got2	167	90
471-1-9-1-14-1	F1_Agilent6_20160920_FL_mito_3_SCX_f42.mgf	inter	15961	5	3494.69	5	GPIGSKTR	6	162	>NP_031531 GeneID:11946 Atp5a1	814.466	0.0390268	2.49e-10	HHAAYVNNLNATEEKYHEALAK	15	54	>NP_038699 GeneID:20656 Sod2	2522.23	1.76e-07	4.33e-20	>NP_031531 GeneID:11946 Atp5a1-167->NP_038699 GeneID:20656 Sod2-68	Atp5a1	Sod2	167	68
329-1-10-1-10-1	F1_Agilent6_20160920_FL_mito_3_SCX_f36.mgf	inter	8848	4	1894.99	2	GPIGSKTR	6	162	>NP_031531 GeneID:11946 Atp5a1	814.466	6.63e-42	3.46e-50	IREYKSK	5	47	>NP_058035 GeneID:11957 Atp5j	922.524	1.5e-22	5.63e-30	>NP_031531 GeneID:11946 Atp5a1-167->NP_058035 GeneID:11957 Atp5j-51	Atp5a1	Atp5j	167	51
8-1-10-1-7-1	F1_Agilent6_20160920_FL_mito_3_SCX_f28.mgf	inter	15154	4	1838.94	3	GPIGSKTR	6	162	>NP_031531 GeneID:11946 Atp5a1	814.466	1.27e-34	3.55e-43	LKQMYGK	2	78	>NP_058035 GeneID:11957 Atp5j	866.468	1.77e-24	1.77e-24	>NP_031531 GeneID:11946 Atp5a1-167->NP_058035 GeneID:11957 Atp5j-79	Atp5a1	Atp5j	167	79
145-1-18-1-1-1	F1_Agilent6_20160920_FL_mito_3_SCX_f26.mgf	inter	18187	4	2183.13	10	GPIGSKTR	6	162	>NP_031531 GeneID:11946 Atp5a1	814.466	3.79e-17	1.69e-26	GQKVLDSGAPIK	3	122	>NP_058054 GeneID:11947 Atp5b	1211.69	3.03e-17	3.84e-31	>NP_031531 GeneID:11946 Atp5a1-167->NP_058054 GeneID:11947 Atp5b-124	Atp5a1	Atp5b	167	124
3-1-10-1-13-1	F1_Agilent6_20160920_FL_mito_3_SCX_f24.mgf	inter	30697	4	2890.56	4	GPIGSKTR	6	162	>NP_031531 GeneID:11946 Atp5a1	814.466	2.18e-19	1.97e-27	VLDSGAPIKIPVGPETLGR	9	125	>NP_058054 GeneID:11947 Atp5b	1918.09	4.64e-53	5.38e-65	>NP_031531 GeneID:11946 Atp5a1-167->NP_058054 GeneID:11947 Atp5b-133	Atp5a1	Atp5b	167	133
26-1-9-1-11-1	F1_Agilent6_20160920_FL_mito_3_SCX_f30.mgf	inter	26878	5	2981.56	9	GPIGSKTR	6	162	>NP_031531 GeneID:11946 Atp5a1	814.466	6.25e-36	2.01e-45	IMNVIGEPIDERGPIKTK	16	144	>NP_058054 GeneID:11947 Atp5b	2009.1	3.61e-51	9.47e-68	>NP_031531 GeneID:11946 Atp5a1-167->NP_058054 GeneID:11947 Atp5b-159	Atp5a1	Atp5b	167	159
491-1-10-1-14-1	F1_Agilent6_20160920_FL_mito_3_SCX_f36.mgf	inter	41716	5	3791.83	4	GPIGSKTR	6	162	>NP_031531 GeneID:11946 Atp5a1	814.466	5.99e-21	1.97e-28	TREGNDLYHEMIESGVINLKDATSK	20	240	>NP_058054 GeneID:11947 Atp5b	2819.38	2.53e-53	1.11e-82	>NP_031531 GeneID:11946 Atp5a1-167->NP_058054 GeneID:11947 Atp5b-259	Atp5a1	Atp5b	167	259
163-1-1-1-10-1	F1_Agilent6_20160920_FL_mito_3_SCX_f27.mgf	inter	8362	4	1662.9	4	ITTTKK	5	346	>NP_058054 GeneID:11947 Atp5b	690.428	1.03e-27	1.03e-27	GPIGSKTR	6	162	>NP_031531 GeneID:11946 Atp5a1	814.466	3.98e-39	2.08e-47	>NP_031531 GeneID:11946 Atp5a1-167->NP_058054 GeneID:11947 Atp5b-350	Atp5b	Atp5a1	350	167
128-1-10-1-4-1	F1_Agilent6_20160920_FL_mito_3_SCX_f26.mgf	inter	23541	4	2012.13	3	GPIGSKTR	6	162	>NP_031531 GeneID:11946 Atp5a1	814.466	3.59e-25	3.59e-25	LVPLKETIK	5	481	>NP_058054 GeneID:11947 Atp5b	1039.66	1.3e-26	1.3e-26	>NP_031531 GeneID:11946 Atp5a1-167->NP_058054 GeneID:11947 Atp5b-485	Atp5a1	Atp5b	167	485
307-2-10-1-15-1	F1_Agilent6_20160920_FL_mito_3_SCX_f32.mgf	inter	29034	4	2566.39	1	GPIGSKTR	6	162	>NP_031531 GeneID:11946 Atp5a1	814.466	1.14e-08	5.67e-15	GGQKHLGLPVFNTVK	4	91	>NP_063932 GeneID:56451 Suclg1	1593.9	4.12e-05	4.97e-18	>NP_031531 GeneID:11946 Atp5a1-167->NP_063932 GeneID:56451 Suclg1-94	Atp5a1	Suclg1	167	94
293-1-10-1-4-1	F1_Agilent6_20160920_FL_mito_3_SCX_f35.mgf	inter	9154	4	1928.96	2	GPIGSKTR	6	162	>NP_031531 GeneID:11946 Atp5a1	814.466	2.48e-45	8e-55	FGKGGQAHR	3	180	>NP_075770 GeneID:66945 Sdha	956.494	2.3e-30	1.48e-45	>NP_031531 GeneID:11946 Atp5a1-167->NP_075770 GeneID:66945 Sdha-182	Atp5a1	Sdha	167	182
409-1-34-1-5-1	F1_Agilent6_20160920_FL_mito_3_SCX_f26.mgf	inter	29969	4	2618.28	2	GPIGSKTR	6	162	>NP_031531 GeneID:11946 Atp5a1	814.466	3.79e-14	8.92e-20	ANAGEESVMNLDKLR	13	486	>NP_075770 GeneID:66945 Sdha	1645.81	8.49e-29	8.49e-29	>NP_031531 GeneID:11946 Atp5a1-167->NP_075770 GeneID:66945 Sdha-498	Atp5a1	Sdha	167	498
344-1-10-1-20-1	F1_Agilent6_20160920_FL_mito_3_SCX_f33.mgf	inter	28070	4	2386.27	3	GPIGSKTR	6	162	>NP_031531 GeneID:11946 Atp5a1	814.466	1.49e-30	7.76e-39	ISQLYGDLKHLK	9	539	>NP_075770 GeneID:66945 Sdha	1413.8	1.82e-53	3.57e-65	>NP_031531 GeneID:11946 Atp5a1-167->NP_075770 GeneID:66945 Sdha-547	Atp5a1	Sdha	167	547
16-1-9-1-10-1	F1_Agilent6_20160920_FL_mito_3_SCX_f32.mgf	inter	19250	4	3024.49	1	GPIGSKTR	6	162	>NP_031531 GeneID:11946 Atp5a1	814.466	1.31e-15	3.15e-23	VRVDEYDYSKPIQGQQK	10	599	>NP_075770 GeneID:66945 Sdha	2052.03	2.61e-48	1.01e-60	>NP_031531 GeneID:11946 Atp5a1-167->NP_075770 GeneID:66945 Sdha-608	Atp5a1	Sdha	167	608
46-1-10-1-6-1	F1_Agilent6_20160920_FL_mito_3_SCX_f27.mgf	inter	7859	4	1898.01	1	GPIGSKTR	6	162	>NP_031531 GeneID:11946 Atp5a1	814.466	1.19e-36	6.22e-45	PIQGQQKK	7	609	>NP_075770 GeneID:66945 Sdha	925.535	1.14e-29	1.09e-37	>NP_031531 GeneID:11946 Atp5a1-167->NP_075770 GeneID:66945 Sdha-615	Atp5a1	Sdha	167	615
411-1-8-1-16-1	F1_Agilent6_20160920_FL_mito_3_SCX_f34.mgf	inter	22795	4	2333.2	1	GPIGSKTR	6	162	>NP_031531 GeneID:11946 Atp5a1	814.466	4.16e-30	9.61e-40	HTLSYVDIKTGK	9	625	>NP_075770 GeneID:66945 Sdha	1360.74	5.78e-45	2.58e-53	>NP_031531 GeneID:11946 Atp5a1-167->NP_075770 GeneID:66945 Sdha-633	Atp5a1	Sdha	167	633
241-1-10-1-2-1	F1_Agilent6_20160920_FL_mito_3_SCX_f26.mgf	inter	11337	4	2077	2	GPIGSKTR	6	162	>NP_031531 GeneID:11946 Atp5a1	814.466	1.64e-22	2.7e-32	EVGKDVSDEK	4	318	>NP_080720 GeneID:12974 Cs	1104.53	2.13e-36	2.13e-36	>NP_031531 GeneID:11946 Atp5a1-167->NP_080720 GeneID:12974 Cs-321	Atp5a1	Cs	167	321
451-1-10-1-9-1	F1_Agilent6_20160920_FL_mito_3_SCX_f35.mgf	inter	7883	4	1944.98	1	GPIGSKTR	6	162	>NP_031531 GeneID:11946 Atp5a1	814.466	1.66e-20	7.35e-28	TFKQQHGK	3	50	>NP_080720 GeneID:12974 Cs	972.514	5.84e-16	1.29e-23	>NP_031531 GeneID:11946 Atp5a1-167->NP_080720 GeneID:12974 Cs-52	Atp5a1	Cs	167	52
244-1-4-1-11-1	F1_Agilent6_20160920_FL_mito_3_SCX_f27.mgf	inter	8721	4	1688.88	1	LAEKEK	4	111	>NP_080971 GeneID:110826 Etfb	716.407	3.81e-16	1.19e-21	GPIGSKTR	6	162	>NP_031531 GeneID:11946 Atp5a1	814.466	6.65e-15	6.01e-23	>NP_031531 GeneID:11946 Atp5a1-167->NP_080971 GeneID:110826 Etfb-114	Etfb	Atp5a1	114	167
340-1-10-1-23-1	F1_Agilent6_20160920_FL_mito_3_SCX_f26.mgf	inter	38181	4	2951.49	2	GPIGSKTR	6	162	>NP_031531 GeneID:11946 Atp5a1	814.466	1.07e-29	2.99e-38	LASLSEKPPAIDWAYYR	7	42	>NP_082138 GeneID:71679 Atp5h	1979.02	1.34e-52	1.91e-64	>NP_031531 GeneID:11946 Atp5a1-167->NP_082138 GeneID:71679 Atp5h-48	Atp5a1	Atp5h	167	48
266-1-8-1-10-1	F1_Agilent6_20160920_FL_mito_3_SCX_f25.mgf	inter	25840	4	2474.25	1	GPIGSKTR	6	162	>NP_031531 GeneID:11946 Atp5a1	814.466	2.19e-25	7.18e-33	ANVAKPGLVDDFEK	5	59	>NP_082138 GeneID:71679 Atp5h	1501.78	4.5e-43	6.23e-51	>NP_031531 GeneID:11946 Atp5a1-167->NP_082138 GeneID:71679 Atp5h-63	Atp5a1	Atp5h	167	63
227-1-10-1-5-1	F1_Agilent6_20160920_FL_mito_3_SCX_f26.mgf	inter	25623	4	2119.06	1	GPIGSKTR	6	162	>NP_031531 GeneID:11946 Atp5a1	814.466	1.37e-29	7.17e-38	PGLVDDFEKK	9	64	>NP_082138 GeneID:71679 Atp5h	1146.59	3.58e-46	2.01e-54	>NP_031531 GeneID:11946 Atp5a1-167->NP_082138 GeneID:71679 Atp5h-72	Atp5a1	Atp5h	167	72
61-1-7-1-10-1	F1_Agilent6_20160920_FL_mito_3_SCX_f28.mgf	inter	13537	4	1707.9	2	KYNALK	1	73	>NP_082138 GeneID:71679 Atp5h	735.428	1.95e-12	8.43e-17	GPIGSKTR	6	162	>NP_031531 GeneID:11946 Atp5a1	814.466	8.97e-37	4.69e-45	>NP_031531 GeneID:11946 Atp5a1-167->NP_082138 GeneID:71679 Atp5h-73	Atp5h	Atp5a1	73	167
52-1-10-1-19-1	F1_Agilent6_20160920_FL_mito_3_SCX_f33.mgf	inter	24940	4	2487.32	2	GPIGSKTR	6	162	>NP_031531 GeneID:11946 Atp5a1	814.466	1.28e-13	4.12e-23	KYNALKIPVPEDK	6	73	>NP_082138 GeneID:71679 Atp5h	1513.85	5.51e-19	5.17e-29	>NP_031531 GeneID:11946 Atp5a1-167->NP_082138 GeneID:71679 Atp5h-78	Atp5a1	Atp5h	167	78
240-1-10-1-2-1	F1_Agilent6_20160920_FL_mito_3_SCX_f35.mgf	inter	21220	4	2084.05	2	GPIGSKTR	6	162	>NP_031531 GeneID:11946 Atp5a1	814.466	3.19e-34	8.9e-43	HLPKDPMFK	4	367	>NP_082221 GeneID:71832 Csl,>NP_080720 GeneID:12974 Cs	1111.58	6.83e-18	1.96e-23	>NP_031531 GeneID:11946 Atp5a1-167->NP_082221 GeneID:71832 Csl,>NP_080720 GeneID:12974 Cs-370	Atp5a1	Cs	167	370
297-1-9-1-17-1	F1_Agilent6_20160920_FL_mito_3_SCX_f31.mgf	inter	37959	5	3353.68	10	GPIGSKTR	6	162	>NP_031531 GeneID:11946 Atp5a1	814.466	2.94e-07	3.41e-17	GMKGLVYETSVLDPDEGIRFR	3	74	>NP_082221 GeneID:71832 Csl,>NP_080720 GeneID:12974 Cs	2381.2	3.94e-46	4.58e-64	>NP_031531 GeneID:11946 Atp5a1-167->NP_082221 GeneID:71832 Csl,>NP_080720 GeneID:12974 Cs-76	Atp5a1	Cs	167	76
428-1-9-1-21-1	F1_Agilent6_20160920_FL_mito_3_SCX_f38.mgf	inter	24271	6	3772.91	1	GPIGSKTR	6	162	>NP_031531 GeneID:11946 Atp5a1	814.466	1.11e-15	1.05e-19	VAVPSTIHCDHLIEAQVGGEKDLRR	21	118	>NP_542364 GeneID:11429 Aco2	2799.44	6.97e-42	8.23e-58	>NP_031531 GeneID:11946 Atp5a1-167->NP_542364 GeneID:11429 Aco2-138	Atp5a1	Aco2	167	138
303-1-10-1-21-1	F1_Agilent6_20160920_FL_mito_3_SCX_f25.mgf	inter	44892	4	2924.47	2	GPIGSKTR	6	162	>NP_031531 GeneID:11946 Atp5a1	814.466	2.26e-10	6.31e-19	AKDINQEVYNFLATAGAK	2	143	>NP_542364 GeneID:11429 Aco2	1952	2.88e-52	2.21e-66	>NP_031531 GeneID:11946 Atp5a1-167->NP_542364 GeneID:11429 Aco2-144	Atp5a1	Aco2	167	144
270-1-7-1-7-1	F1_Agilent6_20160920_FL_mito_3_SCX_f32.mgf	inter	20109	4	2336.25	2	GPIGSKTR	6	162	>NP_031531 GeneID:11946 Atp5a1	814.466	3.15e-32	1.02e-41	SAAVAKQALAHGLK	6	396	>NP_542364 GeneID:11429 Aco2	1363.79	2.09e-36	7.94e-54	>NP_031531 GeneID:11946 Atp5a1-167->NP_542364 GeneID:11429 Aco2-401	Atp5a1	Aco2	167	401
46-1-10-1-19-1	F1_Agilent6_20160920_FL_mito_3_SCX_f32.mgf	inter	26263	4	2668.32	2	GPIGSKTR	6	162	>NP_031531 GeneID:11946 Atp5a1	814.466	2.43e-15	9.06e-22	FNPETDFLTGKDGKK	11	507	>NP_542364 GeneID:11429 Aco2	1695.85	0.000923931	3.77e-14	>NP_031531 GeneID:11946 Atp5a1-167->NP_542364 GeneID:11429 Aco2-517	Atp5a1	Aco2	167	517
266-1-10-1-10-1	F1_Agilent6_20160920_FL_mito_3_SCX_f27.mgf	inter	23472	4	1978.07	3	GPIGSKTR	6	162	>NP_031531 GeneID:11946 Atp5a1	814.466	9e-14	1.58e-21	AIITKSFAR	5	685	>NP_542364 GeneID:11429 Aco2	1005.6	1.64e-34	1.68e-43	>NP_031531 GeneID:11946 Atp5a1-167->NP_542364 GeneID:11429 Aco2-689	Atp5a1	Aco2	167	689
390-1-10-1-13-1	F1_Agilent6_20160920_FL_mito_3_SCX_f34.mgf	inter	24584	4	2334.21	2	GPIGSKTR	6	162	>NP_031531 GeneID:11946 Atp5a1	814.466	3.85e-28	8.89e-38	SALRDEKGALFR	7	77	>NP_598949 GeneID:171210 Acot2	1361.74	2.43e-25	1.25e-37	>NP_031531 GeneID:11946 Atp5a1-167->NP_598949 GeneID:171210 Acot2-83	Atp5a1	Acot2	167	83
35-1-70-1-15-1	F1_Agilent6_20160920_FL_mito_3_SCX_f35.mgf	inter	10054	4	1844.03	1	IQKLSK	3	202	>NP_613063 GeneID:28080 Atp5o	715.459	4.6e-23	1.99e-27	GPIGSKTRR	6	162	>NP_031531 GeneID:11946 Atp5a1	970.567	8.71e-21	8.71e-21	>NP_031531 GeneID:11946 Atp5a1-167->NP_613063 GeneID:28080 Atp5o-204	Atp5o	Atp5a1	204	167
335-1-5-1-15-1	F1_Agilent6_20160920_FL_mito_3_SCX_f36.mgf	inter	10590	4	1832.97	2	LSKAMR	3	205	>NP_613063 GeneID:28080 Atp5o	704.4	3.21e-17	4.78e-22	GPIGSKTRR	6	162	>NP_031531 GeneID:11946 Atp5a1	970.567	1.34e-23	1.34e-23	>NP_031531 GeneID:11946 Atp5a1-167->NP_613063 GeneID:28080 Atp5o-207	Atp5o	Atp5a1	207	167
211-1-10-1-18-1	F1_Agilent6_20160920_FL_mito_3_SCX_f27.mgf	inter	12551	4	1830.95	1	GPIGSKTR	6	162	>NP_031531 GeneID:11946 Atp5a1	814.466	2.41e-27	2.41e-27	KLDQVEK	1	54	>NP_613063 GeneID:28080 Atp5o	858.481	3.3e-19	3.3e-19	>NP_031531 GeneID:11946 Atp5a1-167->NP_613063 GeneID:28080 Atp5o-54	Atp5a1	Atp5o	167	54
8-1-10-1-4-1	F1_Agilent6_20160920_FL_mito_3_SCX_f26.mgf	inter	17722	4	1969.07	1	GPIGSKTR	6	162	>NP_031531 GeneID:11946 Atp5a1	814.466	2.71e-30	1.61e-37	VGQLLKDPK	6	65	>NP_613063 GeneID:28080 Atp5o	996.597	4.95e-34	1.2e-43	>NP_031531 GeneID:11946 Atp5a1-167->NP_613063 GeneID:28080 Atp5o-70	Atp5a1	Atp5o	167	70
90-1-26-1-17-1	F1_Agilent6_20160920_FL_mito_3_SCX_f25.mgf	inter	15361	4	2144.13	4	GPIGSKTR	6	162	>NP_031531 GeneID:11946 Atp5a1	814.466	0.000384481	1.26e-11	VKSLNDITKR	2	89	>NP_613063 GeneID:28080 Atp5o	1172.69	2.9e-20	3.69e-34	>NP_031531 GeneID:11946 Atp5a1-167->NP_613063 GeneID:28080 Atp5o-90	Atp5a1	Atp5o	167	90
106-1-10-1-11-1	F1_Agilent6_20160920_FL_mito_3_SCX_f32.mgf	inter	8580	4	2297.14	2	GPIGSKTR	6	162	>NP_031531 GeneID:11946 Atp5a1	814.466	2.51e-20	9.62e-29	GVTEAHVDQKNK	10	222	>NP_613067 GeneID:28295 D10Jhu81e	1324.67	3.99e-16	2.84e-27	>NP_031531 GeneID:11946 Atp5a1-167->NP_613067 GeneID:28295 D10Jhu81e-231	Atp5a1	D10Jhu81e	167	231
366-1-9-1-4-1	F1_Agilent6_20160920_FL_mito_3_SCX_f34.mgf	inter	11407	4	2445.15	2	GPIGSKTR	6	162	>NP_031531 GeneID:11946 Atp5a1	814.466	3.31e-12	1.87e-19	IHMGNCAENTAKK	12	188	>NP_659033 GeneID:110446 Acat1	1472.69	1.28e-06	8.66e-15	>NP_031531 GeneID:11946 Atp5a1-167->NP_659033 GeneID:110446 Acat1-199	Atp5a1	Acat1	167	199
44-1-9-1-17-1	F1_Agilent6_20160920_FL_mito_3_SCX_f32.mgf	inter	13925	4	2387.24	1	GPIGSKTR	6	162	>NP_031531 GeneID:11946 Atp5a1	814.466	2.79e-18	9.14e-26	LTKSDRPELTGAK	3	204	>NP_663590 GeneID:110842 Etfa	1414.78	2.42e-22	5.78e-35	>NP_031531 GeneID:11946 Atp5a1-167->NP_663590 GeneID:110842 Etfa-206	Atp5a1	Etfa	167	206
86-1-8-1-14-1	F1_Agilent6_20160920_FL_mito_3_SCX_f25.mgf	inter	21181	4	2358.24	2	GPIGSKTR	6	162	>NP_031531 GeneID:11946 Atp5a1	814.466	2.39e-12	1.57e-18	VVQDLCKVAGVAK	7	63	>NP_663590 GeneID:110842 Etfa	1385.77	3.62e-39	3.62e-39	>NP_031531 GeneID:11946 Atp5a1-167->NP_663590 GeneID:110842 Etfa-69	Atp5a1	Etfa	167	69
236-1-42-1-2-1	F1_Agilent6_20160920_FL_mito_3_SCX_f26.mgf	inter	32874	4	2409.32	4	GPIGSKTR	6	162	>NP_031531 GeneID:11946 Atp5a1	814.466	9.73e-16	1.23e-23	LVPGWTKPITIGR	7	160	>NP_766599 GeneID:269951 Idh2	1436.85	1.98e-35	1.98e-35	>NP_031531 GeneID:11946 Atp5a1-167->NP_766599 GeneID:269951 Idh2-166	Atp5a1	Idh2	167	166
140-1-10-1-14-1	F1_Agilent6_20160920_FL_mito_3_SCX_f42.mgf	inter	16589	5	3334.61	3	GPIGSKTR	6	162	>NP_031531 GeneID:11946 Atp5a1	814.466	1.34e-30	5.14e-39	HAHGDQYKATDFVVDRAGTFK	8	173	>NP_766599 GeneID:269951 Idh2	2362.15	1.01e-51	2.95e-79	>NP_031531 GeneID:11946 Atp5a1-167->NP_766599 GeneID:269951 Idh2-180	Atp5a1	Idh2	167	180
171-1-43-1-91-1	F1_Agilent6_20160920_FL_mito_3_SCX_f26.mgf	inter	20103	4	2221.14	5	GPIGSKTR	6	162	>NP_031531 GeneID:11946 Atp5a1	814.466	2.4e-31	1.06e-38	LVFTPKDGSSAK	6	194	>NP_766599 GeneID:269951 Idh2	1248.67	1.9e-43	1.9e-43	>NP_031531 GeneID:11946 Atp5a1-167->NP_766599 GeneID:269951 Idh2-199	Atp5a1	Idh2	167	199
227-1-8-1-4-1	F1_Agilent6_20160920_FL_mito_3_SCX_f27.mgf	inter	49575	4	2401.19	1	GPIGSKTR	6	162	>NP_031531 GeneID:11946 Atp5a1	814.466	1.03e-20	3.38e-28	FKDIFQEIFDK	2	262	>NP_766599 GeneID:269951 Idh2	1428.73	2.14e-30	1.9e-42	>NP_031531 GeneID:11946 Atp5a1-167->NP_766599 GeneID:269951 Idh2-263	Atp5a1	Idh2	167	263
79-1-36-1-36-1	F1_Agilent6_20160920_FL_mito_3_SCX_f34.mgf	inter	21632	5	3537.76	1	GPIGSKTR	6	162	>NP_031531 GeneID:11946 Atp5a1	814.466	3.18e-13	3.55e-18	GKQTMQVDEHARPQTTLEQLQK	2	213	>NP_803421 GeneID:52538 Acaa2	2565.3	0.000290048	5.5e-24	>NP_031531 GeneID:11946 Atp5a1-167->NP_803421 GeneID:52538 Acaa2-214	Atp5a1	Acaa2	167	214
192-1-10-1-11-1	F1_Agilent6_20160920_FL_mito_3_SCX_f27.mgf	inter	23236	4	1789.98	1	GPIGSKTR	6	162	>NP_031531 GeneID:11946 Atp5a1	814.466	2.71e-35	2.71e-35	LPSVFKK	6	235	>NP_803421 GeneID:52538 Acaa2	817.506	5.54e-25	5.54e-25	>NP_031531 GeneID:11946 Atp5a1-167->NP_803421 GeneID:52538 Acaa2-240	Atp5a1	Acaa2	167	240
329-1-6-1-12-1	F1_Agilent6_20160920_FL_mito_3_SCX_f23.mgf	intra	23337	4	2893.43	1	SDGKISEQSDAK	4	528	>NP_031531 GeneID:11946 Atp5a1	1263.59	8.62e-30	7.24e-41	TSIAIDTIINQKR	12	219	>NP_031531 GeneID:11946 Atp5a1	1471.84	5.52e-38	5.52e-38	>NP_031531 GeneID:11946 Atp5a1-230->NP_031531 GeneID:11946 Atp5a1-531	Atp5a1	Atp5a1	531	230
152-1-40-1-12-1	F1_Agilent6_20160920_FL_mito_3_SCX_f24.mgf	intra	27351	4	2747.43	1	ISEQSDAKLK	8	532	>NP_031531 GeneID:11946 Atp5a1	1117.6	1.56e-08	5.37e-22	TSIAIDTIINQKR	12	219	>NP_031531 GeneID:11946 Atp5a1	1471.84	9.57e-22	2.26e-37	>NP_031531 GeneID:11946 Atp5a1-230->NP_031531 GeneID:11946 Atp5a1-539	Atp5a1	Atp5a1	539	230
231-1-2-1-12-1	F1_Agilent6_20160920_FL_mito_3_SCX_f26.mgf	inter	30988	4	2366.25	2	AYKEVK	3	189	>NP_033855 GeneID:11950 Atp5f1	736.412	6.23e-13	2.69e-17	TSIAIDTIINQKR	12	219	>NP_031531 GeneID:11946 Atp5a1	1471.84	4.97e-54	1.25e-65	>NP_031531 GeneID:11946 Atp5a1-230->NP_033855 GeneID:11950 Atp5f1-191	Atp5f1	Atp5a1	191	230
230-1-4-1-4-1	F1_Agilent6_20160920_FL_mito_3_SCX_f41.mgf	intra	6206	4	2575.16	1	RFNDGTDEKK	9	231	>NP_031531 GeneID:11946 Atp5a1	1208.58	1.41e-23	1.41e-23	RFNDGTDEKK	9	231	>NP_031531 GeneID:11946 Atp5a1	1208.58	1.41e-23	1.41e-23	>NP_031531 GeneID:11946 Atp5a1-239->NP_031531 GeneID:11946 Atp5a1-239	Atp5a1	Atp5a1	239	239
144-1-7-1-4-1	F1_Agilent6_20160920_FL_mito_3_SCX_f40.mgf	intra	11195	4	2523.28	1	RSTVAQLVKR	9	253	>NP_031531 GeneID:11946 Atp5a1	1156.7	1.11e-12	1.43e-19	RFNDGTDEKK	9	231	>NP_031531 GeneID:11946 Atp5a1	1208.58	1.36e-20	1.36e-20	>NP_031531 GeneID:11946 Atp5a1-239->NP_031531 GeneID:11946 Atp5a1-261	Atp5a1	Atp5a1	261	239
321-1-14-1-19-1	F1_Agilent6_20160920_FL_mito_3_SCX_f41.mgf	intra	17283	5	3195.55	1	RFNDGTDEKKK	9	231	>NP_031531 GeneID:11946 Atp5a1	1336.67	4.9e-54	1.95e-59	DNGKHALIIYDDLSK	4	302	>NP_031531 GeneID:11946 Atp5a1	1700.87	5.63e-51	1.4e-69	>NP_031531 GeneID:11946 Atp5a1-239->NP_031531 GeneID:11946 Atp5a1-305	Atp5a1	Atp5a1	239	305
372-1-14-1-4-1	F1_Agilent6_20160920_FL_mito_3_SCX_f34.mgf	intra	13301	4	2430.13	2	AMKQVAGTMK	3	425	>NP_031531 GeneID:11946 Atp5a1	1063.55	2.72e-39	1.71e-50	RFNDGTDEKK	9	231	>NP_031531 GeneID:11946 Atp5a1	1208.58	2.72e-39	6.36e-45	>NP_031531 GeneID:11946 Atp5a1-239->NP_031531 GeneID:11946 Atp5a1-427	Atp5a1	Atp5a1	427	239
493-1-4-1-15-1	F1_Agilent6_20160920_FL_mito_3_SCX_f38.mgf	intra	7416	5	2758.26	1	SDGKISEQSDAK	4	528	>NP_031531 GeneID:11946 Atp5a1	1263.59	1.83e-52	2.21e-65	RFNDGTDEKKK	9	231	>NP_031531 GeneID:11946 Atp5a1	1336.67	1.14e-41	3.18e-48	>NP_031531 GeneID:11946 Atp5a1-239->NP_031531 GeneID:11946 Atp5a1-531	Atp5a1	Atp5a1	531	239
463-1-13-1-4-1	F1_Agilent6_20160920_FL_mito_3_SCX_f34.mgf	intra	11772	4	2484.17	1	ISEQSDAKLK	8	532	>NP_031531 GeneID:11946 Atp5a1	1117.6	1.78e-42	1.16e-55	RFNDGTDEKK	9	231	>NP_031531 GeneID:11946 Atp5a1	1208.58	1.77e-35	1.53e-39	>NP_031531 GeneID:11946 Atp5a1-239->NP_031531 GeneID:11946 Atp5a1-539	Atp5a1	Atp5a1	539	239
307-1-4-1-7-1	F1_Agilent6_20160920_FL_mito_3_SCX_f33.mgf	inter	12715	4	2638.29	2	RFNDGTDEKK	9	231	>NP_031531 GeneID:11946 Atp5a1	1208.58	1.99e-30	1.25e-35	IQEAGTEVVKAK	10	230	>NP_032643 GeneID:17448 Mdh2	1271.71	2.64e-38	2.64e-38	>NP_031531 GeneID:11946 Atp5a1-239->NP_032643 GeneID:17448 Mdh2-239	Atp5a1	Mdh2	239	239
164-1-7-1-4-1	F1_Agilent6_20160920_FL_mito_3_SCX_f34.mgf	inter	20088	4	2394.18	3	GLEKNLGIGK	4	298	>NP_032643 GeneID:17448 Mdh2	1027.6	1.73e-24	1.73e-24	RFNDGTDEKK	9	231	>NP_031531 GeneID:11946 Atp5a1	1208.58	6.18e-29	2.72e-33	>NP_031531 GeneID:11946 Atp5a1-239->NP_032643 GeneID:17448 Mdh2-301	Mdh2	Atp5a1	301	239
58-1-4-1-4-1	F1_Agilent6_20160920_FL_mito_3_SCX_f35.mgf	inter	13589	4	2188.01	2	KGEDFVK	1	329	>NP_032643 GeneID:17448 Mdh2	821.428	6.1e-13	1.43e-18	RFNDGTDEKK	9	231	>NP_031531 GeneID:11946 Atp5a1	1208.58	2.68e-28	1.65e-32	>NP_031531 GeneID:11946 Atp5a1-239->NP_032643 GeneID:17448 Mdh2-329	Mdh2	Atp5a1	329	239
182-1-4-1-15-1	F1_Agilent6_20160920_FL_mito_3_SCX_f40.mgf	inter	5857	4	2231.08	4	AYKEVK	3	189	>NP_033855 GeneID:11950 Atp5f1	736.412	3.21e-12	3.21e-12	RFNDGTDEKKK	9	231	>NP_031531 GeneID:11946 Atp5a1	1336.67	2.36e-29	1.04e-46	>NP_031531 GeneID:11946 Atp5a1-239->NP_033855 GeneID:11950 Atp5f1-191	Atp5f1	Atp5a1	191	239
264-1-4-1-4-1	F1_Agilent6_20160920_FL_mito_3_SCX_f39.mgf	inter	11987	4	2747.35	3	RFNDGTDEKK	9	231	>NP_031531 GeneID:11946 Atp5a1	1208.58	1.5e-24	1.3e-28	HVVKSISVQQEK	4	222	>NP_033855 GeneID:11950 Atp5f1	1380.77	2.54e-30	2.54e-30	>NP_031531 GeneID:11946 Atp5a1-239->NP_033855 GeneID:11950 Atp5f1-225	Atp5a1	Atp5f1	239	225
308-1-10-1-4-1	F1_Agilent6_20160920_FL_mito_3_SCX_f34.mgf	inter	9352	4	2295.11	6	KAEAQIAAK	1	82	>NP_034455 GeneID:14719 Got2	928.534	1.45e-13	7.03e-26	RFNDGTDEKK	9	231	>NP_031531 GeneID:11946 Atp5a1	1208.58	1.02e-19	8.82e-24	>NP_031531 GeneID:11946 Atp5a1-239->NP_034455 GeneID:14719 Got2-82	Got2	Atp5a1	82	239
498-1-4-1-10-1	F1_Agilent6_20160920_FL_mito_3_SCX_f33.mgf	inter	15356	4	2637.27	3	RFNDGTDEKK	9	231	>NP_031531 GeneID:11946 Atp5a1	1208.58	9.33e-16	2.06e-23	AEAQIAAKNLDK	8	83	>NP_034455 GeneID:14719 Got2	1270.69	2.56e-19	2.56e-19	>NP_031531 GeneID:11946 Atp5a1-239->NP_034455 GeneID:14719 Got2-90	Atp5a1	Got2	239	90
99-1-10-1-4-1	F1_Agilent6_20160920_FL_mito_3_SCX_f41.mgf	inter	5769	4	2289.1	2	IREYKSK	5	47	>NP_058035 GeneID:11957 Atp5j	922.524	2.05e-12	1.21e-17	RFNDGTDEKK	9	231	>NP_031531 GeneID:11946 Atp5a1	1208.58	1.83e-36	1.83e-36	>NP_031531 GeneID:11946 Atp5a1-239->NP_058035 GeneID:11957 Atp5j-51	Atp5j	Atp5a1	51	239
385-1-4-1-11-1	F1_Agilent6_20160920_FL_mito_3_SCX_f36.mgf	inter	26487	5	3375.68	2	RFNDGTDEKK	9	231	>NP_031531 GeneID:11946 Atp5a1	1208.58	1.4e-44	8.85e-50	IMNVIGEPIDERGPIKTK	16	144	>NP_058054 GeneID:11947 Atp5b	2009.1	1.32e-52	5.16e-63	>NP_031531 GeneID:11946 Atp5a1-239->NP_058054 GeneID:11947 Atp5b-159	Atp5a1	Atp5b	239	159
40-1-6-1-14-1	F1_Agilent6_20160920_FL_mito_3_SCX_f41.mgf	inter	19775	5	4201.94	2	RFNDGTDEKK	9	231	>NP_031531 GeneID:11946 Atp5a1	1208.58	2.1e-37	1.09e-41	TREGNDLYHEMoIESGVINLKDATSK	20	240	>NP_058054 GeneID:11947 Atp5b	2835.37	1.86e-42	5.73e-71	>NP_031531 GeneID:11946 Atp5a1-239->NP_058054 GeneID:11947 Atp5b-259	Atp5a1	Atp5b	239	259
121-1-15-1-22-1	F1_Agilent6_20160920_FL_mito_3_SCX_f36.mgf	inter	29118	5	3598.72	2	RFNDGTDEKKK	9	231	>NP_031531 GeneID:11946 Atp5a1	1336.67	6.94e-22	3.39e-28	DATSKVALVYGQMNEPPGAR	5	260	>NP_058054 GeneID:11947 Atp5b	2103.04	4.25e-22	4.25e-22	>NP_031531 GeneID:11946 Atp5a1-239->NP_058054 GeneID:11947 Atp5b-264	Atp5a1	Atp5b	239	264
230-1-1-1-4-1	F1_Agilent6_20160920_FL_mito_3_SCX_f34.mgf	inter	6976	4	2057	4	ITTTKK	5	346	>NP_058054 GeneID:11947 Atp5b	690.428	2.64e-13	2.64e-13	RFNDGTDEKK	9	231	>NP_031531 GeneID:11946 Atp5a1	1208.58	7.45e-28	3.86e-32	>NP_031531 GeneID:11946 Atp5a1-239->NP_058054 GeneID:11947 Atp5b-350	Atp5b	Atp5a1	350	239
100-1-7-1-4-1	F1_Agilent6_20160920_FL_mito_3_SCX_f33.mgf	inter	21584	4	2406.24	1	LVPLKETIK	5	481	>NP_058054 GeneID:11947 Atp5b	1039.66	2.88e-15	2.88e-15	RFNDGTDEKK	9	231	>NP_031531 GeneID:11946 Atp5a1	1208.58	4.28e-38	1.85e-42	>NP_031531 GeneID:11946 Atp5a1-239->NP_058054 GeneID:11947 Atp5b-485	Atp5b	Atp5a1	485	239
240-2-3-1-4-1	F1_Agilent6_20160920_FL_mito_3_SCX_f34.mgf	inter	10915	4	2422.08	10	ADKLAEEHGS	3	520	>NP_058054 GeneID:11947 Atp5b	1055.49	9.23e-07	6.52e-15	RFNDGTDEKK	9	231	>NP_031531 GeneID:11946 Atp5a1	1208.58	1.03e-08	1.95e-14	>NP_031531 GeneID:11946 Atp5a1-239->NP_058054 GeneID:11947 Atp5b-522	Atp5b	Atp5a1	522	239
436-2-15-1-102-1	F1_Agilent6_20160920_FL_mito_3_SCX_f38.mgf	inter	22637	5	2881.44	1	RFNDGTDEKKK	9	231	>NP_031531 GeneID:11946 Atp5a1	1336.67	3.75e-12	1.01e-20	YNALKIPVPEDK	5	74	>NP_082138 GeneID:71679 Atp5h	1385.76	8.13e-12	8.13e-12	>NP_031531 GeneID:11946 Atp5a1-239->NP_082138 GeneID:71679 Atp5h-78	Atp5a1	Atp5h	239	78
368-1-4-1-9-1	F1_Agilent6_20160920_FL_mito_3_SCX_f33.mgf	inter	18766	4	3032.38	1	RFNDGTDEKK	9	231	>NP_031531 GeneID:11946 Atp5a1	1208.58	1.35e-15	2.28e-20	YTALVDQEEKEDVK	10	86	>NP_082138 GeneID:71679 Atp5h	1665.81	1.8e-20	1.8e-20	>NP_031531 GeneID:11946 Atp5a1-239->NP_082138 GeneID:71679 Atp5h-95	Atp5a1	Atp5h	239	95
458-1-9-1-15-1	F1_Agilent6_20160920_FL_mito_3_SCX_f39.mgf	inter	12636	5	2351.2	2	PLKCVIK	3	737	>NP_542364 GeneID:11429 Aco2	856.52	2.26e-11	1.79e-18	RFNDGTDEKKK	9	231	>NP_031531 GeneID:11946 Atp5a1	1336.67	6.25e-31	1.82e-43	>NP_031531 GeneID:11946 Atp5a1-239->NP_542364 GeneID:11429 Aco2-739	Aco2	Atp5a1	739	239
347-1-10-1-9-1	F1_Agilent6_20160920_FL_mito_3_SCX_f42.mgf	inter	23381	5	3076.45	2	RFNDGTDEKKK	9	231	>NP_031531 GeneID:11946 Atp5a1	1336.67	4.9e-11	4.9e-11	DIFQEIFDKHYK	9	264	>NP_766599 GeneID:269951 Idh2	1581.78	1	1.07e-15	>NP_031531 GeneID:11946 Atp5a1-239->NP_766599 GeneID:269951 Idh2-272	Atp5a1	Idh2	239	272
121-1-2-1-4-1	F1_Agilent6_20160920_FL_mito_3_SCX_f35.mgf	inter	10356	4	2233	2	TDFDKNK	5	276	>NP_766599 GeneID:269951 Idh2	866.413	8.26e-11	8.26e-11	RFNDGTDEKK	9	231	>NP_031531 GeneID:11946 Atp5a1	1208.58	1.83e-15	1.83e-15	>NP_031531 GeneID:11946 Atp5a1-239->NP_766599 GeneID:269951 Idh2-280	Idh2	Atp5a1	280	239
485-1-10-1-16-1	F1_Agilent6_20160920_FL_mito_3_SCX_f38.mgf	inter	7383	4	2423.21	2	KAEAQIAAK	1	82	>NP_034455 GeneID:14719 Got2	928.534	0.0583247	1.49e-16	RFNDGTDEKKK	10	231	>NP_031531 GeneID:11946 Atp5a1	1336.67	1.9e-05	8.49e-15	>NP_031531 GeneID:11946 Atp5a1-240->NP_034455 GeneID:14719 Got2-82	Got2	Atp5a1	82	240
184-1-7-1-6-1	F1_Agilent6_20160920_FL_mito_3_SCX_f33.mgf	intra	16047	5	2578.3	1	RSTVAQLVKR	9	253	>NP_031531 GeneID:11946 Atp5a1	1156.7	5.53e-48	1.65e-53	SDGKISEQSDAK	4	528	>NP_031531 GeneID:11946 Atp5a1	1263.59	1.99e-41	3.29e-50	>NP_031531 GeneID:11946 Atp5a1-261->NP_031531 GeneID:11946 Atp5a1-531	Atp5a1	Atp5a1	261	531
252-1-7-1-8-1	F1_Agilent6_20160920_FL_mito_3_SCX_f32.mgf	inter	18230	4	2586.41	2	RSTVAQLVKR	9	253	>NP_031531 GeneID:11946 Atp5a1	1156.7	2.68e-25	1.31e-31	IQEAGTEVVKAK	10	230	>NP_032643 GeneID:17448 Mdh2	1271.71	1.12e-15	9.96e-29	>NP_031531 GeneID:11946 Atp5a1-261->NP_032643 GeneID:17448 Mdh2-239	Atp5a1	Mdh2	261	239
422-1-2-1-6-1	F1_Agilent6_20160920_FL_mito_3_SCX_f35.mgf	inter	16641	4	2051.12	1	AYKEVK	3	189	>NP_033855 GeneID:11950 Atp5f1	736.412	6.44e-19	6.44e-19	RSTVAQLVKR	9	253	>NP_031531 GeneID:11946 Atp5a1	1156.7	1.13e-55	6.34e-64	>NP_031531 GeneID:11946 Atp5a1-261->NP_033855 GeneID:11950 Atp5f1-191	Atp5f1	Atp5a1	191	261
40-2-6-1-35-1	F1_Agilent6_20160920_FL_mito_3_SCX_f35.mgf	inter	24222	4	2107.18	3	ELYKLK	4	74	>NP_058035 GeneID:11957 Atp5j	792.475	1.59e-14	1.59e-14	RSTVAQLVKR	9	253	>NP_031531 GeneID:11946 Atp5a1	1156.7	6.23e-46	6.23e-46	>NP_031531 GeneID:11946 Atp5a1-261->NP_058035 GeneID:11957 Atp5j-77	Atp5j	Atp5a1	77	261
374-1-7-1-2-1	F1_Agilent6_20160920_FL_mito_3_SCX_f33.mgf	inter	34960	5	3093.5	2	RSTVAQLVKR	9	253	>NP_031531 GeneID:11946 Atp5a1	1156.7	3.7e-48	9.12e-63	QMYGKGEMDTFPTFK	5	80	>NP_058035 GeneID:11957 Atp5j	1778.8	2.35e-51	2.81e-62	>NP_031531 GeneID:11946 Atp5a1-261->NP_058035 GeneID:11957 Atp5j-84	Atp5a1	Atp5j	261	84
384-1-7-1-11-1	F1_Agilent6_20160920_FL_mito_3_SCX_f36.mgf	inter	29967	5	3323.81	1	RSTVAQLVKR	9	253	>NP_031531 GeneID:11946 Atp5a1	1156.7	1.91e-14	1.91e-14	IMNVIGEPIDERGPIKTK	16	144	>NP_058054 GeneID:11947 Atp5b	2009.1	1.42e-17	1.42e-17	>NP_031531 GeneID:11946 Atp5a1-261->NP_058054 GeneID:11947 Atp5b-159	Atp5a1	Atp5b	261	159
55-1-1-1-6-1	F1_Agilent6_20160920_FL_mito_3_SCX_f34.mgf	inter	14050	5	2005.13	5	ITTTKK	5	346	>NP_058054 GeneID:11947 Atp5b	690.428	2.56e-26	2.56e-26	RSTVAQLVKR	9	253	>NP_031531 GeneID:11946 Atp5a1	1156.7	1.96e-53	2.55e-70	>NP_031531 GeneID:11946 Atp5a1-261->NP_058054 GeneID:11947 Atp5b-350	Atp5b	Atp5a1	350	261
208-1-4-1-7-1	F1_Agilent6_20160920_FL_mito_3_SCX_f33.mgf	inter	27523	4	2354.37	1	LVPLKETIK	5	481	>NP_058054 GeneID:11947 Atp5b	1039.66	1.72e-16	1.14e-20	RSTVAQLVKR	9	253	>NP_031531 GeneID:11946 Atp5a1	1156.7	3.64e-30	3.64e-30	>NP_031531 GeneID:11946 Atp5a1-261->NP_058054 GeneID:11947 Atp5b-485	Atp5b	Atp5a1	485	261
54-1-23-1-6-1	F1_Agilent6_20160920_FL_mito_3_SCX_f29.mgf	inter	21693	4	2094.12	4	EKFEVK	2	117	>NP_076084 GeneID:110074 Dut,>NP_001153118 GeneID:110074 Dut	778.423	6.56e-12	6.56e-12	RSTVAQLVKR	9	253	>NP_031531 GeneID:11946 Atp5a1	1156.7	1.61e-33	1.61e-33	>NP_031531 GeneID:11946 Atp5a1-261->NP_076084 GeneID:110074 Dut,>NP_001153118 GeneID:110074 Dut-118	Dut	Atp5a1	156	261
62-1-7-1-6-1	F1_Agilent6_20160920_FL_mito_3_SCX_f35.mgf	inter	18860	4	2050.13	25	KYNALK	1	73	>NP_082138 GeneID:71679 Atp5h	735.428	5.12e-15	3.6e-19	RSTVAQLVKR	9	253	>NP_031531 GeneID:11946 Atp5a1	1156.7	2.8e-56	6.16e-64	>NP_031531 GeneID:11946 Atp5a1-261->NP_082138 GeneID:71679 Atp5h-73	Atp5h	Atp5a1	73	261
208-1-6-1-93-1	F1_Agilent6_20160920_FL_mito_3_SCX_f29.mgf	intra	28401	4	3123.47	5	SDGKISEQSDAK	4	528	>NP_031531 GeneID:11946 Atp5a1	1263.59	1.01e-18	1.37e-30	DNGKHALIIYDDLSK	4	302	>NP_031531 GeneID:11946 Atp5a1	1700.87	1.64e-13	1.64e-13	>NP_031531 GeneID:11946 Atp5a1-305->NP_031531 GeneID:11946 Atp5a1-531	Atp5a1	Atp5a1	531	305
164-1-18-1-13-1	F1_Agilent6_20160920_FL_mito_3_SCX_f25.mgf	intra	15774	4	2136.09	4	LEPSKITK	5	499	>NP_031531 GeneID:11946 Atp5a1	914.544	1.41e-16	1.41e-16	AMKQVAGTMK	3	425	>NP_031531 GeneID:11946 Atp5a1	1063.55	9.75e-33	2.62e-41	>NP_031531 GeneID:11946 Atp5a1-427->NP_031531 GeneID:11946 Atp5a1-503	Atp5a1	Atp5a1	503	427
352-1-14-1-6-1	F1_Agilent6_20160920_FL_mito_3_SCX_f27.mgf	intra	14999	4	2485.15	1	AMKQVAGTMK	3	425	>NP_031531 GeneID:11946 Atp5a1	1063.55	1.94e-42	1.63e-53	SDGKISEQSDAK	4	528	>NP_031531 GeneID:11946 Atp5a1	1263.59	1.4e-54	1.9e-66	>NP_031531 GeneID:11946 Atp5a1-427->NP_031531 GeneID:11946 Atp5a1-531	Atp5a1	Atp5a1	427	531
96-1-5-1-12-1	F1_Agilent6_20160920_FL_mito_3_SCX_f25.mgf	intra	11520	4	2355.14	1	AMoKQVAGTMK	3	425	>NP_031531 GeneID:11946 Atp5a1	1079.55	3.46e-24	3.81e-37	ISEQSDAKLK	8	532	>NP_031531 GeneID:11946 Atp5a1	1117.6	4.9e-27	4.9e-27	>NP_031531 GeneID:11946 Atp5a1-427->NP_031531 GeneID:11946 Atp5a1-539	Atp5a1	Atp5a1	427	539
179-2-29-1-3-1	F1_Agilent6_20160920_FL_mito_3_SCX_f24.mgf	inter	20125	4	2830.3	2	AMKQVAGTMK	3	425	>NP_031531 GeneID:11946 Atp5a1	1063.55	0.19735	3.57e-11	FTENPKAGDEFVEK	6	82	>NP_032238 GeneID:15107 Hadh	1609.76	4.93e-06	1.6e-22	>NP_031531 GeneID:11946 Atp5a1-427->NP_032238 GeneID:15107 Hadh-87	Atp5a1	Hadh	427	87
279-1-11-1-12-1	F1_Agilent6_20160920_FL_mito_3_SCX_f25.mgf	inter	12232	4	2150.09	2	KAEAQIAAK	1	82	>NP_034455 GeneID:14719 Got2	928.534	5.28e-11	5.28e-11	AMKQVAGTMK	3	425	>NP_031531 GeneID:11946 Atp5a1	1063.55	8.56e-33	3.79e-41	>NP_031531 GeneID:11946 Atp5a1-427->NP_034455 GeneID:14719 Got2-82	Got2	Atp5a1	82	427
87-1-14-1-85-1	F1_Agilent6_20160920_FL_mito_3_SCX_f29.mgf	inter	44992	5	3784.78	1	AMKQVAGTMK	3	425	>NP_031531 GeneID:11946 Atp5a1	1063.55	5.89e-23	9.24e-34	EGNDLYHEMIESGVINLKDATSK	18	242	>NP_058054 GeneID:11947 Atp5b	2562.23	8.61e-40	8.61e-40	>NP_031531 GeneID:11946 Atp5a1-427->NP_058054 GeneID:11947 Atp5b-259	Atp5a1	Atp5b	427	259
372-1-1-1-14-1	F1_Agilent6_20160920_FL_mito_3_SCX_f26.mgf	inter	11790	4	1911.98	3	ITTTKK	5	346	>NP_058054 GeneID:11947 Atp5b	690.428	5.87e-20	5.87e-20	AMKQVAGTMK	3	425	>NP_031531 GeneID:11946 Atp5a1	1063.55	2.45e-32	3.36e-39	>NP_031531 GeneID:11946 Atp5a1-427->NP_058054 GeneID:11947 Atp5b-350	Atp5b	Atp5a1	350	427
105-1-7-1-13-1	F1_Agilent6_20160920_FL_mito_3_SCX_f24.mgf	inter	21836	4	2261.21	1	LVPLKETIK	5	481	>NP_058054 GeneID:11947 Atp5b	1039.66	1.52e-18	1.52e-18	AMKQVAGTMK	3	425	>NP_031531 GeneID:11946 Atp5a1	1063.55	1.99e-33	2.44e-39	>NP_031531 GeneID:11946 Atp5a1-427->NP_058054 GeneID:11947 Atp5b-485	Atp5b	Atp5a1	485	427
308-2-3-1-13-1	F1_Agilent6_20160920_FL_mito_3_SCX_f25.mgf	inter	14132	4	2277.04	5	ADKLAEEHGS	3	520	>NP_058054 GeneID:11947 Atp5b	1055.49	3.27e-36	3.27e-36	AMKQVAGTMK	3	425	>NP_031531 GeneID:11946 Atp5a1	1063.55	4.85e-43	8.76e-55	>NP_031531 GeneID:11946 Atp5a1-427->NP_058054 GeneID:11947 Atp5b-522	Atp5b	Atp5a1	522	427
117-2-13-1-3-1	F1_Agilent6_20160920_FL_mito_3_SCX_f25.mgf	inter	25218	4	2652.34	3	AMKQVAGTMK	3	425	>NP_031531 GeneID:11946 Atp5a1	1063.55	3.55e-22	7.6e-33	QMKNEVAALTAAGK	3	113	>NP_065640 GeneID:11949 Atp5c1,>NP_001106209 GeneID:11949 Atp5c1	1430.76	1.07e-32	8.17e-38	>NP_031531 GeneID:11946 Atp5a1-427->NP_065640 GeneID:11949 Atp5c1,>NP_001106209 GeneID:11949 Atp5c1-115	Atp5a1	Atp5c1	427	115
472-1-5-1-14-1	F1_Agilent6_20160920_FL_mito_3_SCX_f25.mgf	inter	16939	4	2157.04	1	SMKMVAAAK	3	47	>NP_065640 GeneID:11949 Atp5c1,>NP_001106209 GeneID:11949 Atp5c1	935.493	4.24e-13	4.85e-24	AMKQVAGTMK	3	425	>NP_031531 GeneID:11946 Atp5a1	1063.55	8.56e-33	9.59e-44	>NP_031531 GeneID:11946 Atp5a1-427->NP_065640 GeneID:11949 Atp5c1,>NP_001106209 GeneID:11949 Atp5c1-49	Atp5c1	Atp5a1	49	427
480-1-13-1-5-1	F1_Agilent6_20160920_FL_mito_3_SCX_f25.mgf	inter	26674	4	2368.15	3	AMKQVAGTMK	3	425	>NP_031531 GeneID:11946 Atp5a1	1063.55	4.44e-19	1.92e-28	PGLVDDFEKK	9	64	>NP_082138 GeneID:71679 Atp5h	1146.59	4.47e-13	4.47e-13	>NP_031531 GeneID:11946 Atp5a1-427->NP_082138 GeneID:71679 Atp5h-72	Atp5a1	Atp5h	427	72
103-1-12-1-13-1	F1_Agilent6_20160920_FL_mito_3_SCX_f25.mgf	inter	21270	4	2193.1	2	DFAPGKPLK	6	731	>NP_542364 GeneID:11429 Aco2	971.544	2.78e-29	6.45e-36	AMKQVAGTMK	3	425	>NP_031531 GeneID:11946 Atp5a1	1063.55	6.3e-35	1.59e-46	>NP_031531 GeneID:11946 Atp5a1-427->NP_542364 GeneID:11429 Aco2-736	Aco2	Atp5a1	736	427
196-1-3-1-17-1	F1_Agilent6_20160920_FL_mito_3_SCX_f25.mgf	inter	29420	4	2820.34	3	ADKLAEEHGS	3	520	>NP_058054 GeneID:11947 Atp5b	1055.49	9.29e-28	5.3e-37	QVAGTMKLELAQYR	7	428	>NP_031531 GeneID:11946 Atp5a1	1606.85	4.06e-54	4.06e-54	>NP_031531 GeneID:11946 Atp5a1-434->NP_058054 GeneID:11947 Atp5b-522	Atp5b	Atp5a1	522	434
160-1-74-1-5-1	F1_Agilent6_20160920_FL_mito_3_SCX_f24.mgf	inter	31236	4	2737.34	3	GYLDKLEPSK	5	494	>NP_031531 GeneID:11946 Atp5a1	1148.61	1.01e-18	2.56e-30	QMKNEVAALTAAGK	3	113	>NP_065640 GeneID:11949 Atp5c1,>NP_001106209 GeneID:11949 Atp5c1	1430.76	8.29e-32	1.5e-43	>NP_031531 GeneID:11946 Atp5a1-498->NP_065640 GeneID:11949 Atp5c1,>NP_001106209 GeneID:11949 Atp5c1-115	Atp5a1	Atp5c1	498	115
190-1-1-1-20-1	F1_Agilent6_20160920_FL_mito_3_SCX_f27.mgf	inter	36614	4	2168.15	1	IKGILYR	2	137	>NP_065640 GeneID:11949 Atp5c1,>NP_001106209 GeneID:11949 Atp5c1	861.544	1.63e-17	3.31e-26	GYLDKLEPSK	5	494	>NP_031531 GeneID:11946 Atp5a1	1148.61	2.75e-38	1.72e-49	>NP_031531 GeneID:11946 Atp5a1-498->NP_065640 GeneID:11949 Atp5c1,>NP_001106209 GeneID:11949 Atp5c1-138	Atp5c1	Atp5a1	138	498
7-1-20-1-6-1	F1_Agilent6_20160920_FL_mito_3_SCX_f32.mgf	inter	40017	4	3041.47	1	GYLDKLEPSK	5	494	>NP_031531 GeneID:11946 Atp5a1	1148.61	1.39e-15	5.42e-26	THSDQFLVSFKDVGR	11	144	>NP_065640 GeneID:11949 Atp5c1,>NP_001106209 GeneID:11949 Atp5c1	1734.87	2.39e-51	4.17e-67	>NP_031531 GeneID:11946 Atp5a1-498->NP_065640 GeneID:11949 Atp5c1,>NP_001106209 GeneID:11949 Atp5c1-154	Atp5a1	Atp5c1	498	154
112-1-17-1-12-1	F1_Agilent6_20160920_FL_mito_3_SCX_f29.mgf	inter	34505	5	3464.69	7	GYLDKLEPSK	5	494	>NP_031531 GeneID:11946 Atp5a1	1148.61	5.56e-26	3.86e-36	ACALSIAESCRPGDKVPSIK	15	466	>NP_075770 GeneID:66945 Sdha	2158.09	2.05e-47	3.96e-67	>NP_031531 GeneID:11946 Atp5a1-498->NP_075770 GeneID:66945 Sdha-480	Atp5a1	Sdha	498	480
57-1-17-1-21-1	F1_Agilent6_20160920_FL_mito_3_SCX_f31.mgf	inter	35528	4	2720.4	1	GYLDKLEPSK	5	494	>NP_031531 GeneID:11946 Atp5a1	1148.61	6.02e-30	7.3e-40	ISQLYGDLKHLK	9	539	>NP_075770 GeneID:66945 Sdha	1413.8	3.09e-20	6.04e-32	>NP_031531 GeneID:11946 Atp5a1-498->NP_075770 GeneID:66945 Sdha-547	Atp5a1	Sdha	498	547
209-1-22-1-11-1	F1_Agilent6_20160920_FL_mito_3_SCX_f41.mgf	inter	18642	5	3606.69	1	GYLDKLEPSK	5	494	>NP_031531 GeneID:11946 Atp5a1	1148.61	9.31e-13	5.31e-22	GAHAREDYKVRVDEYDYSK	9	590	>NP_075770 GeneID:66945 Sdha	2300.08	3.61e-32	1.97e-43	>NP_031531 GeneID:11946 Atp5a1-498->NP_075770 GeneID:66945 Sdha-598	Atp5a1	Sdha	498	598
20-1-7-1-22-1	F1_Agilent6_20160920_FL_mito_3_SCX_f25.mgf	inter	28726	4	2325.22	3	TSGSSIKIVK	7	38	>NP_080259 GeneID:67126 Atp5e	1018.6	4.72e-36	7.8e-45	GYLDKLEPSK	5	494	>NP_031531 GeneID:11946 Atp5a1	1148.61	1.43e-40	1.6e-51	>NP_031531 GeneID:11946 Atp5a1-498->NP_080259 GeneID:67126 Atp5e-44	Atp5e	Atp5a1	44	498
430-1-1-1-22-1	F1_Agilent6_20160920_FL_mito_3_SCX_f25.mgf	inter	24406	4	1979.06	4	IVKVSK	3	45	>NP_080259 GeneID:67126 Atp5e	672.453	2.91e-14	3.8e-20	GYLDKLEPSK	5	494	>NP_031531 GeneID:11946 Atp5a1	1148.61	5.23e-43	5.86e-54	>NP_031531 GeneID:11946 Atp5a1-498->NP_080259 GeneID:67126 Atp5e-47	Atp5e	Atp5a1	47	498
149-1-18-1-6-1	F1_Agilent6_20160920_FL_mito_3_SCX_f24.mgf	intra	10765	4	2336.14	5	LEPSKITK	5	499	>NP_031531 GeneID:11946 Atp5a1	914.544	1.36e-12	6.74e-19	SDGKISEQSDAK	4	528	>NP_031531 GeneID:11946 Atp5a1	1263.59	6.98e-43	7.09e-51	>NP_031531 GeneID:11946 Atp5a1-503->NP_031531 GeneID:11946 Atp5a1-531	Atp5a1	Atp5a1	503	531
398-1-19-1-12-1	F1_Agilent6_20160920_FL_mito_3_SCX_f25.mgf	intra	14448	4	2190.14	5	LEPSKITK	5	499	>NP_031531 GeneID:11946 Atp5a1	914.544	1.32e-19	1.82e-26	ISEQSDAKLK	8	532	>NP_031531 GeneID:11946 Atp5a1	1117.6	2.26e-53	3.68e-66	>NP_031531 GeneID:11946 Atp5a1-503->NP_031531 GeneID:11946 Atp5a1-539	Atp5a1	Atp5a1	503	539
5-1-18-1-8-1	F1_Agilent6_20160920_FL_mito_3_SCX_f24.mgf	inter	17861	4	2288.26	7	LEPSKITK	5	499	>NP_031531 GeneID:11946 Atp5a1	914.544	2.05e-16	2.05e-16	LSSALKAGVTAAK	6	419	>NP_034079 GeneID:12896 Cpt2	1215.72	1.53e-52	2.72e-66	>NP_031531 GeneID:11946 Atp5a1-503->NP_034079 GeneID:12896 Cpt2-424	Atp5a1	Cpt2	503	424
96-1-19-1-14-1	F1_Agilent6_20160920_FL_mito_3_SCX_f25.mgf	inter	25116	4	2263.21	16	LEPSKITK	5	499	>NP_031531 GeneID:11946 Atp5a1	914.544	7.77e-23	5.49e-31	GVQKILQDYK	4	423	>NP_058054 GeneID:11947 Atp5b	1190.67	3.87e-49	3.56e-59	>NP_031531 GeneID:11946 Atp5a1-503->NP_058054 GeneID:11947 Atp5b-426	Atp5a1	Atp5b	503	426
363-1-18-1-16-1	F1_Agilent6_20160920_FL_mito_3_SCX_f32.mgf	inter	32851	4	2886.47	2	LEPSKITK	5	499	>NP_031531 GeneID:11946 Atp5a1	914.544	7.72e-11	4.13e-16	AIGNALKSWNETFHAR	7	26	>NP_082138 GeneID:71679 Atp5h	1813.92	8.89e-55	7.34e-69	>NP_031531 GeneID:11946 Atp5a1-503->NP_082138 GeneID:71679 Atp5h-32	Atp5a1	Atp5h	503	32
346-1-6-1-6-1	F1_Agilent6_20160920_FL_mito_3_SCX_f23.mgf	intra	7304	4	2685.19	2	SDGKISEQSDAK	4	528	>NP_031531 GeneID:11946 Atp5a1	1263.59	1.74e-23	2.1e-36	SDGKISEQSDAK	4	528	>NP_031531 GeneID:11946 Atp5a1	1263.59	1.74e-23	2.1e-36	>NP_031531 GeneID:11946 Atp5a1-531->NP_031531 GeneID:11946 Atp5a1-531	Atp5a1	Atp5a1	531	531
487-1-12-1-6-1	F1_Agilent6_20160920_FL_mito_3_SCX_f24.mgf	intra	10108	4	2539.2	2	ISEQSDAKLK	8	532	>NP_031531 GeneID:11946 Atp5a1	1117.6	7.2e-43	6.4e-56	SDGKISEQSDAK	4	528	>NP_031531 GeneID:11946 Atp5a1	1263.59	5.52e-50	9.97e-62	>NP_031531 GeneID:11946 Atp5a1-531->NP_031531 GeneID:11946 Atp5a1-539	Atp5a1	Atp5a1	539	531
33-2-1-1-6-1	F1_Agilent6_20160920_FL_mito_3_SCX_f25.mgf	inter	9298	4	2415.13	4	IQQLKNNH	5	99	>NP_031538 GeneID:11983 Atpif1	993.536	2.57e-05	1.59e-11	SDGKISEQSDAK	4	528	>NP_031531 GeneID:11946 Atp5a1	1263.59	5.28e-12	1.42e-19	>NP_031531 GeneID:11946 Atp5a1-531->NP_031538 GeneID:11983 Atpif1-103	Atpif1	Atp5a1	103	531
268-1-4-1-6-1	F1_Agilent6_20160920_FL_mito_3_SCX_f26.mgf	inter	13193	4	2313.05	5	EAGGAFGKR	8	42	>NP_031538 GeneID:11983 Atpif1	891.456	9.15e-18	9.15e-18	SDGKISEQSDAK	4	528	>NP_031531 GeneID:11946 Atp5a1	1263.59	2.12e-16	1.5e-24	>NP_031531 GeneID:11946 Atp5a1-531->NP_031538 GeneID:11983 Atpif1-49	Atpif1	Atp5a1	49	531
265-1-3-1-6-1	F1_Agilent6_20160920_FL_mito_3_SCX_f31.mgf	inter	14039	4	2578.28	1	TKEQLAALRK	2	63	>NP_031538 GeneID:11983 Atpif1	1156.69	3.18e-05	4.4e-13	SDGKISEQSDAK	4	528	>NP_031531 GeneID:11946 Atp5a1	1263.59	1.91e-42	5.14e-52	>NP_031531 GeneID:11946 Atp5a1-531->NP_031538 GeneID:11983 Atpif1-64	Atpif1	Atp5a1	64	531
399-1-5-1-6-1	F1_Agilent6_20160920_FL_mito_3_SCX_f25.mgf	inter	10718	4	2335.12	3	LQKQIER	3	88	>NP_031538 GeneID:11983 Atpif1	913.535	6.19e-05	1.85e-11	SDGKISEQSDAK	4	528	>NP_031531 GeneID:11946 Atp5a1	1263.59	5.4e-29	2.13e-35	>NP_031531 GeneID:11946 Atp5a1-531->NP_031538 GeneID:11983 Atpif1-90	Atpif1	Atp5a1	90	531
471-1-3-1-6-1	F1_Agilent6_20160920_FL_mito_3_SCX_f31.mgf	inter	11315	4	2517.21	1	KDAHSNLLAK	1	53	>NP_032121 GeneID:14467 Gbas	1095.6	6.62e-20	2.28e-33	SDGKISEQSDAK	4	528	>NP_031531 GeneID:11946 Atp5a1	1263.59	5.95e-35	1.17e-45	>NP_031531 GeneID:11946 Atp5a1-531->NP_032121 GeneID:14467 Gbas-53	Gbas	Atp5a1	53	531
192-1-4-1-2-1	F1_Agilent6_20160920_FL_mito_3_SCX_f23.mgf	inter	31030	4	3439.54	1	SDGKISEQSDAK	4	528	>NP_031531 GeneID:11946 Atp5a1	1263.59	1.64e-21	4.42e-31	TPMTSQKTFESLVDFCK	7	186	>NP_032238 GeneID:15107 Hadh	2017.95	3.75e-28	1.78e-46	>NP_031531 GeneID:11946 Atp5a1-531->NP_032238 GeneID:15107 Hadh-192	Atp5a1	Hadh	531	192
351-1-6-1-3-1	F1_Agilent6_20160920_FL_mito_3_SCX_f23.mgf	inter	31462	4	3065.42	1	SDGKISEQSDAK	4	528	>NP_031531 GeneID:11946 Atp5a1	1263.59	1.23e-21	3.32e-30	TFESLVDFCKTLGK	10	193	>NP_032238 GeneID:15107 Hadh	1643.82	1.81e-16	7.48e-29	>NP_031531 GeneID:11946 Atp5a1-531->NP_032238 GeneID:15107 Hadh-202	Atp5a1	Hadh	531	202
332-1-5-1-6-1	F1_Agilent6_20160920_FL_mito_3_SCX_f26.mgf	inter	18876	4	2513.12	1	TGEGFYKYK	7	306	>NP_032238 GeneID:15107 Hadh	1091.53	6.26e-35	9.94e-45	SDGKISEQSDAK	4	528	>NP_031531 GeneID:11946 Atp5a1	1263.59	4.17e-37	1.2e-44	>NP_031531 GeneID:11946 Atp5a1-531->NP_032238 GeneID:15107 Hadh-312	Hadh	Atp5a1	312	531
10-1-6-1-6-1	F1_Agilent6_20160920_FL_mito_3_SCX_f25.mgf	inter	9203	4	2284.05	2	KFTENPK	1	81	>NP_032238 GeneID:15107 Hadh	862.455	1.59e-12	2.28e-18	SDGKISEQSDAK	4	528	>NP_031531 GeneID:11946 Atp5a1	1263.59	8.16e-46	9.06e-54	>NP_031531 GeneID:11946 Atp5a1-531->NP_032238 GeneID:15107 Hadh-81	Hadh	Atp5a1	81	531
28-1-4-1-3-1	F1_Agilent6_20160920_FL_mito_3_SCX_f23.mgf	inter	15366	4	3031.35	1	SDGKISEQSDAK	4	528	>NP_031531 GeneID:11946 Atp5a1	1263.59	4.76e-19	7.56e-29	FTENPKAGDEFVEK	6	82	>NP_032238 GeneID:15107 Hadh	1609.76	4.45e-10	1.98e-28	>NP_031531 GeneID:11946 Atp5a1-531->NP_032238 GeneID:15107 Hadh-87	Atp5a1	Hadh	531	87
131-1-4-1-6-1	F1_Agilent6_20160920_FL_mito_3_SCX_f27.mgf	inter	10265	4	2109.97	1	KPGMTR	1	105	>NP_032643 GeneID:17448 Mdh2	688.369	4.17e-17	2.91e-23	SDGKISEQSDAK	4	528	>NP_031531 GeneID:11946 Atp5a1	1263.59	1.37e-54	6.1e-64	>NP_031531 GeneID:11946 Atp5a1-531->NP_032643 GeneID:17448 Mdh2-105	Mdh2	Atp5a1	105	531
213-1-3-1-6-1	F1_Agilent6_20160920_FL_mito_3_SCX_f34.mgf	inter	8982	4	2477.15	1	KHGVYNPNK	1	157	>NP_032643 GeneID:17448 Mdh2	1055.55	2.17e-19	1.63e-28	SDGKISEQSDAK	4	528	>NP_031531 GeneID:11946 Atp5a1	1263.59	3.51e-52	9.44e-62	>NP_031531 GeneID:11946 Atp5a1-531->NP_032643 GeneID:17448 Mdh2-157	Mdh2	Atp5a1	157	531
280-1-6-1-6-1	F1_Agilent6_20160920_FL_mito_3_SCX_f23.mgf	inter	9867	4	2693.31	1	SDGKISEQSDAK	4	528	>NP_031531 GeneID:11946 Atp5a1	1263.59	6.85e-35	6.85e-35	IQEAGTEVVKAK	10	230	>NP_032643 GeneID:17448 Mdh2	1271.71	8.45e-42	8.45e-42	>NP_031531 GeneID:11946 Atp5a1-531->NP_032643 GeneID:17448 Mdh2-239	Atp5a1	Mdh2	531	239
86-1-6-1-6-1	F1_Agilent6_20160920_FL_mito_3_SCX_f23.mgf	inter	29071	4	3308.54	9	SDGKISEQSDAK	4	528	>NP_031531 GeneID:11946 Atp5a1	1263.59	3.83e-19	3.21e-30	ETECTYFSTPLLLGKK	15	282	>NP_032643 GeneID:17448 Mdh2	1885.95	1.33e-15	1.04e-25	>NP_031531 GeneID:11946 Atp5a1-531->NP_032643 GeneID:17448 Mdh2-296	Atp5a1	Mdh2	531	296
40-1-7-1-6-1	F1_Agilent6_20160920_FL_mito_3_SCX_f25.mgf	inter	19111	4	2449.2	4	GLEKNLGIGK	4	298	>NP_032643 GeneID:17448 Mdh2	1027.6	6.89e-32	2.37e-43	SDGKISEQSDAK	4	528	>NP_031531 GeneID:11946 Atp5a1	1263.59	4.38e-48	6.06e-56	>NP_031531 GeneID:11946 Atp5a1-531->NP_032643 GeneID:17448 Mdh2-301	Mdh2	Atp5a1	301	531
107-1-6-1-10-1	F1_Agilent6_20160920_FL_mito_3_SCX_f24.mgf	inter	27195	4	2866.39	3	SDGKISEQSDAK	4	528	>NP_031531 GeneID:11946 Atp5a1	1263.59	1.02e-41	2.45e-53	NLGIGKITPFEEK	6	302	>NP_032643 GeneID:17448 Mdh2	1444.79	6.73e-55	1.85e-72	>NP_031531 GeneID:11946 Atp5a1-531->NP_032643 GeneID:17448 Mdh2-307	Atp5a1	Mdh2	531	307
92-1-6-1-12-1	F1_Agilent6_20160920_FL_mito_3_SCX_f24.mgf	inter	41462	4	3380.66	1	SDGKISEQSDAK	4	528	>NP_031531 GeneID:11946 Atp5a1	1263.59	0.040361	5.77e-11	ITPFEEKMIAEAIPELK	7	308	>NP_032643 GeneID:17448 Mdh2	1958.04	2.19e-07	3.45e-13	>NP_031531 GeneID:11946 Atp5a1-531->NP_032643 GeneID:17448 Mdh2-314	Atp5a1	Mdh2	531	314
220-1-6-1-9-1	F1_Agilent6_20160920_FL_mito_3_SCX_f23.mgf	inter	27915	4	2934.46	2	SDGKISEQSDAK	4	528	>NP_031531 GeneID:11946 Atp5a1	1263.59	1.69e-12	1.66e-18	MIAEAIPELKASIK	10	315	>NP_032643 GeneID:17448 Mdh2	1512.86	6.57e-14	6.57e-14	>NP_031531 GeneID:11946 Atp5a1-531->NP_032643 GeneID:17448 Mdh2-324	Atp5a1	Mdh2	531	324
326-1-4-1-6-1	F1_Agilent6_20160920_FL_mito_3_SCX_f25.mgf	inter	12419	4	2243.02	4	KGEDFVK	1	329	>NP_032643 GeneID:17448 Mdh2	821.428	4.07e-18	4.53e-24	SDGKISEQSDAK	4	528	>NP_031531 GeneID:11946 Atp5a1	1263.59	4.98e-53	3.02e-61	>NP_031531 GeneID:11946 Atp5a1-531->NP_032643 GeneID:17448 Mdh2-329	Mdh2	Atp5a1	329	531
435-1-4-1-6-1	F1_Agilent6_20160920_FL_mito_3_SCX_f32.mgf	inter	15243	4	2616.2	1	KGEDFVKNMK	7	329	>NP_032643 GeneID:17448 Mdh2	1194.61	3.05e-31	1.18e-43	SDGKISEQSDAK	4	528	>NP_031531 GeneID:11946 Atp5a1	1263.59	1.05e-42	1.17e-50	>NP_031531 GeneID:11946 Atp5a1-531->NP_032643 GeneID:17448 Mdh2-335	Mdh2	Atp5a1	335	531
134-1-6-1-16-1	F1_Agilent6_20160920_FL_mito_3_SCX_f23.mgf	inter	24363	4	3323.58	1	SDGKISEQSDAK	4	528	>NP_031531 GeneID:11946 Atp5a1	1263.59	6.46e-17	1.07e-25	ANVKGYLGPEQLPDCLK	4	75	>NP_032643 GeneID:17448 Mdh2	1900.97	2.4e-19	6.96e-34	>NP_031531 GeneID:11946 Atp5a1-531->NP_032643 GeneID:17448 Mdh2-78	Atp5a1	Mdh2	531	78
95-1-6-1-16-1	F1_Agilent6_20160920_FL_mito_3_SCX_f24.mgf	inter	19848	4	2779.33	1	SDGKISEQSDAK	4	528	>NP_031531 GeneID:11946 Atp5a1	1263.59	1.09e-39	6.86e-51	KTTVLAMDQVPR	1	171	>NP_032736 GeneID:18115 Nnt	1357.74	6.63e-56	6.63e-56	>NP_031531 GeneID:11946 Atp5a1-531->NP_032736 GeneID:18115 Nnt-171	Atp5a1	Nnt	531	171
366-1-4-1-6-1	F1_Agilent6_20160920_FL_mito_3_SCX_f24.mgf	inter	9601	4	2355.1	1	GTVVMKDGK	6	425	>NP_032736 GeneID:18115 Nnt	933.495	2.89e-19	5.85e-28	SDGKISEQSDAK	4	528	>NP_031531 GeneID:11946 Atp5a1	1263.59	1.03e-15	7.52e-25	>NP_031531 GeneID:11946 Atp5a1-531->NP_032736 GeneID:18115 Nnt-430	Nnt	Atp5a1	430	531
6-1-2-1-6-1	F1_Agilent6_20160920_FL_mito_3_SCX_f26.mgf	inter	6385	4	2035.98	4	AVKAAR	3	81	>NP_033786 GeneID:11669 Aldh2,>NP_036051 GeneID:26358 Aldh1a7	614.386	5.07e-06	2.54e-12	SDGKISEQSDAK	4	528	>NP_031531 GeneID:11946 Atp5a1	1263.59	1.96e-29	1.99e-36	>NP_031531 GeneID:11946 Atp5a1-531->NP_033786 GeneID:11669 Aldh2,>NP_036051 GeneID:26358 Aldh1a7-83	Aldh2	Atp5a1	83	531
88-1-6-1-13-1	F1_Agilent6_20160920_FL_mito_3_SCX_f24.mgf	inter	16403	4	2912.4	7	SDGKISEQSDAK	4	528	>NP_031531 GeneID:11946 Atp5a1	1263.59	1.33e-20	2.11e-30	ILGYIKSGQQEGAK	6	372	>NP_033786 GeneID:11669 Aldh2	1490.81	5.21e-24	1.84e-42	>NP_031531 GeneID:11946 Atp5a1-531->NP_033786 GeneID:11669 Aldh2-377	Atp5a1	Aldh2	531	377
475-1-3-1-6-1	F1_Agilent6_20160920_FL_mito_3_SCX_f25.mgf	inter	10998	4	2462.2	1	AQQALVQKR	8	155	>NP_033855 GeneID:11950 Atp5f1	1040.61	2.17e-19	5.18e-32	SDGKISEQSDAK	4	528	>NP_031531 GeneID:11946 Atp5a1	1263.59	7.93e-16	1.46e-27	>NP_031531 GeneID:11946 Atp5a1-531->NP_033855 GeneID:11950 Atp5f1-162	Atp5f1	Atp5a1	162	531
234-1-6-1-1-1	F1_Agilent6_20160920_FL_mito_3_SCX_f32.mgf	inter	12791	4	2802.37	2	SDGKISEQSDAK	4	528	>NP_031531 GeneID:11946 Atp5a1	1263.59	1e-31	1.44e-45	HVVKSISVQQEK	4	222	>NP_033855 GeneID:11950 Atp5f1	1380.77	1e-31	1e-31	>NP_031531 GeneID:11946 Atp5a1-531->NP_033855 GeneID:11950 Atp5f1-225	Atp5a1	Atp5f1	531	225
237-1-4-1-12-1	F1_Agilent6_20160920_FL_mito_3_SCX_f23.mgf	inter	16062	4	2881.38	17	SDGKISEQSDAK	4	528	>NP_031531 GeneID:11946 Atp5a1	1263.59	3.83e-25	7.86e-40	SISVQQEKETIAK	8	226	>NP_033855 GeneID:11950 Atp5f1	1459.79	2.33e-31	5.87e-43	>NP_031531 GeneID:11946 Atp5a1-531->NP_033855 GeneID:11950 Atp5f1-233	Atp5a1	Atp5f1	531	233
298-1-13-1-6-1	F1_Agilent6_20160920_FL_mito_3_SCX_f24.mgf	inter	13104	4	2550.22	4	ATADNLIKQR	8	248	>NP_034153 GeneID:13177 Eci1	1128.63	3.69e-28	1.57e-35	SDGKISEQSDAK	4	528	>NP_031531 GeneID:11946 Atp5a1	1263.59	2.22e-38	1.54e-48	>NP_031531 GeneID:11946 Atp5a1-531->NP_034153 GeneID:13177 Eci1-255	Eci1	Atp5a1	255	531
260-1-4-1-3-1	F1_Agilent6_20160920_FL_mito_3_SCX_f23.mgf	inter	28052	4	3024.42	3	SDGKISEQSDAK	4	528	>NP_031531 GeneID:11946 Atp5a1	1263.59	7.38e-15	6.2e-26	IASAIMKAADEVAEGK	7	113	>NP_034339 GeneID:14194 Fh1	1602.83	1.07e-17	1.07e-17	>NP_031531 GeneID:11946 Atp5a1-531->NP_034339 GeneID:14194 Fh1-119	Atp5a1	Fh1	531	119
196-1-6-1-4-1	F1_Agilent6_20160920_FL_mito_3_SCX_f37.mgf	inter	6594	5	2705.27	4	SDGKISEQSDAK	4	528	>NP_031531 GeneID:11946 Atp5a1	1263.59	2.12e-22	1.29e-30	KPVHPNDHVNK	1	170	>NP_034339 GeneID:14194 Fh1	1283.67	0.107777	1.92e-18	>NP_031531 GeneID:11946 Atp5a1-531->NP_034339 GeneID:14194 Fh1-170	Atp5a1	Fh1	531	170
31-1-6-1-6-1	F1_Agilent6_20160920_FL_mito_3_SCX_f25.mgf	inter	19071	4	2470.19	2	SKEFAQVIK	2	219	>NP_034339 GeneID:14194 Fh1	1048.59	1.33e-31	1.72e-38	SDGKISEQSDAK	4	528	>NP_031531 GeneID:11946 Atp5a1	1263.59	6.6e-54	8.43e-63	>NP_031531 GeneID:11946 Atp5a1-531->NP_034339 GeneID:14194 Fh1-220	Fh1	Atp5a1	220	531
215-1-16-1-6-1	F1_Agilent6_20160920_FL_mito_3_SCX_f25.mgf	inter	12025	4	2207.05	4	IKAAMPR	2	259	>NP_034339 GeneID:14194 Fh1	785.458	2.41e-05	2.06e-11	SDGKISEQSDAK	4	528	>NP_031531 GeneID:11946 Atp5a1	1263.59	6.55e-42	1.44e-49	>NP_031531 GeneID:11946 Atp5a1-531->NP_034339 GeneID:14194 Fh1-260	Fh1	Atp5a1	260	531
444-1-1-1-6-1	F1_Agilent6_20160920_FL_mito_3_SCX_f25.mgf	inter	6751	4	2021.99	2	AAKIAK	3	465	>NP_034339 GeneID:14194 Fh1	600.396	1.2e-11	1.57e-17	SDGKISEQSDAK	4	528	>NP_031531 GeneID:11946 Atp5a1	1263.59	7.7e-48	6.84e-56	>NP_031531 GeneID:11946 Atp5a1-531->NP_034339 GeneID:14194 Fh1-467	Fh1	Atp5a1	467	531
383-1-1-1-6-1	F1_Agilent6_20160920_FL_mito_3_SCX_f31.mgf	inter	5604	4	2189.05	2	IAKTAHK	3	468	>NP_034339 GeneID:14194 Fh1	767.465	1.78e-12	1.69e-20	SDGKISEQSDAK	4	528	>NP_031531 GeneID:11946 Atp5a1	1263.59	6.09e-48	6.09e-48	>NP_031531 GeneID:11946 Atp5a1-531->NP_034339 GeneID:14194 Fh1-470	Fh1	Atp5a1	470	531
122-1-2-1-6-1	F1_Agilent6_20160920_FL_mito_3_SCX_f25.mgf	inter	13476	4	2306.07	1	PKDMLGPK	2	500	>NP_034339 GeneID:14194 Fh1	884.479	4.84e-10	5.06e-17	SDGKISEQSDAK	4	528	>NP_031531 GeneID:11946 Atp5a1	1263.59	1.05e-52	2.17e-62	>NP_031531 GeneID:11946 Atp5a1-531->NP_034339 GeneID:14194 Fh1-501	Fh1	Atp5a1	501	531
46-1-2-1-6-1	F1_Agilent6_20160920_FL_mito_3_SCX_f28.mgf	inter	25308	4	2252.03	2	FFKFSR	3	148	>NP_034455 GeneID:14719 Got2	830.444	1.14e-23	1.14e-23	SDGKISEQSDAK	4	528	>NP_031531 GeneID:11946 Atp5a1	1263.59	1.43e-42	9.94e-53	>NP_031531 GeneID:11946 Atp5a1-531->NP_034455 GeneID:14719 Got2-150	Got2	Atp5a1	150	531
258-1-6-1-9-1	F1_Agilent6_20160920_FL_mito_3_SCX_f23.mgf	inter	19540	4	3044.4	3	SDGKISEQSDAK	4	528	>NP_031531 GeneID:11946 Atp5a1	1263.59	5.57e-17	3.99e-32	VGAFTVVCKDAEEAK	9	288	>NP_034455 GeneID:14719 Got2	1622.8	6.37e-16	5.58e-28	>NP_031531 GeneID:11946 Atp5a1-531->NP_034455 GeneID:14719 Got2-296	Atp5a1	Got2	531	296
293-1-8-1-6-1	F1_Agilent6_20160920_FL_mito_3_SCX_f26.mgf	inter	22270	4	2479.19	2	KQWLQEVK	1	338	>NP_034455 GeneID:14719 Got2	1057.59	8.78e-34	8.78e-34	SDGKISEQSDAK	4	528	>NP_031531 GeneID:11946 Atp5a1	1263.59	1.09e-52	6e-65	>NP_031531 GeneID:11946 Atp5a1-531->NP_034455 GeneID:14719 Got2-338	Got2	Atp5a1	338	531
86-1-5-1-6-1	F1_Agilent6_20160920_FL_mito_3_SCX_f25.mgf	inter	15345	4	2451.22	5	TQLVSNLKK	8	356	>NP_034455 GeneID:14719 Got2	1029.62	5.15e-30	5.78e-35	SDGKISEQSDAK	4	528	>NP_031531 GeneID:11946 Atp5a1	1263.59	9.3e-44	4.15e-53	>NP_031531 GeneID:11946 Atp5a1-531->NP_034455 GeneID:14719 Got2-363	Got2	Atp5a1	363	531
442-2-6-1-3-1	F1_Agilent6_20160920_FL_mito_3_SCX_f24.mgf	inter	23114	4	2767.29	1	SDGKISEQSDAK	4	528	>NP_031531 GeneID:11946 Atp5a1	1263.59	4.86e-46	4.77e-55	LTKEFSVYMTK	3	394	>NP_034455 GeneID:14719 Got2	1345.7	1.41e-37	1.3e-48	>NP_031531 GeneID:11946 Atp5a1-531->NP_034455 GeneID:14719 Got2-396	Atp5a1	Got2	531	396
472-1-6-1-5-1	F1_Agilent6_20160920_FL_mito_3_SCX_f25.mgf	inter	22711	4	2753.22	5	SDGKISEQSDAK	4	528	>NP_031531 GeneID:11946 Atp5a1	1263.59	2.29e-28	1.62e-36	EFSVYMTKDGR	8	397	>NP_034455 GeneID:14719 Got2	1331.62	6.32e-47	6.32e-47	>NP_031531 GeneID:11946 Atp5a1-531->NP_034455 GeneID:14719 Got2-404	Atp5a1	Got2	531	404
152-1-9-1-9-1	F1_Agilent6_20160920_FL_mito_3_SCX_f34.mgf	inter	4063	4	2269.05	4	RDTNSKK	6	53	>NP_034455 GeneID:14719 Got2	847.451	2.1e-13	2.1e-13	SDGKISEQSDAK	4	528	>NP_031531 GeneID:11946 Atp5a1	1263.59	6.49e-16	8.28e-25	>NP_031531 GeneID:11946 Atp5a1-531->NP_034455 GeneID:14719 Got2-58	Got2	Atp5a1	58	531
477-1-91-1-154-1	F1_Agilent6_20160920_FL_mito_3_SCX_f34.mgf	inter	28392	5	3969.91	3	SDGKISEQSDAK	4	528	>NP_031531 GeneID:11946 Atp5a1	1263.59	5.85e-17	5.85e-17	MNLGVGAYRDDNGKPYVLPSVRK	14	60	>NP_034455 GeneID:14719 Got2	2548.32	1.55e-50	2.76e-64	>NP_031531 GeneID:11946 Atp5a1-531->NP_034455 GeneID:14719 Got2-73	Atp5a1	Got2	531	73
53-1-11-1-6-1	F1_Agilent6_20160920_FL_mito_3_SCX_f24.mgf	inter	7861	4	2350.13	3	KAEAQIAAK	1	82	>NP_034455 GeneID:14719 Got2	928.534	3.41e-23	9.18e-37	SDGKISEQSDAK	4	528	>NP_031531 GeneID:11946 Atp5a1	1263.59	7.76e-51	5.66e-60	>NP_031531 GeneID:11946 Atp5a1-531->NP_034455 GeneID:14719 Got2-82	Got2	Atp5a1	82	531
328-1-6-1-10-1	F1_Agilent6_20160920_FL_mito_3_SCX_f24.mgf	inter	13229	4	2692.29	2	SDGKISEQSDAK	4	528	>NP_031531 GeneID:11946 Atp5a1	1263.59	3.15e-32	3.15e-32	AEAQIAAKNLDK	8	83	>NP_034455 GeneID:14719 Got2	1270.69	6.57e-30	3.06e-45	>NP_031531 GeneID:11946 Atp5a1-531->NP_034455 GeneID:14719 Got2-90	Atp5a1	Got2	531	90
160-1-1-1-6-1	F1_Agilent6_20160920_FL_mito_3_SCX_f23.mgf	inter	20942	4	2574.36	1	LKVGLQVVAVK	2	291	>NP_034607 GeneID:15510 Hspd1	1152.76	2.19e-08	3.56e-15	SDGKISEQSDAK	4	528	>NP_031531 GeneID:11946 Atp5a1	1263.59	5.04e-12	5.04e-12	>NP_031531 GeneID:11946 Atp5a1-531->NP_034607 GeneID:15510 Hspd1-292	Hspd1	Atp5a1	292	531
311-1-3-1-6-1	F1_Agilent6_20160920_FL_mito_3_SCX_f34.mgf	inter	7300	4	2174.02	1	AHIEKR	5	365	>NP_034607 GeneID:15510 Hspd1	752.429	1.91e-20	1.91e-20	SDGKISEQSDAK	4	528	>NP_031531 GeneID:11946 Atp5a1	1263.59	7.99e-50	4.57e-59	>NP_031531 GeneID:11946 Atp5a1-531->NP_034607 GeneID:15510 Hspd1-369	Hspd1	Atp5a1	369	531
325-1-3-1-6-1	F1_Agilent6_20160920_FL_mito_3_SCX_f26.mgf	inter	11631	4	2214.05	1	YKNIGAK	2	90	>NP_034607 GeneID:15510 Hspd1	792.449	3.59e-09	3.99e-15	SDGKISEQSDAK	4	528	>NP_031531 GeneID:11946 Atp5a1	1263.59	2.9e-41	1.01e-49	>NP_031531 GeneID:11946 Atp5a1-531->NP_034607 GeneID:15510 Hspd1-91	Hspd1	Atp5a1	91	531
181-1-6-1-7-1	F1_Agilent6_20160920_FL_mito_3_SCX_f31.mgf	inter	15727	4	2843.34	4	SDGKISEQSDAK	4	528	>NP_031531 GeneID:11946 Atp5a1	1263.59	5.14e-29	6.56e-38	EFKRETGVDLTK	3	289	>NP_034611 GeneID:15526 Hspa9	1421.75	4.94e-09	1.67e-15	>NP_031531 GeneID:11946 Atp5a1-531->NP_034611 GeneID:15526 Hspa9-291	Atp5a1	Hspa9	531	291
169-1-19-1-28-1	F1_Agilent6_20160920_FL_mito_3_SCX_f24.mgf	inter	34654	4	2909.43	1	SDGKISEQSDAK	4	528	>NP_031531 GeneID:11946 Atp5a1	1263.59	3.99e-08	1.03e-18	AQFEGIVTDLIKR	12	349	>NP_034611 GeneID:15526 Hspa9	1488.83	4.71e-06	7.1e-18	>NP_031531 GeneID:11946 Atp5a1-531->NP_034611 GeneID:15526 Hspa9-360	Atp5a1	Hspa9	531	360
39-1-6-1-1-1	F1_Agilent6_20160920_FL_mito_3_SCX_f36.mgf	inter	18016	5	3351.43	1	SDGKISEQSDAK	4	528	>NP_031531 GeneID:11946 Atp5a1	1263.59	1.77e-39	1.07e-47	TGTCGYCGLQFKQHHH	12	101	>NP_035018 GeneID:407785 Ndufs6	1929.84	1.27e-36	1.28e-48	>NP_031531 GeneID:11946 Atp5a1-531->NP_035018 GeneID:407785 Ndufs6-112	Atp5a1	Ndufs6	531	112
117-1-6-1-6-1	F1_Agilent6_20160920_FL_mito_3_SCX_f25.mgf	inter	15530	4	2416.14	8	GKGTFTSGLK	2	107	>NP_035636 GeneID:20916 Sucla2	994.545	1.4e-22	3.29e-28	SDGKISEQSDAK	4	528	>NP_031531 GeneID:11946 Atp5a1	1263.59	7.11e-37	4.71e-44	>NP_031531 GeneID:11946 Atp5a1-531->NP_035636 GeneID:20916 Sucla2-108	Sucla2	Atp5a1	108	531
262-1-6-1-14-1	F1_Agilent6_20160920_FL_mito_3_SCX_f23.mgf	inter	19556	4	2924.46	1	SDGKISEQSDAK	4	528	>NP_031531 GeneID:11946 Atp5a1	1263.59	1.11e-19	5.91e-27	AVSSQMIGQKLITK	10	130	>NP_035636 GeneID:20916 Sucla2	1502.85	4.5e-21	1.59e-34	>NP_031531 GeneID:11946 Atp5a1-531->NP_035636 GeneID:20916 Sucla2-139	Atp5a1	Sucla2	531	139
263-1-16-1-6-1	F1_Agilent6_20160920_FL_mito_3_SCX_f24.mgf	inter	9068	4	2438.18	7	LITKQTGEK	4	140	>NP_035636 GeneID:20916 Sucla2	1016.59	1.83e-23	1.43e-29	SDGKISEQSDAK	4	528	>NP_031531 GeneID:11946 Atp5a1	1263.59	3.05e-37	4.38e-43	>NP_031531 GeneID:11946 Atp5a1-531->NP_035636 GeneID:20916 Sucla2-143	Sucla2	Atp5a1	143	531
227-1-8-1-6-1	F1_Agilent6_20160920_FL_mito_3_SCX_f24.mgf	inter	12852	4	2603.19	1	SSDEAYAIAKK	10	79	>NP_035636 GeneID:20916 Sucla2	1181.59	1.46e-43	2.11e-58	SDGKISEQSDAK	4	528	>NP_031531 GeneID:11946 Atp5a1	1263.59	1.16e-42	5.02e-52	>NP_031531 GeneID:11946 Atp5a1-531->NP_035636 GeneID:20916 Sucla2-88	Sucla2	Atp5a1	88	531
282-1-7-1-6-1	F1_Agilent6_20160920_FL_mito_3_SCX_f32.mgf	inter	14733	4	2507.28	3	KLGSKDVVIK	5	89	>NP_035636 GeneID:20916 Sucla2	1085.68	1.37e-07	5.83e-15	SDGKISEQSDAK	4	528	>NP_031531 GeneID:11946 Atp5a1	1263.59	2.56e-13	6.17e-21	>NP_031531 GeneID:11946 Atp5a1-531->NP_035636 GeneID:20916 Sucla2-93	Sucla2	Atp5a1	93	531
168-1-2-1-6-1	F1_Agilent6_20160920_FL_mito_3_SCX_f26.mgf	inter	4543	4	2009.93	2	SGAAKR	5	17	>NP_036124 GeneID:26874 Abcd2	588.334	7.6e-12	7.6e-12	SDGKISEQSDAK	4	528	>NP_031531 GeneID:11946 Atp5a1	1263.59	3.78e-39	2.67e-47	>NP_031531 GeneID:11946 Atp5a1-531->NP_036124 GeneID:26874 Abcd2-21	Abcd2	Atp5a1	21	531
205-1-6-1-6-1	F1_Agilent6_20160920_FL_mito_3_SCX_f33.mgf	inter	6462	4	2416.13	1	AHQAEGKVR	7	136	>NP_036151 GeneID:54683 Prdx5	994.531	5.44e-08	6.06e-14	SDGKISEQSDAK	4	528	>NP_031531 GeneID:11946 Atp5a1	1263.59	3.43e-27	4.46e-35	>NP_031531 GeneID:11946 Atp5a1-531->NP_036151 GeneID:54683 Prdx5-142	Prdx5	Atp5a1	142	531
364-1-7-1-6-1	F1_Agilent6_20160920_FL_mito_3_SCX_f34.mgf	inter	24482	4	2681.23	2	RDFGSFEKFK	8	123	>NP_038699 GeneID:20656 Sod2	1259.63	7.06e-34	5.18e-40	SDGKISEQSDAK	4	528	>NP_031531 GeneID:11946 Atp5a1	1263.59	2.91e-43	2.91e-43	>NP_031531 GeneID:11946 Atp5a1-531->NP_038699 GeneID:20656 Sod2-130	Sod2	Atp5a1	130	531
293-1-1-1-6-1	F1_Agilent6_20160920_FL_mito_3_SCX_f26.mgf	inter	7592	4	2190.98	3	YTACKK	5	217	>NP_038699 GeneID:20656 Sod2	769.379	2.19e-18	2.19e-18	SDGKISEQSDAK	4	528	>NP_031531 GeneID:11946 Atp5a1	1263.59	5.08e-48	5.08e-48	>NP_031531 GeneID:11946 Atp5a1-531->NP_038699 GeneID:20656 Sod2-221	Sod2	Atp5a1	221	531
89-1-10-1-6-1	F1_Agilent6_20160920_FL_mito_3_SCX_f34.mgf	inter	8442	4	2344.12	11	IREYKSK	5	47	>NP_058035 GeneID:11957 Atp5j	922.524	5.67e-15	2.13e-22	SDGKISEQSDAK	4	528	>NP_031531 GeneID:11946 Atp5a1	1263.59	2.04e-51	2.28e-62	>NP_031531 GeneID:11946 Atp5a1-531->NP_058035 GeneID:11957 Atp5j-51	Atp5j	Atp5a1	51	531
388-1-7-1-6-1	F1_Agilent6_20160920_FL_mito_3_SCX_f26.mgf	inter	13598	4	2288.07	1	LKQMYGK	2	78	>NP_058035 GeneID:11957 Atp5j	866.468	5.51e-11	1.65e-17	SDGKISEQSDAK	4	528	>NP_031531 GeneID:11946 Atp5a1	1263.59	9.41e-50	1.94e-56	>NP_031531 GeneID:11946 Atp5a1-531->NP_058035 GeneID:11957 Atp5j-79	Atp5j	Atp5a1	79	531
364-1-6-1-2-1	F1_Agilent6_20160920_FL_mito_3_SCX_f24.mgf	inter	28215	4	3200.4	1	SDGKISEQSDAK	4	528	>NP_031531 GeneID:11946 Atp5a1	1263.59	7.75e-19	4.35e-27	QMYGKGEMDTFPTFK	5	80	>NP_058035 GeneID:11957 Atp5j	1778.8	7.83e-54	4.42e-65	>NP_031531 GeneID:11946 Atp5a1-531->NP_058035 GeneID:11957 Atp5j-84	Atp5a1	Atp5j	531	84
245-3-14-1-47-1	F1_Agilent6_20160920_FL_mito_3_SCX_f27.mgf	inter	42869	5	4238.92	1	SDGKISEQSDAK	4	528	>NP_031531 GeneID:11946 Atp5a1	1263.59	1.12e-23	3.9e-33	GEMDTFPTFKFDDPKFEVIDKPQS	10	85	>NP_058035 GeneID:11957 Atp5j	2817.32	6.26e-51	6.46e-70	>NP_031531 GeneID:11946 Atp5a1-531->NP_058035 GeneID:11957 Atp5j-94	Atp5a1	Atp5j	531	94
206-1-6-1-2-1	F1_Agilent6_20160920_FL_mito_3_SCX_f23.mgf	inter	21109	4	3085.41	3	SDGKISEQSDAK	4	528	>NP_031531 GeneID:11946 Atp5a1	1263.59	4.16e-23	1.07e-33	FDDPKFEVIDKPQS	5	95	>NP_058035 GeneID:11957 Atp5j	1663.81	4.94e-20	2.63e-32	>NP_031531 GeneID:11946 Atp5a1-531->NP_058035 GeneID:11957 Atp5j-99	Atp5a1	Atp5j	531	99
321-1-4-1-8-1	F1_Agilent6_20160920_FL_mito_3_SCX_f42.mgf	inter	9937	5	3046.52	1	SDGKISEQSDAK	4	528	>NP_031531 GeneID:11946 Atp5a1	1263.59	1.05e-49	1.15e-55	HVLHVQLNRPEKR	12	65	>NP_058052 GeneID:51798 Ech1	1624.93	9.02e-49	2.71e-60	>NP_031531 GeneID:11946 Atp5a1-531->NP_058052 GeneID:51798 Ech1-76	Atp5a1	Ech1	531	76
384-1-1-1-23-1	F1_Agilent6_20160920_FL_mito_3_SCX_f23.mgf	inter	12600	4	2634.29	1	GQKVLDSGAPIK	3	122	>NP_058054 GeneID:11947 Atp5b	1211.69	3.09e-20	3.12e-32	SDGKISEQSDAK	4	528	>NP_031531 GeneID:11946 Atp5a1	1263.59	4.13e-18	4.13e-18	>NP_031531 GeneID:11946 Atp5a1-531->NP_058054 GeneID:11947 Atp5b-124	Atp5b	Atp5a1	124	531
411-1-6-1-11-1	F1_Agilent6_20160920_FL_mito_3_SCX_f29.mgf	inter	25891	5	3430.69	1	SDGKISEQSDAK	4	528	>NP_031531 GeneID:11946 Atp5a1	1263.59	1.52e-30	5.15e-38	IMNVIGEPIDERGPIKTK	16	144	>NP_058054 GeneID:11947 Atp5b	2009.1	1.79e-51	1.79e-51	>NP_031531 GeneID:11946 Atp5a1-531->NP_058054 GeneID:11947 Atp5b-159	Atp5a1	Atp5b	531	159
25-2-6-1-11-1	F1_Agilent6_20160920_FL_mito_3_SCX_f23.mgf	inter	22235	4	2751.36	1	SDGKISEQSDAK	4	528	>NP_031531 GeneID:11946 Atp5a1	1263.59	1.23e-40	5.5e-50	VVDLLAPYAKGGK	10	189	>NP_058054 GeneID:11947 Atp5b	1329.77	4.63e-56	4.63e-56	>NP_031531 GeneID:11946 Atp5a1-531->NP_058054 GeneID:11947 Atp5b-198	Atp5a1	Atp5b	531	198
136-1-6-1-13-1	F1_Agilent6_20160920_FL_mito_3_SCX_f35.mgf	inter	40408	5	4240.97	2	SDGKISEQSDAK	4	528	>NP_031531 GeneID:11946 Atp5a1	1263.59	8.72e-15	4.81e-27	TREGNDLYHEMIESGVINLKDATSK	20	240	>NP_058054 GeneID:11947 Atp5b	2819.38	8.39e-54	8.76e-83	>NP_031531 GeneID:11946 Atp5a1-531->NP_058054 GeneID:11947 Atp5b-259	Atp5a1	Atp5b	531	259
371-1-1-1-6-1	F1_Agilent6_20160920_FL_mito_3_SCX_f25.mgf	inter	6486	4	2112.02	1	ITTTKK	5	346	>NP_058054 GeneID:11947 Atp5b	690.428	8.56e-26	8.56e-26	SDGKISEQSDAK	4	528	>NP_031531 GeneID:11946 Atp5a1	1263.59	2.02e-53	8.84e-64	>NP_031531 GeneID:11946 Atp5a1-531->NP_058054 GeneID:11947 Atp5b-350	Atp5b	Atp5a1	350	531
117-1-14-1-6-1	F1_Agilent6_20160920_FL_mito_3_SCX_f24.mgf	inter	19919	4	2612.26	3	GVQKILQDYK	4	423	>NP_058054 GeneID:11947 Atp5b	1190.67	9.92e-21	7.44e-30	SDGKISEQSDAK	4	528	>NP_031531 GeneID:11946 Atp5a1	1263.59	1.41e-30	9.96e-39	>NP_031531 GeneID:11946 Atp5a1-531->NP_058054 GeneID:11947 Atp5b-426	Atp5b	Atp5a1	426	531
272-1-7-1-9-1	F1_Agilent6_20160920_FL_mito_3_SCX_f24.mgf	inter	18742	4	2461.26	11	LVPLKETIK	5	481	>NP_058054 GeneID:11947 Atp5b	1039.66	6.19e-35	6.19e-35	SDGKISEQSDAK	4	528	>NP_031531 GeneID:11946 Atp5a1	1263.59	1.11e-52	1.65e-63	>NP_031531 GeneID:11946 Atp5a1-531->NP_058054 GeneID:11947 Atp5b-485	Atp5b	Atp5a1	485	531
271-1-3-1-6-1	F1_Agilent6_20160920_FL_mito_3_SCX_f24.mgf	inter	9102	4	2477.08	6	ADKLAEEHGS	3	520	>NP_058054 GeneID:11947 Atp5b	1055.49	4.09e-32	6.75e-41	SDGKISEQSDAK	4	528	>NP_031531 GeneID:11946 Atp5a1	1263.59	2.08e-48	3.3e-58	>NP_031531 GeneID:11946 Atp5a1-531->NP_058054 GeneID:11947 Atp5b-522	Atp5b	Atp5a1	522	531
457-1-6-1-3-1	F1_Agilent6_20160920_FL_mito_3_SCX_f32.mgf	inter	25936	4	3046.49	3	SDGKISEQSDAK	4	528	>NP_031531 GeneID:11946 Atp5a1	1263.59	5.25e-29	6.7e-38	HTISKFLQENLAPK	5	52	>NP_062800 GeneID:56357 Ivd	1624.89	1.54e-34	2.07e-48	>NP_031531 GeneID:11946 Atp5a1-531->NP_062800 GeneID:56357 Ivd-56	Atp5a1	Ivd	531	56
170-1-11-1-6-1	F1_Agilent6_20160920_FL_mito_3_SCX_f37.mgf	inter	15804	4	2651.3	1	IGIMPGHIHKK	10	183	>NP_063932 GeneID:56451 Suclg1	1229.71	3.4e-38	1.13e-53	SDGKISEQSDAK	4	528	>NP_031531 GeneID:11946 Atp5a1	1263.59	2.1e-37	2.1e-37	>NP_031531 GeneID:11946 Atp5a1-531->NP_063932 GeneID:56451 Suclg1-192	Suclg1	Atp5a1	192	531
37-1-8-1-6-1	F1_Agilent6_20160920_FL_mito_3_SCX_f33.mgf	inter	13535	4	2337.11	2	KHIYIDK	1	48	>NP_063932 GeneID:56451 Suclg1	915.518	1.06e-12	3.17e-19	SDGKISEQSDAK	4	528	>NP_031531 GeneID:11946 Atp5a1	1263.59	2.28e-55	2.1e-65	>NP_031531 GeneID:11946 Atp5a1-531->NP_063932 GeneID:56451 Suclg1-48	Suclg1	Atp5a1	48	531
139-1-5-1-6-1	F1_Agilent6_20160920_FL_mito_3_SCX_f33.mgf	inter	13943	4	2552.21	1	HIYIDKNTK	6	49	>NP_063932 GeneID:56451 Suclg1	1130.61	1.95e-31	4.14e-39	SDGKISEQSDAK	4	528	>NP_031531 GeneID:11946 Atp5a1	1263.59	8.03e-52	7.14e-65	>NP_031531 GeneID:11946 Atp5a1-531->NP_063932 GeneID:56451 Suclg1-54	Suclg1	Atp5a1	54	531
279-1-4-1-9-1	F1_Agilent6_20160920_FL_mito_3_SCX_f24.mgf	inter	17083	4	2787.3	1	SDGKISEQSDAK	4	528	>NP_031531 GeneID:11946 Atp5a1	1263.59	2.35e-37	1.05e-46	NTKIICQGFTGK	3	55	>NP_063932 GeneID:56451 Suclg1	1365.71	4.61e-35	7.5e-48	>NP_031531 GeneID:11946 Atp5a1-531->NP_063932 GeneID:56451 Suclg1-57	Atp5a1	Suclg1	531	57
28-1-6-1-8-1	F1_Agilent6_20160920_FL_mito_3_SCX_f30.mgf	inter	28537	4	3016.5	7	SDGKISEQSDAK	4	528	>NP_031531 GeneID:11946 Atp5a1	1263.59	9.27e-23	4.14e-32	GGQKHLGLPVFNTVK	4	91	>NP_063932 GeneID:56451 Suclg1	1593.9	3.01e-15	4.01e-31	>NP_031531 GeneID:11946 Atp5a1-531->NP_063932 GeneID:56451 Suclg1-94	Atp5a1	Suclg1	531	94
131-1-4-1-6-1	F1_Agilent6_20160920_FL_mito_3_SCX_f33.mgf	inter	8194	4	2379.09	1	FGKGGQAHR	3	180	>NP_075770 GeneID:66945 Sdha	956.494	2.12e-20	1.1e-30	SDGKISEQSDAK	4	528	>NP_031531 GeneID:11946 Atp5a1	1263.59	6.54e-23	6.61e-35	>NP_031531 GeneID:11946 Atp5a1-531->NP_075770 GeneID:66945 Sdha-182	Sdha	Atp5a1	182	531
18-2-4-1-11-1	F1_Agilent6_20160920_FL_mito_3_SCX_f41.mgf	inter	12429	5	3721.67	1	SDGKISEQSDAK	4	528	>NP_031531 GeneID:11946 Atp5a1	1263.59	5.01e-17	4.57e-22	GAHAREDYKVRVDEYDYSK	9	590	>NP_075770 GeneID:66945 Sdha	2300.08	7.81e-17	1.92e-29	>NP_031531 GeneID:11946 Atp5a1-531->NP_075770 GeneID:66945 Sdha-598	Atp5a1	Sdha	531	598
150-1-6-1-10-1	F1_Agilent6_20160920_FL_mito_3_SCX_f30.mgf	inter	19055	4	3473.62	4	SDGKISEQSDAK	4	528	>NP_031531 GeneID:11946 Atp5a1	1263.59	9.81e-24	1.6e-36	VRVDEYDYSKPIQGQQK	10	599	>NP_075770 GeneID:66945 Sdha	2052.03	2.63e-49	4.36e-66	>NP_031531 GeneID:11946 Atp5a1-531->NP_075770 GeneID:66945 Sdha-608	Atp5a1	Sdha	531	608
277-1-6-1-6-1	F1_Agilent6_20160920_FL_mito_3_SCX_f25.mgf	inter	6090	4	2347.14	1	PIQGQQKK	7	609	>NP_075770 GeneID:66945 Sdha	925.535	4.58e-10	4.79e-17	SDGKISEQSDAK	4	528	>NP_031531 GeneID:11946 Atp5a1	1263.59	6e-13	6e-13	>NP_031531 GeneID:11946 Atp5a1-531->NP_075770 GeneID:66945 Sdha-615	Sdha	Atp5a1	615	531
39-1-10-1-6-1	F1_Agilent6_20160920_FL_mito_3_SCX_f40.mgf	inter	10822	5	2605.22	3	KPFGEHWRK	1	616	>NP_075770 GeneID:66945 Sdha	1183.63	8.91e-18	6.68e-27	SDGKISEQSDAK	4	528	>NP_031531 GeneID:11946 Atp5a1	1263.59	1.54e-48	1.38e-54	>NP_031531 GeneID:11946 Atp5a1-531->NP_075770 GeneID:66945 Sdha-616	Sdha	Atp5a1	616	531
430-1-9-1-6-1	F1_Agilent6_20160920_FL_mito_3_SCX_f24.mgf	inter	11732	4	2673.25	2	YNKDGSVAIASK	3	174	>NP_077150 GeneID:67041 Oxct1	1251.65	1.28e-42	1.28e-42	SDGKISEQSDAK	4	528	>NP_031531 GeneID:11946 Atp5a1	1263.59	1.28e-42	1.28e-42	>NP_031531 GeneID:11946 Atp5a1-531->NP_077150 GeneID:67041 Oxct1-176	Oxct1	Atp5a1	176	531
379-1-5-1-6-1	F1_Agilent6_20160920_FL_mito_3_SCX_f27.mgf	inter	13194	4	2166.98	3	AWKADR	3	212	>NP_077150 GeneID:67041 Oxct1	745.387	1.54e-17	1.54e-17	SDGKISEQSDAK	4	528	>NP_031531 GeneID:11946 Atp5a1	1263.59	1.35e-50	1.37e-57	>NP_031531 GeneID:11946 Atp5a1-531->NP_077150 GeneID:67041 Oxct1-214	Oxct1	Atp5a1	214	531
374-1-5-1-6-1	F1_Agilent6_20160920_FL_mito_3_SCX_f26.mgf	inter	9955	4	2108.03	4	LIKGEK	3	269	>NP_077150 GeneID:67041 Oxct1	686.433	4.77e-10	1.49e-15	SDGKISEQSDAK	4	528	>NP_031531 GeneID:11946 Atp5a1	1263.59	4.94e-20	4.94e-20	>NP_031531 GeneID:11946 Atp5a1-531->NP_077150 GeneID:67041 Oxct1-271	Oxct1	Atp5a1	271	531
119-1-11-1-6-1	F1_Agilent6_20160920_FL_mito_3_SCX_f32.mgf	inter	12390	4	2523.2	2	LSLRKEGDGK	5	282	>NP_077150 GeneID:67041 Oxct1	1101.61	1.33e-18	2.11e-28	SDGKISEQSDAK	4	528	>NP_031531 GeneID:11946 Atp5a1	1263.59	8.89e-40	6.28e-48	>NP_031531 GeneID:11946 Atp5a1-531->NP_077150 GeneID:67041 Oxct1-286	Oxct1	Atp5a1	286	531
349-1-6-1-6-1	F1_Agilent6_20160920_FL_mito_3_SCX_f32.mgf	inter	5563	5	2478.16	2	GKSGKPGGDVR	2	292	>NP_077150 GeneID:67041 Oxct1	1056.57	2.75e-13	1.08e-27	SDGKISEQSDAK	4	528	>NP_031531 GeneID:11946 Atp5a1	1263.59	3.06e-17	1.93e-22	>NP_031531 GeneID:11946 Atp5a1-531->NP_077150 GeneID:67041 Oxct1-293	Oxct1	Atp5a1	293	531
173-1-5-1-6-1	F1_Agilent6_20160920_FL_mito_3_SCX_f25.mgf	inter	7748	4	2293.05	1	SGKPGGDVR	3	294	>NP_077150 GeneID:67041 Oxct1	871.451	4.13e-12	1.65e-19	SDGKISEQSDAK	4	528	>NP_031531 GeneID:11946 Atp5a1	1263.59	4.65e-09	1.39e-14	>NP_031531 GeneID:11946 Atp5a1-531->NP_077150 GeneID:67041 Oxct1-296	Oxct1	Atp5a1	296	531
187-1-6-1-18-1	F1_Agilent6_20160920_FL_mito_3_SCX_f23.mgf	inter	17540	4	2811.34	1	SDGKISEQSDAK	4	528	>NP_031531 GeneID:11946 Atp5a1	1263.59	5.89e-27	1.25e-35	IMEKCTLPLTGK	4	452	>NP_077150 GeneID:67041 Oxct1	1389.74	2.31e-20	1.69e-30	>NP_031531 GeneID:11946 Atp5a1-531->NP_077150 GeneID:67041 Oxct1-455	Atp5a1	Oxct1	531	455
157-1-6-1-10-1	F1_Agilent6_20160920_FL_mito_3_SCX_f31.mgf	inter	8514	5	2705.29	2	SDGKISEQSDAK	4	528	>NP_031531 GeneID:11946 Atp5a1	1263.59	8.66e-36	8.81e-43	GTKNRPGNALEK	3	100	>NP_079683 GeneID:22273 Uqcrc1	1283.69	4.92e-18	4.92e-18	>NP_031531 GeneID:11946 Atp5a1-531->NP_079683 GeneID:22273 Uqcrc1-102	Atp5a1	Uqcrc1	531	102
192-1-21-1-122-1	F1_Agilent6_20160920_FL_mito_3_SCX_f32.mgf	inter	35735	5	4279.13	5	SDGKISEQSDAK	4	528	>NP_031531 GeneID:11946 Atp5a1	1263.59	8.79e-11	1.57e-17	MVLAAAGGVEHQQLLDLAQKHLSSVSR	20	229	>NP_079683 GeneID:22273 Uqcrc1	2857.52	6.46e-31	1.6e-49	>NP_031531 GeneID:11946 Atp5a1-531->NP_079683 GeneID:22273 Uqcrc1-248	Atp5a1	Uqcrc1	531	248
76-1-6-1-8-1	F1_Agilent6_20160920_FL_mito_3_SCX_f30.mgf	inter	17252	4	3179.45	6	SDGKISEQSDAK	4	528	>NP_031531 GeneID:11946 Atp5a1	1263.59	0.192488	6.82e-10	LICEMKVEEQHTNK	6	38	>NP_080066 GeneID:66834 Acot13	1757.84	1	5.33e-13	>NP_031531 GeneID:11946 Atp5a1-531->NP_080066 GeneID:66834 Acot13-43	Atp5a1	Acot13	531	43
267-2-7-1-6-1	F1_Agilent6_20160920_FL_mito_3_SCX_f25.mgf	inter	12189	4	2542.17	2	PFIKEASMAK	4	362	>NP_080102 GeneID:66885 Acadsb	1120.6	2.2e-11	2.2e-11	SDGKISEQSDAK	4	528	>NP_031531 GeneID:11946 Atp5a1	1263.59	1.78e-37	2.32e-45	>NP_031531 GeneID:11946 Atp5a1-531->NP_080102 GeneID:66885 Acadsb-365	Acadsb	Atp5a1	365	531
346-1-4-1-6-1	F1_Agilent6_20160920_FL_mito_3_SCX_f24.mgf	inter	13307	4	2363.16	1	GGLGLAGAKAK	9	242	>NP_080175 GeneID:67003 Uqcrc2	941.566	2.96e-32	3e-44	SDGKISEQSDAK	4	528	>NP_031531 GeneID:11946 Atp5a1	1263.59	8.31e-25	1.77e-33	>NP_031531 GeneID:11946 Atp5a1-531->NP_080175 GeneID:67003 Uqcrc2-250	Uqcrc2	Atp5a1	250	531
135-1-6-1-4-1	F1_Agilent6_20160920_FL_mito_3_SCX_f23.mgf	inter	9248	4	2757.27	1	SDGKISEQSDAK	4	528	>NP_031531 GeneID:11946 Atp5a1	1263.59	1e-13	8.23e-21	ATAEEISSKTGNK	9	98	>NP_080448 GeneID:67460 Decr1	1334.67	1.36e-15	7.53e-28	>NP_031531 GeneID:11946 Atp5a1-531->NP_080448 GeneID:67460 Decr1-106	Atp5a1	Decr1	531	106
300-1-5-1-6-1	F1_Agilent6_20160920_FL_mito_3_SCX_f26.mgf	inter	11539	4	2187.01	3	TKGAFSR	2	245	>NP_080448 GeneID:67460 Decr1	765.413	2.31e-17	1.6e-22	SDGKISEQSDAK	4	528	>NP_031531 GeneID:11946 Atp5a1	1263.59	2.23e-54	1.26e-64	>NP_031531 GeneID:11946 Atp5a1-531->NP_080448 GeneID:67460 Decr1-246	Decr1	Atp5a1	246	531
38-1-6-1-11-1	F1_Agilent6_20160920_FL_mito_3_SCX_f24.mgf	inter	21592	4	2971.36	1	SDGKISEQSDAK	4	528	>NP_031531 GeneID:11946 Atp5a1	1263.59	6.25e-27	1.81e-37	GYSIPECQKMLPK	9	95	>NP_080720 GeneID:12974 Cs	1549.76	3.46e-24	3.2e-33	>NP_031531 GeneID:11946 Atp5a1-531->NP_080720 GeneID:12974 Cs-103	Atp5a1	Cs	531	103
413-1-3-1-6-1	F1_Agilent6_20160920_FL_mito_3_SCX_f23.mgf	inter	7793	4	2526.13	4	EVGKDVSDEK	4	318	>NP_080720 GeneID:12974 Cs	1104.53	5.78e-41	5.78e-41	SDGKISEQSDAK	4	528	>NP_031531 GeneID:11946 Atp5a1	1263.59	3.14e-39	6.49e-49	>NP_031531 GeneID:11946 Atp5a1-531->NP_080720 GeneID:12974 Cs-321	Cs	Atp5a1	321	531
202-1-6-1-4-1	F1_Agilent6_20160920_FL_mito_3_SCX_f29.mgf	inter	45298	5	3701.7	8	SDGKISEQSDAK	4	528	>NP_031531 GeneID:11946 Atp5a1	1263.59	1.58e-14	1.78e-23	DVSDEKLRDYIWNTLNSGR	6	322	>NP_080720 GeneID:12974 Cs	2280.11	4.47e-33	4.47e-33	>NP_031531 GeneID:11946 Atp5a1-531->NP_080720 GeneID:12974 Cs-327	Atp5a1	Cs	531	327
366-1-6-1-3-1	F1_Agilent6_20160920_FL_mito_3_SCX_f23.mgf	inter	21678	4	2843.46	2	SDGKISEQSDAK	4	528	>NP_031531 GeneID:11946 Atp5a1	1263.59	4.88e-24	5.36e-29	IVPNILLEQGKAK	11	383	>NP_080720 GeneID:12974 Cs	1421.86	4.93e-30	4.93e-30	>NP_031531 GeneID:11946 Atp5a1-531->NP_080720 GeneID:12974 Cs-393	Atp5a1	Cs	531	393
242-1-6-1-3-1	F1_Agilent6_20160920_FL_mito_3_SCX_f23.mgf	inter	27990	4	2966.32	3	SDGKISEQSDAK	4	528	>NP_031531 GeneID:11946 Atp5a1	1263.59	1.73e-22	3.7e-35	SMSTDGLMKFVDSK	9	451	>NP_080720 GeneID:12974 Cs	1544.72	7.64e-26	1.49e-37	>NP_031531 GeneID:11946 Atp5a1-531->NP_080720 GeneID:12974 Cs-459	Atp5a1	Cs	531	459
424-1-7-1-6-1	F1_Agilent6_20160920_FL_mito_3_SCX_f25.mgf	inter	6682	4	2138	1	LAEKEK	4	111	>NP_080971 GeneID:110826 Etfb	716.407	1.03e-24	1.3e-32	SDGKISEQSDAK	4	528	>NP_031531 GeneID:11946 Atp5a1	1263.59	2.31e-51	1.74e-60	>NP_031531 GeneID:11946 Atp5a1-531->NP_080971 GeneID:110826 Etfb-114	Etfb	Atp5a1	114	531
286-1-5-1-6-1	F1_Agilent6_20160920_FL_mito_3_SCX_f24.mgf	inter	31693	4	2582.27	1	EKVDLLFLGK	2	115	>NP_080971 GeneID:110826 Etfb	1160.68	5.05e-32	5.05e-32	SDGKISEQSDAK	4	528	>NP_031531 GeneID:11946 Atp5a1	1263.59	2.81e-48	1.31e-56	>NP_031531 GeneID:11946 Atp5a1-531->NP_080971 GeneID:110826 Etfb-116	Etfb	Atp5a1	116	531
166-1-2-1-6-1	F1_Agilent6_20160920_FL_mito_3_SCX_f25.mgf	inter	11847	4	2136.06	2	KIEVVK	1	205	>NP_080971 GeneID:110826 Etfb	714.464	5.04e-21	2.18e-25	SDGKISEQSDAK	4	528	>NP_031531 GeneID:11946 Atp5a1	1263.59	1.08e-53	3.51e-63	>NP_031531 GeneID:11946 Atp5a1-531->NP_080971 GeneID:110826 Etfb-205	Etfb	Atp5a1	205	531
189-1-1-1-6-1	F1_Agilent6_20160920_FL_mito_3_SCX_f26.mgf	inter	18360	4	2235.11	1	LKEVGRI	2	249	>NP_080971 GeneID:110826 Etfb	813.507	1.24e-05	5.07e-11	SDGKISEQSDAK	4	528	>NP_031531 GeneID:11946 Atp5a1	1263.59	1.47e-22	1.08e-28	>NP_031531 GeneID:11946 Atp5a1-531->NP_080971 GeneID:110826 Etfb-250	Etfb	Atp5a1	250	531
172-1-6-1-13-1	F1_Agilent6_20160920_FL_mito_3_SCX_f23.mgf	inter	15852	4	2979.42	3	SDGKISEQSDAK	4	528	>NP_031531 GeneID:11946 Atp5a1	1263.59	2.49e-05	3.18e-14	AQKAAPGGASPTIFSR	3	43	>NP_081147 GeneID:68917 Hint2	1557.83	1.8e-25	1.8e-25	>NP_031531 GeneID:11946 Atp5a1-531->NP_081147 GeneID:68917 Hint2-45	Atp5a1	Hint2	531	45
143-1-6-1-23-1	F1_Agilent6_20160920_FL_mito_3_SCX_f24.mgf	inter	32910	4	3401.61	1	SDGKISEQSDAK	4	528	>NP_031531 GeneID:11946 Atp5a1	1263.59	9.05e-24	3.14e-33	LASLSEKPPAIDWAYYR	7	42	>NP_082138 GeneID:71679 Atp5h	1979.02	4.24e-36	9.65e-48	>NP_031531 GeneID:11946 Atp5a1-531->NP_082138 GeneID:71679 Atp5h-48	Atp5a1	Atp5h	531	48
451-2-6-1-10-1	F1_Agilent6_20160920_FL_mito_3_SCX_f23.mgf	inter	20183	4	2923.38	1	SDGKISEQSDAK	4	528	>NP_031531 GeneID:11946 Atp5a1	1263.59	6.44e-40	6.5e-52	ANVAKPGLVDDFEK	5	59	>NP_082138 GeneID:71679 Atp5h	1501.78	5.75e-54	1.8e-68	>NP_031531 GeneID:11946 Atp5a1-531->NP_082138 GeneID:71679 Atp5h-63	Atp5a1	Atp5h	531	63
100-1-4-1-19-1	F1_Agilent6_20160920_FL_mito_3_SCX_f29.mgf	inter	21841	4	3051.47	2	SDGKISEQSDAK	4	528	>NP_031531 GeneID:11946 Atp5a1	1263.59	3.66e-32	9.43e-43	ANVAKPGLVDDFEKK	14	59	>NP_082138 GeneID:71679 Atp5h	1629.87	1.23e-34	1.16e-51	>NP_031531 GeneID:11946 Atp5a1-531->NP_082138 GeneID:71679 Atp5h-72	Atp5a1	Atp5h	531	72
290-1-6-1-6-1	F1_Agilent6_20160920_FL_mito_3_SCX_f27.mgf	inter	12829	4	2157.04	2	KYNALK	1	73	>NP_082138 GeneID:71679 Atp5h	735.428	9.76e-22	2.51e-26	SDGKISEQSDAK	4	528	>NP_031531 GeneID:11946 Atp5a1	1263.59	3.03e-52	2.27e-61	>NP_031531 GeneID:11946 Atp5a1-531->NP_082138 GeneID:71679 Atp5h-73	Atp5h	Atp5a1	73	531
190-1-6-1-21-1	F1_Agilent6_20160920_FL_mito_3_SCX_f31.mgf	inter	22310	4	2935.45	2	SDGKISEQSDAK	4	528	>NP_031531 GeneID:11946 Atp5a1	1263.59	6.02e-39	8.16e-51	KYNALKIPVPEDK	6	73	>NP_082138 GeneID:71679 Atp5h	1513.85	1.56e-42	8.29e-54	>NP_031531 GeneID:11946 Atp5a1-531->NP_082138 GeneID:71679 Atp5h-78	Atp5a1	Atp5h	531	78
259-1-6-1-10-1	F1_Agilent6_20160920_FL_mito_3_SCX_f23.mgf	inter	14337	4	3087.41	1	SDGKISEQSDAK	4	528	>NP_031531 GeneID:11946 Atp5a1	1263.59	1.53e-16	1.86e-26	YTALVDQEEKEDVK	10	86	>NP_082138 GeneID:71679 Atp5h	1665.81	1.55e-35	1.55e-35	>NP_031531 GeneID:11946 Atp5a1-531->NP_082138 GeneID:71679 Atp5h-95	Atp5a1	Atp5h	531	95
145-1-4-1-6-1	F1_Agilent6_20160920_FL_mito_3_SCX_f23.mgf	inter	19161	4	3232.45	4	SDGKISEQSDAK	4	528	>NP_031531 GeneID:11946 Atp5a1	1263.59	6.91e-09	3.94e-18	EDVKSCAEFVSGSQLR	4	96	>NP_082138 GeneID:71679 Atp5h	1810.85	4.16e-38	1.13e-46	>NP_031531 GeneID:11946 Atp5a1-531->NP_082138 GeneID:71679 Atp5h-99	Atp5a1	Atp5h	531	99
269-1-4-1-6-1	F1_Agilent6_20160920_FL_mito_3_SCX_f33.mgf	inter	20293	4	2533.18	2	HLPKDPMFK	4	367	>NP_082221 GeneID:71832 Csl,>NP_080720 GeneID:12974 Cs	1111.58	1.94e-27	3.15e-34	SDGKISEQSDAK	4	528	>NP_031531 GeneID:11946 Atp5a1	1263.59	2.02e-53	2.74e-65	>NP_031531 GeneID:11946 Atp5a1-531->NP_082221 GeneID:71832 Csl,>NP_080720 GeneID:12974 Cs-370	Cs	Atp5a1	370	531
204-1-11-1-6-1	F1_Agilent6_20160920_FL_mito_3_SCX_f23.mgf	inter	14017	4	2678.29	2	LGIKVGETTPDK	4	155	>NP_082664 GeneID:72900 Ndufv2,>NP_001265344 GeneID:72900 Ndufv2	1256.7	2.66e-17	2.66e-17	SDGKISEQSDAK	4	528	>NP_031531 GeneID:11946 Atp5a1	1263.59	1.64e-19	3.62e-27	>NP_031531 GeneID:11946 Atp5a1-531->NP_082664 GeneID:72900 Ndufv2,>NP_001265344 GeneID:72900 Ndufv2-158	Ndufv2	Atp5a1	158	531
496-1-2-1-6-1	F1_Agilent6_20160920_FL_mito_3_SCX_f25.mgf	inter	6980	4	2019.98	1	AGKVPK	3	209	>NP_082664 GeneID:72900 Ndufv2,>NP_001265344 GeneID:72900 Ndufv2	598.38	2.47e-08	1.24e-14	SDGKISEQSDAK	4	528	>NP_031531 GeneID:11946 Atp5a1	1263.59	3.56e-23	1.89e-30	>NP_031531 GeneID:11946 Atp5a1-531->NP_082664 GeneID:72900 Ndufv2,>NP_001265344 GeneID:72900 Ndufv2-211	Ndufv2	Atp5a1	211	531
442-1-8-1-6-1	F1_Agilent6_20160920_FL_mito_3_SCX_f25.mgf	inter	8944	4	2466.19	2	ISTQQVKNK	7	159	>NP_083831 GeneID:76263 Gstk1	1044.59	4.68e-05	4.76e-12	SDGKISEQSDAK	4	528	>NP_031531 GeneID:11946 Atp5a1	1263.59	1.2e-24	2e-32	>NP_031531 GeneID:11946 Atp5a1-531->NP_083831 GeneID:76263 Gstk1-165	Gstk1	Atp5a1	165	531
386-1-9-1-6-1	F1_Agilent6_20160920_FL_mito_3_SCX_f23.mgf	inter	7591	4	2169.01	2	DGKSLTK	3	337	>NP_083849 GeneID:67834 Idh3a	747.413	1.91e-09	5.96e-15	SDGKISEQSDAK	4	528	>NP_031531 GeneID:11946 Atp5a1	1263.59	1.1e-17	4.85e-26	>NP_031531 GeneID:11946 Atp5a1-531->NP_083849 GeneID:67834 Idh3a-339	Idh3a	Atp5a1	339	531
480-1-6-1-8-1	F1_Agilent6_20160920_FL_mito_3_SCX_f24.mgf	inter	19455	4	2942.34	1	SDGKISEQSDAK	4	528	>NP_031531 GeneID:11946 Atp5a1	1263.59	1.8e-10	3e-18	AFAAGADIKEMQNR	9	93	>NP_444349 GeneID:93747 Echs1	1520.74	8.38e-36	8.38e-36	>NP_031531 GeneID:11946 Atp5a1-531->NP_444349 GeneID:93747 Echs1-101	Atp5a1	Echs1	531	101
96-1-1-1-6-1	F1_Agilent6_20160920_FL_mito_3_SCX_f25.mgf	inter	9540	4	2150.94	1	ANFKDH	4	285	>NP_444349 GeneID:93747 Echs1	730.34	3.13e-11	2.78e-15	SDGKISEQSDAK	4	528	>NP_031531 GeneID:11946 Atp5a1	1263.59	2.21e-18	1.56e-26	>NP_031531 GeneID:11946 Atp5a1-531->NP_444349 GeneID:93747 Echs1-288	Echs1	Atp5a1	288	531
319-1-10-1-29-1	F1_Agilent6_20160920_FL_mito_3_SCX_f32.mgf	inter	25442	5	4064.92	4	SDGKISEQSDAK	4	528	>NP_031531 GeneID:11946 Atp5a1	1263.59	1.86e-25	1.57e-36	VAVPSTIHCDHLIEAQVGGEKDLR	21	118	>NP_542364 GeneID:11429 Aco2	2643.34	4.11e-17	3.18e-39	>NP_031531 GeneID:11946 Atp5a1-531->NP_542364 GeneID:11429 Aco2-138	Atp5a1	Aco2	531	138
217-1-6-1-27-1	F1_Agilent6_20160920_FL_mito_3_SCX_f31.mgf	inter	40807	5	3529.7	2	SDGKISEQSDAK	4	528	>NP_031531 GeneID:11946 Atp5a1	1263.59	7.42e-28	5.99e-32	RAKDINQEVYNFLATAGAK	3	142	>NP_542364 GeneID:11429 Aco2	2108.1	5.62e-52	5.62e-52	>NP_031531 GeneID:11946 Atp5a1-531->NP_542364 GeneID:11429 Aco2-144	Atp5a1	Aco2	531	144
111-1-10-1-6-1	F1_Agilent6_20160920_FL_mito_3_SCX_f25.mgf	inter	13433	4	2321.13	1	CPKVIGVK	3	226	>NP_542364 GeneID:11429 Aco2	899.526	1.1e-18	1.47e-28	SDGKISEQSDAK	4	528	>NP_031531 GeneID:11946 Atp5a1	1263.59	6.71e-47	6.57e-57	>NP_031531 GeneID:11946 Atp5a1-531->NP_542364 GeneID:11429 Aco2-228	Aco2	Atp5a1	228	531
456-1-4-1-35-1	F1_Agilent6_20160920_FL_mito_3_SCX_f33.mgf	inter	38463	5	3946.86	2	SDGKISEQSDAK	4	528	>NP_031531 GeneID:11946 Atp5a1	1263.59	6.83e-25	1.07e-35	AKVAMSHFEPSEYIRYDLLEK	2	30	>NP_542364 GeneID:11429 Aco2	2525.26	2.62e-19	3.48e-35	>NP_031531 GeneID:11946 Atp5a1-531->NP_542364 GeneID:11429 Aco2-31	Atp5a1	Aco2	531	31
493-1-6-1-7-1	F1_Agilent6_20160920_FL_mito_3_SCX_f30.mgf	inter	20076	5	2785.39	1	SDGKISEQSDAK	4	528	>NP_031531 GeneID:11946 Atp5a1	1263.59	1.88e-44	2.6e-52	SAAVAKQALAHGLK	6	396	>NP_542364 GeneID:11429 Aco2	1363.79	1.62e-49	1.02e-63	>NP_031531 GeneID:11946 Atp5a1-531->NP_542364 GeneID:11429 Aco2-401	Atp5a1	Aco2	531	401
364-1-9-1-6-1	F1_Agilent6_20160920_FL_mito_3_SCX_f32.mgf	inter	11431	4	2546.21	3	QALAHGLKCK	8	402	>NP_542364 GeneID:11429 Aco2	1124.61	3.55e-22	2.94e-33	SDGKISEQSDAK	4	528	>NP_031531 GeneID:11946 Atp5a1	1263.59	4.21e-43	8.24e-54	>NP_031531 GeneID:11946 Atp5a1-531->NP_542364 GeneID:11429 Aco2-409	Aco2	Atp5a1	409	531
500-1-6-1-18-1	F1_Agilent6_20160920_FL_mito_3_SCX_f24.mgf	inter	19518	4	3173.47	1	SDGKISEQSDAK	4	528	>NP_031531 GeneID:11946 Atp5a1	1263.59	8.91e-18	1.74e-28	CKSQFTITPGSEQIR	2	410	>NP_542364 GeneID:11429 Aco2	1750.87	4.47e-29	1.76e-35	>NP_031531 GeneID:11946 Atp5a1-531->NP_542364 GeneID:11429 Aco2-411	Atp5a1	Aco2	531	411
60-1-6-1-33-1	F1_Agilent6_20160920_FL_mito_3_SCX_f32.mgf	inter	13976	4	2930.39	1	SDGKISEQSDAK	4	528	>NP_031531 GeneID:11946 Atp5a1	1263.59	3.08e-33	6.72e-46	KGEKNTIVTSYNR	4	462	>NP_542364 GeneID:11429 Aco2	1508.79	2.01e-39	2.18e-50	>NP_031531 GeneID:11946 Atp5a1-531->NP_542364 GeneID:11429 Aco2-465	Atp5a1	Aco2	531	465
175-1-6-1-19-1	F1_Agilent6_20160920_FL_mito_3_SCX_f30.mgf	inter	25631	5	3117.44	2	SDGKISEQSDAK	4	528	>NP_031531 GeneID:11946 Atp5a1	1263.59	6.17e-36	1.03e-43	FNPETDFLTGKDGKK	11	507	>NP_542364 GeneID:11429 Aco2	1695.85	7.79e-45	3.62e-53	>NP_031531 GeneID:11946 Atp5a1-531->NP_542364 GeneID:11429 Aco2-517	Atp5a1	Aco2	531	517
192-1-6-1-7-1	F1_Agilent6_20160920_FL_mito_3_SCX_f38.mgf	inter	14746	5	2875.47	1	SDGKISEQSDAK	4	528	>NP_031531 GeneID:11946 Atp5a1	1263.59	4.03e-56	8.62e-67	KRLNRPLTLSEK	1	57	>NP_542364 GeneID:11429 Aco2	1453.87	1.16e-24	5.48e-30	>NP_031531 GeneID:11946 Atp5a1-531->NP_542364 GeneID:11429 Aco2-57	Atp5a1	Aco2	531	57
124-1-6-1-25-1	F1_Agilent6_20160920_FL_mito_3_SCX_f24.mgf	inter	36029	4	3009.43	1	SDGKISEQSDAK	4	528	>NP_031531 GeneID:11946 Atp5a1	1263.59	1.5e-20	1.13e-29	LQLLEPFDKWDGK	9	565	>NP_542364 GeneID:11429 Aco2	1587.83	2.25e-40	2.25e-40	>NP_031531 GeneID:11946 Atp5a1-531->NP_542364 GeneID:11429 Aco2-573	Atp5a1	Aco2	531	573
59-1-6-1-17-1	F1_Agilent6_20160920_FL_mito_3_SCX_f31.mgf	inter	30625	5	3280.52	1	SDGKISEQSDAK	4	528	>NP_031531 GeneID:11946 Atp5a1	1263.59	1.1e-35	1.1e-35	CTTDHISAAGPWLKFR	14	592	>NP_542364 GeneID:11429 Aco2	1858.91	1.56e-53	1.38e-75	>NP_031531 GeneID:11946 Atp5a1-531->NP_542364 GeneID:11429 Aco2-605	Atp5a1	Aco2	531	605
188-1-11-1-6-1	F1_Agilent6_20160920_FL_mito_3_SCX_f25.mgf	inter	19671	4	2427.19	2	AIITKSFAR	5	685	>NP_542364 GeneID:11429 Aco2	1005.6	9.02e-39	7.47e-50	SDGKISEQSDAK	4	528	>NP_031531 GeneID:11946 Atp5a1	1263.59	4.82e-47	7.15e-58	>NP_031531 GeneID:11946 Atp5a1-531->NP_542364 GeneID:11429 Aco2-689	Aco2	Atp5a1	689	531
152-1-13-1-14-1	F1_Agilent6_20160920_FL_mito_3_SCX_f31.mgf	inter	25694	4	2882.47	2	SDGKISEQSDAK	4	528	>NP_031531 GeneID:11946 Atp5a1	1263.59	1.14e-27	3.83e-38	IHPVDKLTIQGLK	6	718	>NP_542364 GeneID:11429 Aco2	1460.87	2.39e-18	2.66e-26	>NP_031531 GeneID:11946 Atp5a1-531->NP_542364 GeneID:11429 Aco2-723	Atp5a1	Aco2	531	723
260-1-6-1-8-1	F1_Agilent6_20160920_FL_mito_3_SCX_f29.mgf	inter	33381	4	3147.62	1	SDGKISEQSDAK	4	528	>NP_031531 GeneID:11946 Atp5a1	1263.59	3.59e-33	9.25e-44	LTIQGLKDFAPGKPLK	7	724	>NP_542364 GeneID:11429 Aco2	1725.02	1.67e-12	8.03e-25	>NP_031531 GeneID:11946 Atp5a1-531->NP_542364 GeneID:11429 Aco2-730	Atp5a1	Aco2	531	730
180-1-12-1-6-1	F1_Agilent6_20160920_FL_mito_3_SCX_f23.mgf	inter	13868	4	2393.13	1	DFAPGKPLK	6	731	>NP_542364 GeneID:11429 Aco2	971.544	1.73e-25	1.73e-25	SDGKISEQSDAK	4	528	>NP_031531 GeneID:11946 Atp5a1	1263.59	1.24e-34	7.4e-41	>NP_031531 GeneID:11946 Atp5a1-531->NP_542364 GeneID:11429 Aco2-736	Aco2	Atp5a1	736	531
497-1-6-1-11-1	F1_Agilent6_20160920_FL_mito_3_SCX_f29.mgf	inter	24557	4	2893.42	2	SDGKISEQSDAK	4	528	>NP_031531 GeneID:11946 Atp5a1	1263.59	5e-46	1.29e-56	DFAPGKPLKCVIK	9	731	>NP_542364 GeneID:11429 Aco2	1471.82	1.05e-17	1.56e-33	>NP_031531 GeneID:11946 Atp5a1-531->NP_542364 GeneID:11429 Aco2-739	Atp5a1	Aco2	531	739
412-1-6-1-29-1	F1_Agilent6_20160920_FL_mito_3_SCX_f34.mgf	inter	29922	5	4008.91	1	SDGKISEQSDAK	4	528	>NP_031531 GeneID:11946 Atp5a1	1263.59	9.2e-20	4.49e-26	IVYGHLDDPANQEIERGKTYLR	18	69	>NP_542364 GeneID:11429 Aco2	2586.32	9.9e-13	1.21e-29	>NP_031531 GeneID:11946 Atp5a1-531->NP_542364 GeneID:11429 Aco2-86	Atp5a1	Aco2	531	86
452-1-1-1-6-1	F1_Agilent6_20160920_FL_mito_3_SCX_f25.mgf	inter	6786	4	2036.01	1	VIKAGK	3	351	>NP_570954 GeneID:170718 Idh3b	614.412	1.14e-05	5.02e-11	SDGKISEQSDAK	4	528	>NP_031531 GeneID:11946 Atp5a1	1263.59	7.13e-24	7.25e-31	>NP_031531 GeneID:11946 Atp5a1-531->NP_570954 GeneID:170718 Idh3b-353	Idh3b	Atp5a1	353	531
465-1-6-1-14-1	F1_Agilent6_20160920_FL_mito_3_SCX_f24.mgf	inter	11837	4	2724.28	2	SDGKISEQSDAK	4	528	>NP_031531 GeneID:11946 Atp5a1	1263.59	1.27e-25	1.13e-38	EKGSTASQVLQR	2	289	>NP_598429 GeneID:18674 Slc25a3	1302.69	2.65e-37	2.65e-37	>NP_031531 GeneID:11946 Atp5a1-531->NP_598429 GeneID:18674 Slc25a3-290	Atp5a1	Slc25a3	531	290
498-1-8-1-6-1	F1_Agilent6_20160920_FL_mito_3_SCX_f32.mgf	inter	11951	4	2588.22	3	KIESFGSKSGK	8	182	>NP_598845 GeneID:105675 Ppif	1166.63	5.89e-27	3.37e-36	SDGKISEQSDAK	4	528	>NP_031531 GeneID:11946 Atp5a1	1263.59	2.45e-42	2.4e-51	>NP_031531 GeneID:11946 Atp5a1-531->NP_598845 GeneID:105675 Ppif-189	Ppif	Atp5a1	189	531
453-1-6-1-8-1	F1_Agilent6_20160920_FL_mito_3_SCX_f23.mgf	inter	15065	4	2767.29	9	SDGKISEQSDAK	4	528	>NP_031531 GeneID:11946 Atp5a1	1263.59	1.03e-15	1.57e-24	ADVVPKTAENFR	6	67	>NP_598845 GeneID:105675 Ppif	1345.7	6.08e-18	3.58e-28	>NP_031531 GeneID:11946 Atp5a1-531->NP_598845 GeneID:105675 Ppif-72	Atp5a1	Ppif	531	72
496-1-9-1-6-1	F1_Agilent6_20160920_FL_mito_3_SCX_f24.mgf	inter	7555	4	2295.07	4	DKQLNEK	2	145	>NP_598908 GeneID:107227 Macrod1	873.456	2.87e-09	6.67e-16	SDGKISEQSDAK	4	528	>NP_031531 GeneID:11946 Atp5a1	1263.59	1.51e-21	5.25e-31	>NP_031531 GeneID:11946 Atp5a1-531->NP_598908 GeneID:107227 Macrod1-146	Macrod1	Atp5a1	146	531
112-1-6-1-7-1	F1_Agilent6_20160920_FL_mito_3_SCX_f23.mgf	inter	30770	4	3008.54	2	SDGKISEQSDAK	4	528	>NP_031531 GeneID:11946 Atp5a1	1263.59	1.9e-22	6.39e-33	TVLKSFLSPNQILK	4	159	>NP_613063 GeneID:28080 Atp5o	1586.94	3.52e-30	3.52e-30	>NP_031531 GeneID:11946 Atp5a1-531->NP_613063 GeneID:28080 Atp5o-162	Atp5a1	Atp5o	531	162
72-1-18-1-6-1	F1_Agilent6_20160920_FL_mito_3_SCX_f25.mgf	inter	9440	4	2280.08	1	KLDQVEK	1	54	>NP_613063 GeneID:28080 Atp5o	858.481	3.55e-23	3.36e-31	SDGKISEQSDAK	4	528	>NP_031531 GeneID:11946 Atp5a1	1263.59	3.76e-50	3.34e-58	>NP_031531 GeneID:11946 Atp5a1-531->NP_613063 GeneID:28080 Atp5o-54	Atp5o	Atp5a1	54	531
36-1-6-1-13-1	F1_Agilent6_20160920_FL_mito_3_SCX_f32.mgf	inter	24412	4	2791.38	2	SDGKISEQSDAK	4	528	>NP_031531 GeneID:11946 Atp5a1	1263.59	2.08e-38	3.09e-49	KLDQVEKELLR	7	54	>NP_613063 GeneID:28080 Atp5o	1369.79	2.02e-32	3.82e-45	>NP_031531 GeneID:11946 Atp5a1-531->NP_613063 GeneID:28080 Atp5o-60	Atp5a1	Atp5o	531	60
147-1-12-1-6-1	F1_Agilent6_20160920_FL_mito_3_SCX_f25.mgf	inter	13584	4	2367.12	1	SLNDITKR	7	91	>NP_613063 GeneID:28080 Atp5o	945.524	3.22e-25	8.65e-34	SDGKISEQSDAK	4	528	>NP_031531 GeneID:11946 Atp5a1	1263.59	2.93e-33	8.49e-44	>NP_031531 GeneID:11946 Atp5a1-531->NP_613063 GeneID:28080 Atp5o-97	Atp5o	Atp5a1	97	531
54-1-6-1-7-1	F1_Agilent6_20160920_FL_mito_3_SCX_f24.mgf	inter	18013	4	2876.28	1	SDGKISEQSDAK	4	528	>NP_031531 GeneID:11946 Atp5a1	1263.59	1.95e-15	6.78e-24	NLSTFAVDGKDCK	10	140	>NP_613067 GeneID:28295 D10Jhu81e	1453.69	4.62e-17	5.17e-28	>NP_031531 GeneID:11946 Atp5a1-531->NP_613067 GeneID:28295 D10Jhu81e-149	Atp5a1	D10Jhu81e	531	149
278-1-10-1-6-1	F1_Agilent6_20160920_FL_mito_3_SCX_f25.mgf	inter	8252	4	2294.06	1	VNKEVER	3	153	>NP_613067 GeneID:28295 D10Jhu81e	872.472	7.54e-21	2.89e-27	SDGKISEQSDAK	4	528	>NP_031531 GeneID:11946 Atp5a1	1263.59	7.96e-36	6.55e-43	>NP_031531 GeneID:11946 Atp5a1-531->NP_613067 GeneID:28295 D10Jhu81e-155	D10Jhu81e	Atp5a1	155	531
328-1-5-1-6-1	F1_Agilent6_20160920_FL_mito_3_SCX_f32.mgf	inter	13111	4	2449.17	2	VLKEFHGAK	3	160	>NP_613067 GeneID:28295 D10Jhu81e	1027.58	1.39e-25	6.01e-35	SDGKISEQSDAK	4	528	>NP_031531 GeneID:11946 Atp5a1	1263.59	2.44e-46	2.34e-58	>NP_031531 GeneID:11946 Atp5a1-531->NP_613067 GeneID:28295 D10Jhu81e-162	D10Jhu81e	Atp5a1	162	531
44-1-26-1-6-1	F1_Agilent6_20160920_FL_mito_3_SCX_f32.mgf	inter	8371	4	2404.13	2	ALGAKHCVK	5	213	>NP_613067 GeneID:28295 D10Jhu81e	982.538	0.00587853	7.67e-14	SDGKISEQSDAK	4	528	>NP_031531 GeneID:11946 Atp5a1	1263.59	1.91e-32	1.94e-39	>NP_031531 GeneID:11946 Atp5a1-531->NP_613067 GeneID:28295 D10Jhu81e-217	D10Jhu81e	Atp5a1	217	531
404-1-6-1-11-1	F1_Agilent6_20160920_FL_mito_3_SCX_f30.mgf	inter	8781	4	2746.27	4	SDGKISEQSDAK	4	528	>NP_031531 GeneID:11946 Atp5a1	1263.59	2.39e-44	6.15e-55	GVTEAHVDQKNK	10	222	>NP_613067 GeneID:28295 D10Jhu81e	1324.67	4.05e-26	1.27e-40	>NP_031531 GeneID:11946 Atp5a1-531->NP_613067 GeneID:28295 D10Jhu81e-231	Atp5a1	D10Jhu81e	531	231
439-1-6-1-4-1	F1_Agilent6_20160920_FL_mito_3_SCX_f32.mgf	inter	9881	4	2894.28	3	SDGKISEQSDAK	4	528	>NP_031531 GeneID:11946 Atp5a1	1263.59	1.14e-27	1.54e-39	IHMGNCAENTAKK	12	188	>NP_659033 GeneID:110446 Acat1	1472.69	3.1e-16	4.46e-29	>NP_031531 GeneID:11946 Atp5a1-531->NP_659033 GeneID:110446 Acat1-199	Atp5a1	Acat1	531	199
494-1-6-1-12-1	F1_Agilent6_20160920_FL_mito_3_SCX_f30.mgf	inter	15499	4	3055.41	1	SDGKISEQSDAK	4	528	>NP_031531 GeneID:11946 Atp5a1	1263.59	1.35e-24	1.14e-35	GKPDVVVKEDEEYK	8	241	>NP_659033 GeneID:110446 Acat1	1633.82	2.37e-32	3.41e-46	>NP_031531 GeneID:11946 Atp5a1-531->NP_659033 GeneID:110446 Acat1-248	Atp5a1	Acat1	531	248
112-1-10-1-6-1	F1_Agilent6_20160920_FL_mito_3_SCX_f33.mgf	inter	17753	4	2496.21	1	RVDFSKVPK	6	255	>NP_659033 GeneID:110446 Acat1	1074.62	2.26e-23	7.65e-31	SDGKISEQSDAK	4	528	>NP_031531 GeneID:11946 Atp5a1	1263.59	2.03e-46	4.21e-56	>NP_031531 GeneID:11946 Atp5a1-531->NP_659033 GeneID:110446 Acat1-260	Acat1	Atp5a1	260	531
153-1-3-1-6-1	F1_Agilent6_20160920_FL_mito_3_SCX_f25.mgf	inter	17673	4	2312.15	3	VLKYAGLK	3	333	>NP_659033 GeneID:110446 Acat1	890.559	2.01e-22	1.82e-30	SDGKISEQSDAK	4	528	>NP_031531 GeneID:11946 Atp5a1	1263.59	2.95e-50	3.46e-59	>NP_031531 GeneID:11946 Atp5a1-531->NP_659033 GeneID:110446 Acat1-335	Acat1	Atp5a1	335	531
374-1-9-1-6-1	F1_Agilent6_20160920_FL_mito_3_SCX_f24.mgf	inter	11550	4	2391.14	3	AGIPKEEVK	5	76	>NP_659033 GeneID:110446 Acat1	969.549	3.44e-11	3.83e-17	SDGKISEQSDAK	4	528	>NP_031531 GeneID:11946 Atp5a1	1263.59	4.1e-34	2.46e-40	>NP_031531 GeneID:11946 Atp5a1-531->NP_659033 GeneID:110446 Acat1-80	Acat1	Atp5a1	80	531
354-1-10-1-6-1	F1_Agilent6_20160920_FL_mito_3_SCX_f25.mgf	inter	6426	4	2198.97	4	CDEKVK	4	159	>NP_663590 GeneID:110842 Etfa	777.369	1.99e-14	1.99e-14	SDGKISEQSDAK	4	528	>NP_031531 GeneID:11946 Atp5a1	1263.59	8.47e-45	8.61e-52	>NP_031531 GeneID:11946 Atp5a1-531->NP_663590 GeneID:110842 Etfa-162	Etfa	Atp5a1	162	531
8-1-6-1-16-1	F1_Agilent6_20160920_FL_mito_3_SCX_f30.mgf	inter	13968	5	2836.38	1	SDGKISEQSDAK	4	528	>NP_031531 GeneID:11946 Atp5a1	1263.59	2.92e-41	1.65e-51	LTKSDRPELTGAK	3	204	>NP_663590 GeneID:110842 Etfa	1414.78	1.07e-29	1.45e-41	>NP_031531 GeneID:11946 Atp5a1-531->NP_663590 GeneID:110842 Etfa-206	Atp5a1	Etfa	531	206
14-1-4-1-6-1	F1_Agilent6_20160920_FL_mito_3_SCX_f25.mgf	inter	13098	4	2400.11	2	GLKSGENFK	3	224	>NP_663590 GeneID:110842 Etfa	978.513	2.31e-20	4.17e-30	SDGKISEQSDAK	4	528	>NP_031531 GeneID:11946 Atp5a1	1263.59	2.42e-40	2.84e-49	>NP_031531 GeneID:11946 Atp5a1-531->NP_663590 GeneID:110842 Etfa-226	Etfa	Atp5a1	226	531
354-1-6-1-12-1	F1_Agilent6_20160920_FL_mito_3_SCX_f23.mgf	inter	16435	4	2807.36	4	SDGKISEQSDAK	4	528	>NP_031531 GeneID:11946 Atp5a1	1263.59	3.83e-39	6.33e-48	VVQDLCKVAGVAK	7	63	>NP_663590 GeneID:110842 Etfa	1385.77	6.04e-43	8.76e-59	>NP_031531 GeneID:11946 Atp5a1-531->NP_663590 GeneID:110842 Etfa-69	Atp5a1	Etfa	531	69
105-2-6-1-92-1	F1_Agilent6_20160920_FL_mito_3_SCX_f29.mgf	inter	35954	4	3617.83	4	SDGKISEQSDAK	4	528	>NP_031531 GeneID:11946 Atp5a1	1263.59	7.9e-05	1.69e-17	NILGGTVFREPIICKNIPR	15	141	>NP_766599 GeneID:269951 Idh2	2196.22	6.47e-11	3.06e-15	>NP_031531 GeneID:11946 Atp5a1-531->NP_766599 GeneID:269951 Idh2-155	Atp5a1	Idh2	531	155
247-1-6-1-2-1	F1_Agilent6_20160920_FL_mito_3_SCX_f24.mgf	inter	27730	4	2858.45	1	SDGKISEQSDAK	4	528	>NP_031531 GeneID:11946 Atp5a1	1263.59	2.17e-41	5.84e-51	LVPGWTKPITIGR	7	160	>NP_766599 GeneID:269951 Idh2	1436.85	1.64e-47	1.64e-47	>NP_031531 GeneID:11946 Atp5a1-531->NP_766599 GeneID:269951 Idh2-166	Atp5a1	Idh2	531	166
190-1-10-1-9-1	F1_Agilent6_20160920_FL_mito_3_SCX_f23.mgf	inter	13925	4	2670.27	19	LVFTPKDGSSAK	6	194	>NP_766599 GeneID:269951 Idh2	1248.67	2.37e-43	2.37e-43	SDGKISEQSDAK	4	528	>NP_031531 GeneID:11946 Atp5a1	1263.59	1.75e-36	1.55e-44	>NP_031531 GeneID:11946 Atp5a1-531->NP_766599 GeneID:269951 Idh2-199	Idh2	Atp5a1	199	531
57-1-6-1-4-1	F1_Agilent6_20160920_FL_mito_3_SCX_f25.mgf	inter	46865	4	2851.33	4	SDGKISEQSDAK	4	528	>NP_031531 GeneID:11946 Atp5a1	1263.59	3.8e-21	4.25e-32	FKDIFQEIFDK	2	262	>NP_766599 GeneID:269951 Idh2	1428.73	2.12e-19	1.61e-33	>NP_031531 GeneID:11946 Atp5a1-531->NP_766599 GeneID:269951 Idh2-263	Atp5a1	Idh2	531	263
321-1-4-1-9-1	F1_Agilent6_20160920_FL_mito_3_SCX_f31.mgf	inter	39621	4	3003.37	4	SDGKISEQSDAK	4	528	>NP_031531 GeneID:11946 Atp5a1	1263.59	6.55e-32	3.05e-40	DIFQEIFDKHYK	9	264	>NP_766599 GeneID:269951 Idh2	1581.78	2.67e-08	9.48e-24	>NP_031531 GeneID:11946 Atp5a1-531->NP_766599 GeneID:269951 Idh2-272	Atp5a1	Idh2	531	272
320-1-4-1-6-1	F1_Agilent6_20160920_FL_mito_3_SCX_f34.mgf	inter	13109	4	2474.09	1	HYKTDFDK	3	273	>NP_766599 GeneID:269951 Idh2	1052.49	4.46e-19	2.16e-26	SDGKISEQSDAK	4	528	>NP_031531 GeneID:11946 Atp5a1	1263.59	9.47e-48	1.15e-57	>NP_031531 GeneID:11946 Atp5a1-531->NP_766599 GeneID:269951 Idh2-275	Idh2	Atp5a1	275	531
60-1-2-1-6-1	F1_Agilent6_20160920_FL_mito_3_SCX_f25.mgf	inter	9401	4	2288.01	1	TDFDKNK	5	276	>NP_766599 GeneID:269951 Idh2	866.413	6.81e-32	3.68e-36	SDGKISEQSDAK	4	528	>NP_031531 GeneID:11946 Atp5a1	1263.59	3.1e-47	3.44e-55	>NP_031531 GeneID:11946 Atp5a1-531->NP_766599 GeneID:269951 Idh2-280	Idh2	Atp5a1	280	531
129-1-6-1-6-1	F1_Agilent6_20160920_FL_mito_3_SCX_f34.mgf	inter	18185	4	2566.17	3	NKIWYEHR	2	281	>NP_766599 GeneID:269951 Idh2	1144.58	5.09e-28	2e-34	SDGKISEQSDAK	4	528	>NP_031531 GeneID:11946 Atp5a1	1263.59	8.7e-54	2.24e-64	>NP_031531 GeneID:11946 Atp5a1-531->NP_766599 GeneID:269951 Idh2-282	Idh2	Atp5a1	282	531
471-1-5-1-6-1	F1_Agilent6_20160920_FL_mito_3_SCX_f25.mgf	inter	18835	4	2649.25	1	GKLDGNQDLIR	2	383	>NP_766599 GeneID:269951 Idh2	1227.66	3.34e-43	5.51e-52	SDGKISEQSDAK	4	528	>NP_031531 GeneID:11946 Atp5a1	1263.59	2.45e-42	2.45e-42	>NP_031531 GeneID:11946 Atp5a1-531->NP_766599 GeneID:269951 Idh2-384	Idh2	Atp5a1	384	531
92-1-4-1-13-1	F1_Agilent6_20160920_FL_mito_3_SCX_f36.mgf	inter	21758	5	3552.67	1	SDGKISEQSDAK	4	528	>NP_031531 GeneID:11946 Atp5a1	1263.59	2.63e-44	2.68e-51	RIKVEKPVVEMDGDEMTR	3	43	>NP_766599 GeneID:269951 Idh2	2131.08	3.76e-54	6.12e-79	>NP_031531 GeneID:11946 Atp5a1-531->NP_766599 GeneID:269951 Idh2-45	Atp5a1	Idh2	531	45
392-1-2-1-6-1	F1_Agilent6_20160920_FL_mito_3_SCX_f25.mgf	inter	12704	4	2108.03	1	ALKDLK	3	52	>NP_780647 GeneID:212647 Aldh4a1	686.433	4.67e-08	9.18e-13	SDGKISEQSDAK	4	528	>NP_031531 GeneID:11946 Atp5a1	1263.59	2.31e-20	3.67e-30	>NP_031531 GeneID:11946 Atp5a1-531->NP_780647 GeneID:212647 Aldh4a1-54	Aldh4a1	Atp5a1	54	531
287-1-2-1-6-1	F1_Agilent6_20160920_FL_mito_3_SCX_f25.mgf	inter	16225	4	2522.12	1	VAKFCYADK	3	90	>NP_780647 GeneID:212647 Aldh4a1	1100.53	1.64e-20	1.64e-20	SDGKISEQSDAK	4	528	>NP_031531 GeneID:11946 Atp5a1	1263.59	2.47e-38	7.12e-46	>NP_031531 GeneID:11946 Atp5a1-531->NP_780647 GeneID:212647 Aldh4a1-92	Aldh4a1	Atp5a1	92	531
149-1-12-1-97-1	F1_Agilent6_20160920_FL_mito_3_SCX_f33.mgf	inter	35860	6	5050.31	1	SDGKISEQSDAK	4	528	>NP_031531 GeneID:11946 Atp5a1	1263.59	1.81e-16	2.03e-27	LPMGMTAENLAAKYNISREDCDRYALQSQQR	13	159	>NP_803421 GeneID:52538 Acaa2	3628.72	1.69e-32	1.61e-58	>NP_031531 GeneID:11946 Atp5a1-531->NP_803421 GeneID:52538 Acaa2-171	Atp5a1	Acaa2	531	171
259-1-6-1-8-1	F1_Agilent6_20160920_FL_mito_3_SCX_f24.mgf	inter	31598	4	3717.68	1	SDGKISEQSDAK	4	528	>NP_031531 GeneID:11946 Atp5a1	1263.59	2.74e-12	1.05e-18	WKAANEAGYFNEEMAPIEVK	2	190	>NP_803421 GeneID:52538 Acaa2	2296.08	5.63e-41	5.63e-41	>NP_031531 GeneID:11946 Atp5a1-531->NP_803421 GeneID:52538 Acaa2-191	Atp5a1	Acaa2	531	191
157-1-11-1-6-1	F1_Agilent6_20160920_FL_mito_3_SCX_f25.mgf	inter	19551	4	2239.1	2	LPSVFKK	6	235	>NP_803421 GeneID:52538 Acaa2	817.506	2.47e-12	2.75e-18	SDGKISEQSDAK	4	528	>NP_031531 GeneID:11946 Atp5a1	1263.59	2.93e-45	4.21e-51	>NP_031531 GeneID:11946 Atp5a1-531->NP_803421 GeneID:52538 Acaa2-240	Acaa2	Atp5a1	240	531
90-1-8-1-6-1	F1_Agilent6_20160920_FL_mito_3_SCX_f33.mgf	inter	15692	4	2504.2	2	KHNFTPLAR	1	270	>NP_803421 GeneID:52538 Acaa2	1082.6	1.01e-18	5.79e-28	SDGKISEQSDAK	4	528	>NP_031531 GeneID:11946 Atp5a1	1263.59	1.04e-36	1.55e-47	>NP_031531 GeneID:11946 Atp5a1-531->NP_803421 GeneID:52538 Acaa2-270	Acaa2	Atp5a1	270	531
482-1-6-1-8-1	F1_Agilent6_20160920_FL_mito_3_SCX_f23.mgf	inter	15153	4	2897.39	2	SDGKISEQSDAK	4	528	>NP_031531 GeneID:11946 Atp5a1	1263.59	5.56e-26	3.07e-38	TSKDTTASAVAVGLR	3	517	>NP_849209 GeneID:97212 Hadha	1475.79	8.4e-56	8.4e-56	>NP_031531 GeneID:11946 Atp5a1-531->NP_849209 GeneID:97212 Hadha-519	Atp5a1	Hadha	531	519
312-1-6-1-3-1	F1_Agilent6_20160920_FL_mito_3_SCX_f28.mgf	inter	35619	5	4293.95	8	SDGKISEQSDAK	4	528	>NP_031531 GeneID:11946 Atp5a1	1263.59	2.43e-22	2.45e-34	YESAYGTQFTPCQLLLDHANNSSKK	24	736	>NP_849209 GeneID:97212 Hadha	2871.35	4.01e-46	8.93e-66	>NP_031531 GeneID:11946 Atp5a1-531->NP_849209 GeneID:97212 Hadha-759	Atp5a1	Hadha	531	759
101-1-12-1-12-1	F1_Agilent6_20160920_FL_mito_3_SCX_f25.mgf	intra	13398	4	2393.2	1	ISEQSDAKLK	8	532	>NP_031531 GeneID:11946 Atp5a1	1117.6	1.28e-28	2.62e-43	ISEQSDAKLK	8	532	>NP_031531 GeneID:11946 Atp5a1	1117.6	1.28e-28	2.62e-43	>NP_031531 GeneID:11946 Atp5a1-539->NP_031531 GeneID:11946 Atp5a1-539	Atp5a1	Atp5a1	539	539
395-1-12-1-74-1	F1_Agilent6_20160920_FL_mito_3_SCX_f23.mgf	inter	19995	4	2749.45	5	ISEQSDAKLK	8	532	>NP_031531 GeneID:11946 Atp5a1	1117.6	0.00192561	6.61e-15	LVEVIKTPMTSQK	6	180	>NP_032238 GeneID:15107 Hadh	1472.83	8.19e-17	8.19e-17	>NP_031531 GeneID:11946 Atp5a1-539->NP_032238 GeneID:15107 Hadh-185	Atp5a1	Hadh	539	185
367-1-4-1-12-1	F1_Agilent6_20160920_FL_mito_3_SCX_f27.mgf	inter	13155	4	1963.97	1	KPGMTR	1	105	>NP_032643 GeneID:17448 Mdh2	688.369	4.73e-05	3.3e-11	ISEQSDAKLK	8	532	>NP_031531 GeneID:11946 Atp5a1	1117.6	2.6e-25	2.6e-25	>NP_031531 GeneID:11946 Atp5a1-539->NP_032643 GeneID:17448 Mdh2-105	Mdh2	Atp5a1	105	539
333-1-3-1-12-1	F1_Agilent6_20160920_FL_mito_3_SCX_f34.mgf	inter	11253	4	2331.15	2	KHGVYNPNK	1	157	>NP_032643 GeneID:17448 Mdh2	1055.55	9.93e-20	5.67e-29	ISEQSDAKLK	8	532	>NP_031531 GeneID:11946 Atp5a1	1117.6	2.99e-57	1.65e-69	>NP_031531 GeneID:11946 Atp5a1-539->NP_032643 GeneID:17448 Mdh2-157	Mdh2	Atp5a1	157	539
171-1-12-1-8-1	F1_Agilent6_20160920_FL_mito_3_SCX_f23.mgf	inter	11609	4	2547.31	2	ISEQSDAKLK	8	532	>NP_031531 GeneID:11946 Atp5a1	1117.6	7.8e-41	5.09e-54	IQEAGTEVVKAK	10	230	>NP_032643 GeneID:17448 Mdh2	1271.71	4.81e-53	3.69e-67	>NP_031531 GeneID:11946 Atp5a1-539->NP_032643 GeneID:17448 Mdh2-239	Atp5a1	Mdh2	539	239
38-1-12-1-11-1	F1_Agilent6_20160920_FL_mito_3_SCX_f24.mgf	inter	28911	4	2720.39	2	ISEQSDAKLK	8	532	>NP_031531 GeneID:11946 Atp5a1	1117.6	1.53e-20	1.06e-30	NLGIGKITPFEEK	6	302	>NP_032643 GeneID:17448 Mdh2	1444.79	2.3e-36	2.3e-36	>NP_031531 GeneID:11946 Atp5a1-539->NP_032643 GeneID:17448 Mdh2-307	Atp5a1	Mdh2	539	307
95-1-12-1-4-1	F1_Agilent6_20160920_FL_mito_3_SCX_f32.mgf	inter	17628	4	2470.2	9	ISEQSDAKLK	8	532	>NP_031531 GeneID:11946 Atp5a1	1117.6	9.56e-41	7.16e-53	KGEDFVKNMK	7	329	>NP_032643 GeneID:17448 Mdh2	1194.61	2.14e-27	2.9e-39	>NP_031531 GeneID:11946 Atp5a1-539->NP_032643 GeneID:17448 Mdh2-335	Atp5a1	Mdh2	539	335
454-1-12-1-16-1	F1_Agilent6_20160920_FL_mito_3_SCX_f23.mgf	inter	25416	4	3176.58	3	ISEQSDAKLK	8	532	>NP_031531 GeneID:11946 Atp5a1	1117.6	9.29e-13	6.95e-25	ANVKGYLGPEQLPDCLK	4	75	>NP_032643 GeneID:17448 Mdh2	1900.97	8.97e-40	4.3e-52	>NP_031531 GeneID:11946 Atp5a1-539->NP_032643 GeneID:17448 Mdh2-78	Atp5a1	Mdh2	539	78
57-1-12-1-15-1	F1_Agilent6_20160920_FL_mito_3_SCX_f24.mgf	inter	21652	4	2633.33	1	ISEQSDAKLK	8	532	>NP_031531 GeneID:11946 Atp5a1	1117.6	4.45e-31	1.8e-43	KTTVLAMDQVPR	1	171	>NP_032736 GeneID:18115 Nnt	1357.74	2.48e-54	1.04e-65	>NP_031531 GeneID:11946 Atp5a1-539->NP_032736 GeneID:18115 Nnt-171	Atp5a1	Nnt	539	171
75-1-3-1-12-1	F1_Agilent6_20160920_FL_mito_3_SCX_f25.mgf	inter	21139	4	2164.14	1	KAPVLFSK	1	324	>NP_032736 GeneID:18115 Nnt	888.543	1.44e-18	2.68e-29	ISEQSDAKLK	8	532	>NP_031531 GeneID:11946 Atp5a1	1117.6	1.07e-48	1.29e-61	>NP_031531 GeneID:11946 Atp5a1-539->NP_032736 GeneID:18115 Nnt-324	Nnt	Atp5a1	324	539
258-1-12-1-13-1	F1_Agilent6_20160920_FL_mito_3_SCX_f24.mgf	inter	18672	4	2767.4	1	ISEQSDAKLK	8	532	>NP_031531 GeneID:11946 Atp5a1	1117.6	1	2.52e-12	ILGYIKSGQQEGAK	6	372	>NP_033786 GeneID:11669 Aldh2	1490.81	1.95e-06	9.19e-20	>NP_031531 GeneID:11946 Atp5a1-539->NP_033786 GeneID:11669 Aldh2-377	Atp5a1	Aldh2	539	377
152-1-3-1-12-1	F1_Agilent6_20160920_FL_mito_3_SCX_f25.mgf	inter	13609	4	2317.21	3	AQQALVQKR	8	155	>NP_033855 GeneID:11950 Atp5f1	1040.61	2.16e-08	1.05e-20	ISEQSDAKLK	8	532	>NP_031531 GeneID:11946 Atp5a1	1117.6	5.43e-10	2.83e-20	>NP_031531 GeneID:11946 Atp5a1-539->NP_033855 GeneID:11950 Atp5f1-162	Atp5f1	Atp5a1	162	539
330-1-1-1-12-1	F1_Agilent6_20160920_FL_mito_3_SCX_f32.mgf	inter	7668	4	2043.06	3	IAKTAHK	3	468	>NP_034339 GeneID:14194 Fh1	767.465	1.85e-17	8.2e-25	ISEQSDAKLK	8	532	>NP_031531 GeneID:11946 Atp5a1	1117.6	1.86e-35	3.36e-47	>NP_031531 GeneID:11946 Atp5a1-539->NP_034339 GeneID:14194 Fh1-470	Fh1	Atp5a1	470	539
13-1-12-1-8-1	F1_Agilent6_20160920_FL_mito_3_SCX_f23.mgf	inter	20412	4	3132.56	1	ISEQSDAKLK	8	532	>NP_031531 GeneID:11946 Atp5a1	1117.6	1	5.52e-13	ASAELALGENNEVLKSGR	15	108	>NP_034455 GeneID:14719 Got2	1856.96	1.25e-40	1.98e-58	>NP_031531 GeneID:11946 Atp5a1-539->NP_034455 GeneID:14719 Got2-122	Atp5a1	Got2	539	122
278-1-4-1-12-1	F1_Agilent6_20160920_FL_mito_3_SCX_f28.mgf	inter	27691	4	2106.04	2	FFKFSR	3	148	>NP_034455 GeneID:14719 Got2	830.444	1.89e-15	1.62e-21	ISEQSDAKLK	8	532	>NP_031531 GeneID:11946 Atp5a1	1117.6	2.06e-26	4.49e-39	>NP_031531 GeneID:11946 Atp5a1-539->NP_034455 GeneID:14719 Got2-150	Got2	Atp5a1	150	539
174-1-12-1-9-1	F1_Agilent6_20160920_FL_mito_3_SCX_f23.mgf	inter	20989	4	2898.39	3	ISEQSDAKLK	8	532	>NP_031531 GeneID:11946 Atp5a1	1117.6	1.23e-06	5.84e-20	VGAFTVVCKDAEEAK	9	288	>NP_034455 GeneID:14719 Got2	1622.8	1.9e-29	3.75e-39	>NP_031531 GeneID:11946 Atp5a1-539->NP_034455 GeneID:14719 Got2-296	Atp5a1	Got2	539	296
217-1-6-1-12-1	F1_Agilent6_20160920_FL_mito_3_SCX_f25.mgf	inter	17914	4	2305.22	1	TQLVSNLKK	8	356	>NP_034455 GeneID:14719 Got2	1029.62	1.05e-27	7.73e-33	ISEQSDAKLK	8	532	>NP_031531 GeneID:11946 Atp5a1	1117.6	3.05e-31	6.53e-44	>NP_031531 GeneID:11946 Atp5a1-539->NP_034455 GeneID:14719 Got2-363	Got2	Atp5a1	363	539
60-1-9-1-12-1	F1_Agilent6_20160920_FL_mito_3_SCX_f34.mgf	inter	6233	4	2123.05	1	RDTNSKK	6	53	>NP_034455 GeneID:14719 Got2	847.451	4.89e-20	4.89e-20	ISEQSDAKLK	8	532	>NP_031531 GeneID:11946 Atp5a1	1117.6	3.93e-43	2.17e-55	>NP_031531 GeneID:11946 Atp5a1-539->NP_034455 GeneID:14719 Got2-58	Got2	Atp5a1	58	539
439-1-11-1-12-1	F1_Agilent6_20160920_FL_mito_3_SCX_f25.mgf	inter	10867	4	2204.14	1	KAEAQIAAK	1	82	>NP_034455 GeneID:14719 Got2	928.534	2.4e-16	3.42e-31	ISEQSDAKLK	8	532	>NP_031531 GeneID:11946 Atp5a1	1117.6	6.4e-38	5.8e-49	>NP_031531 GeneID:11946 Atp5a1-539->NP_034455 GeneID:14719 Got2-82	Got2	Atp5a1	82	539
421-1-3-1-12-1	F1_Agilent6_20160920_FL_mito_3_SCX_f34.mgf	inter	9786	4	2028.03	1	AHIEKR	5	365	>NP_034607 GeneID:15510 Hspd1	752.429	5.01e-10	5.01e-10	ISEQSDAKLK	8	532	>NP_031531 GeneID:11946 Atp5a1	1117.6	5.14e-21	3.06e-32	>NP_031531 GeneID:11946 Atp5a1-539->NP_034607 GeneID:15510 Hspd1-369	Hspd1	Atp5a1	369	539
87-1-12-1-1-1	F1_Agilent6_20160920_FL_mito_3_SCX_f36.mgf	inter	19951	5	3205.44	2	ISEQSDAKLK	8	532	>NP_031531 GeneID:11946 Atp5a1	1117.6	3.44e-42	4.17e-52	TGTCGYCGLQFKQHHH	12	101	>NP_035018 GeneID:407785 Ndufs6	1929.84	3.57e-31	3.57e-31	>NP_031531 GeneID:11946 Atp5a1-539->NP_035018 GeneID:407785 Ndufs6-112	Atp5a1	Ndufs6	539	112
451-1-12-1-9-1	F1_Agilent6_20160920_FL_mito_3_SCX_f34.mgf	inter	26627	4	2535.24	5	ISEQSDAKLK	8	532	>NP_031531 GeneID:11946 Atp5a1	1117.6	3.97e-14	1.17e-26	RDFGSFEKFK	8	123	>NP_038699 GeneID:20656 Sod2	1259.63	1.27e-22	1.19e-32	>NP_031531 GeneID:11946 Atp5a1-539->NP_038699 GeneID:20656 Sod2-130	Atp5a1	Sod2	539	130
189-1-12-1-2-1	F1_Agilent6_20160920_FL_mito_3_SCX_f23.mgf	inter	22815	4	2940.42	2	ISEQSDAKLK	8	532	>NP_031531 GeneID:11946 Atp5a1	1117.6	2.69e-14	2.02e-26	FDDPKFEVIDKPQS	5	95	>NP_058035 GeneID:11957 Atp5j	1663.81	1.13e-33	1.35e-44	>NP_031531 GeneID:11946 Atp5a1-539->NP_058035 GeneID:11957 Atp5j-99	Atp5a1	Atp5j	539	99
366-1-12-1-11-1	F1_Agilent6_20160920_FL_mito_3_SCX_f29.mgf	inter	27310	4	3284.7	2	ISEQSDAKLK	8	532	>NP_031531 GeneID:11946 Atp5a1	1117.6	0.000127482	5.16e-17	IMNVIGEPIDERGPIKTK	16	144	>NP_058054 GeneID:11947 Atp5b	2009.1	2e-25	7.74e-41	>NP_031531 GeneID:11946 Atp5a1-539->NP_058054 GeneID:11947 Atp5b-159	Atp5a1	Atp5b	539	159
361-1-12-1-11-1	F1_Agilent6_20160920_FL_mito_3_SCX_f24.mgf	inter	26297	4	2605.37	5	ISEQSDAKLK	8	532	>NP_031531 GeneID:11946 Atp5a1	1117.6	2.02e-23	1.69e-34	VVDLLAPYAKGGK	10	189	>NP_058054 GeneID:11947 Atp5b	1329.77	4.08e-35	4.08e-35	>NP_031531 GeneID:11946 Atp5a1-539->NP_058054 GeneID:11947 Atp5b-198	Atp5a1	Atp5b	539	198
98-1-12-1-26-1	F1_Agilent6_20160920_FL_mito_3_SCX_f25.mgf	inter	27073	4	2492.31	1	ISEQSDAKLK	8	532	>NP_031531 GeneID:11946 Atp5a1	1117.6	2.44e-18	3.62e-29	GGKIGLFGGAGVGK	3	199	>NP_058054 GeneID:11947 Atp5b	1216.69	2.17e-33	1.55e-49	>NP_031531 GeneID:11946 Atp5a1-539->NP_058054 GeneID:11947 Atp5b-201	Atp5a1	Atp5b	539	201
381-1-1-1-12-1	F1_Agilent6_20160920_FL_mito_3_SCX_f25.mgf	inter	8722	4	1966.03	8	ITTTKK	5	346	>NP_058054 GeneID:11947 Atp5b	690.428	1e-20	1e-20	ISEQSDAKLK	8	532	>NP_031531 GeneID:11946 Atp5a1	1117.6	3.34e-43	3.34e-43	>NP_031531 GeneID:11946 Atp5a1-539->NP_058054 GeneID:11947 Atp5b-350	Atp5b	Atp5a1	350	539
53-1-4-1-12-1	F1_Agilent6_20160920_FL_mito_3_SCX_f25.mgf	inter	23002	4	2315.26	2	LVPLKETIK	5	481	>NP_058054 GeneID:11947 Atp5b	1039.66	2.9e-22	2.9e-22	ISEQSDAKLK	8	532	>NP_031531 GeneID:11946 Atp5a1	1117.6	6.58e-32	3.63e-44	>NP_031531 GeneID:11946 Atp5a1-539->NP_058054 GeneID:11947 Atp5b-485	Atp5b	Atp5a1	485	539
347-1-3-1-12-1	F1_Agilent6_20160920_FL_mito_3_SCX_f24.mgf	inter	11465	4	2331.09	1	ADKLAEEHGS	3	520	>NP_058054 GeneID:11947 Atp5b	1055.49	9.66e-36	6.83e-44	ISEQSDAKLK	8	532	>NP_031531 GeneID:11946 Atp5a1	1117.6	9.19e-52	1.32e-65	>NP_031531 GeneID:11946 Atp5a1-539->NP_058054 GeneID:11947 Atp5b-522	Atp5b	Atp5a1	522	539
177-1-8-1-12-1	F1_Agilent6_20160920_FL_mito_3_SCX_f34.mgf	inter	16393	4	2191.11	9	KHIYIDK	1	48	>NP_063932 GeneID:56451 Suclg1	915.518	1.24e-16	3.55e-21	ISEQSDAKLK	8	532	>NP_031531 GeneID:11946 Atp5a1	1117.6	1.01e-40	7.03e-51	>NP_031531 GeneID:11946 Atp5a1-539->NP_063932 GeneID:56451 Suclg1-48	Suclg1	Atp5a1	48	539
134-1-12-1-5-1	F1_Agilent6_20160920_FL_mito_3_SCX_f24.mgf	inter	21934	4	2706.36	1	ISEQSDAKLK	8	532	>NP_031531 GeneID:11946 Atp5a1	1117.6	4.75e-10	2.98e-21	QMKNEVAALTAAGK	3	113	>NP_065640 GeneID:11949 Atp5c1,>NP_001106209 GeneID:11949 Atp5c1	1430.76	1.32e-24	1.2e-29	>NP_031531 GeneID:11946 Atp5a1-539->NP_065640 GeneID:11949 Atp5c1,>NP_001106209 GeneID:11949 Atp5c1-115	Atp5a1	Atp5c1	539	115
271-1-1-1-12-1	F1_Agilent6_20160920_FL_mito_3_SCX_f26.mgf	inter	13208	4	1982.01	2	ITKSMK	3	44	>NP_065640 GeneID:11949 Atp5c1,>NP_001106209 GeneID:11949 Atp5c1	706.405	8.74e-19	3.77e-23	ISEQSDAKLK	8	532	>NP_031531 GeneID:11946 Atp5a1	1117.6	8.18e-53	1.79e-65	>NP_031531 GeneID:11946 Atp5a1-539->NP_065640 GeneID:11949 Atp5c1,>NP_001106209 GeneID:11949 Atp5c1-46	Atp5c1	Atp5a1	46	539
116-1-4-1-12-1	F1_Agilent6_20160920_FL_mito_3_SCX_f25.mgf	inter	15523	4	2212.1	2	SMKMVAAAK	3	47	>NP_065640 GeneID:11949 Atp5c1,>NP_001106209 GeneID:11949 Atp5c1	935.493	7.61e-18	1.63e-28	ISEQSDAKLK	8	532	>NP_031531 GeneID:11946 Atp5a1	1117.6	1.46e-34	2.09e-48	>NP_031531 GeneID:11946 Atp5a1-539->NP_065640 GeneID:11949 Atp5c1,>NP_001106209 GeneID:11949 Atp5c1-49	Atp5c1	Atp5a1	49	539
429-1-4-1-12-1	F1_Agilent6_20160920_FL_mito_3_SCX_f33.mgf	inter	10993	4	2232.09	4	FGKGGQAHR	3	180	>NP_075770 GeneID:66945 Sdha	956.494	4e-24	1.94e-36	ISEQSDAKLK	8	532	>NP_031531 GeneID:11946 Atp5a1	1117.6	3.17e-48	2.82e-61	>NP_031531 GeneID:11946 Atp5a1-539->NP_075770 GeneID:66945 Sdha-182	Sdha	Atp5a1	182	539
437-1-12-1-12-1	F1_Agilent6_20160920_FL_mito_3_SCX_f31.mgf	inter	19783	5	3327.63	2	ISEQSDAKLK	8	532	>NP_031531 GeneID:11946 Atp5a1	1117.6	1.35e-32	2.76e-47	VRVDEYDYSKPIQGQQK	10	599	>NP_075770 GeneID:66945 Sdha	2052.03	1.03e-52	1.03e-52	>NP_031531 GeneID:11946 Atp5a1-539->NP_075770 GeneID:66945 Sdha-608	Atp5a1	Sdha	539	608
295-1-6-1-12-1	F1_Agilent6_20160920_FL_mito_3_SCX_f26.mgf	inter	9604	4	2201.14	1	PIQGQQKK	7	609	>NP_075770 GeneID:66945 Sdha	925.535	4.89e-28	3.05e-35	ISEQSDAKLK	8	532	>NP_031531 GeneID:11946 Atp5a1	1117.6	2.65e-47	1.26e-60	>NP_031531 GeneID:11946 Atp5a1-539->NP_075770 GeneID:66945 Sdha-615	Sdha	Atp5a1	615	539
419-1-12-1-7-1	F1_Agilent6_20160920_FL_mito_3_SCX_f40.mgf	inter	12274	5	2459.22	8	ISEQSDAKLK	8	532	>NP_031531 GeneID:11946 Atp5a1	1117.6	2.26e-39	2.26e-39	KPFGEHWRK	1	616	>NP_075770 GeneID:66945 Sdha	1183.63	7.35e-14	2.2e-19	>NP_031531 GeneID:11946 Atp5a1-539->NP_075770 GeneID:66945 Sdha-616	Atp5a1	Sdha	539	616
376-1-12-1-11-1	F1_Agilent6_20160920_FL_mito_3_SCX_f29.mgf	inter	24186	4	2893.5	5	ISEQSDAKLK	8	532	>NP_031531 GeneID:11946 Atp5a1	1117.6	7.58e-15	2.61e-28	TGKVTLEYRPVIDK	3	634	>NP_075770 GeneID:66945 Sdha	1617.91	1.92e-11	4.65e-28	>NP_031531 GeneID:11946 Atp5a1-539->NP_075770 GeneID:66945 Sdha-636	Atp5a1	Sdha	539	636
472-1-12-1-14-1	F1_Agilent6_20160920_FL_mito_3_SCX_f24.mgf	inter	21375	4	2665.34	8	ISEQSDAKLK	8	532	>NP_031531 GeneID:11946 Atp5a1	1117.6	7.28e-09	3.39e-20	IMEKCTLPLTGK	4	452	>NP_077150 GeneID:67041 Oxct1	1389.74	2.08e-16	6.6e-28	>NP_031531 GeneID:11946 Atp5a1-539->NP_077150 GeneID:67041 Oxct1-455	Atp5a1	Oxct1	539	455
171-1-12-1-10-1	F1_Agilent6_20160920_FL_mito_3_SCX_f32.mgf	inter	10792	5	2559.29	1	ISEQSDAKLK	8	532	>NP_031531 GeneID:11946 Atp5a1	1117.6	5.04e-49	2.39e-62	GTKNRPGNALEK	3	100	>NP_079683 GeneID:22273 Uqcrc1	1283.69	1.27e-16	1.75e-24	>NP_031531 GeneID:11946 Atp5a1-539->NP_079683 GeneID:22273 Uqcrc1-102	Atp5a1	Uqcrc1	539	102
464-1-12-1-19-1	F1_Agilent6_20160920_FL_mito_3_SCX_f36.mgf	inter	43028	5	3901.93	4	ISEQSDAKLK	8	532	>NP_031531 GeneID:11946 Atp5a1	1117.6	1	5.58e-11	NRPGNALEKEVESIGAHLNAYSTR	9	103	>NP_079683 GeneID:22273 Uqcrc1	2625.33	0.00493988	4.18e-23	>NP_031531 GeneID:11946 Atp5a1-539->NP_079683 GeneID:22273 Uqcrc1-111	Atp5a1	Uqcrc1	539	111
199-1-12-1-16-1	F1_Agilent6_20160920_FL_mito_3_SCX_f33.mgf	inter	37706	6	4133.11	9	ISEQSDAKLK	8	532	>NP_031531 GeneID:11946 Atp5a1	1117.6	1.45e-30	2.23e-43	MVLAAAGGVEHQQLLDLAQKHLSSVSR	20	229	>NP_079683 GeneID:22273 Uqcrc1	2857.52	7.15e-50	7.15e-50	>NP_031531 GeneID:11946 Atp5a1-539->NP_079683 GeneID:22273 Uqcrc1-248	Atp5a1	Uqcrc1	539	248
434-1-12-1-4-1	F1_Agilent6_20160920_FL_mito_3_SCX_f23.mgf	inter	14998	4	2858.44	2	ISEQSDAKLK	8	532	>NP_031531 GeneID:11946 Atp5a1	1117.6	0.167269	4.16e-15	GIATNDVGIQKDGAPK	11	212	>NP_080070 GeneID:66841 Etfdh	1582.83	1.64e-21	1.66e-33	>NP_031531 GeneID:11946 Atp5a1-539->NP_080070 GeneID:66841 Etfdh-222	Atp5a1	Etfdh	539	222
39-1-3-1-12-1	F1_Agilent6_20160920_FL_mito_3_SCX_f25.mgf	inter	17211	4	2217.17	2	GGLGLAGAKAK	9	242	>NP_080175 GeneID:67003 Uqcrc2	941.566	4.78e-57	2.26e-73	ISEQSDAKLK	8	532	>NP_031531 GeneID:11946 Atp5a1	1117.6	1.88e-39	7.27e-52	>NP_031531 GeneID:11946 Atp5a1-539->NP_080175 GeneID:67003 Uqcrc2-250	Uqcrc2	Atp5a1	250	539
95-1-2-1-12-1	F1_Agilent6_20160920_FL_mito_3_SCX_f24.mgf	inter	10540	4	2380.13	1	EVGKDVSDEK	4	318	>NP_080720 GeneID:12974 Cs	1104.53	6.35e-41	6.35e-41	ISEQSDAKLK	8	532	>NP_031531 GeneID:11946 Atp5a1	1117.6	3.95e-34	2.96e-46	>NP_031531 GeneID:11946 Atp5a1-539->NP_080720 GeneID:12974 Cs-321	Cs	Atp5a1	321	539
198-1-12-1-4-1	F1_Agilent6_20160920_FL_mito_3_SCX_f36.mgf	inter	11933	5	2829.45	2	ISEQSDAKLK	8	532	>NP_031531 GeneID:11946 Atp5a1	1117.6	5.35e-09	4.01e-18	ESAAADKRPTVRPR	7	36	>NP_080964 GeneID:68349 Ndufs3	1552.84	9.54e-17	1.72e-26	>NP_031531 GeneID:11946 Atp5a1-539->NP_080964 GeneID:68349 Ndufs3-42	Atp5a1	Ndufs3	539	42
480-1-7-1-12-1	F1_Agilent6_20160920_FL_mito_3_SCX_f26.mgf	inter	10378	4	1992.01	2	LAEKEK	4	111	>NP_080971 GeneID:110826 Etfb	716.407	2.29e-13	9.91e-18	ISEQSDAKLK	8	532	>NP_031531 GeneID:11946 Atp5a1	1117.6	1.63e-21	1.63e-21	>NP_031531 GeneID:11946 Atp5a1-539->NP_080971 GeneID:110826 Etfb-114	Etfb	Atp5a1	114	539
376-1-12-1-15-1	F1_Agilent6_20160920_FL_mito_3_SCX_f30.mgf	inter	27999	4	2988.53	5	ISEQSDAKLK	8	532	>NP_031531 GeneID:11946 Atp5a1	1117.6	0.00231304	1.08e-11	VKVEREIDGGLETLR	2	160	>NP_080971 GeneID:110826 Etfb	1712.94	7.24e-12	2.96e-18	>NP_031531 GeneID:11946 Atp5a1-539->NP_080971 GeneID:110826 Etfb-161	Atp5a1	Etfb	539	161
422-1-12-1-17-1	F1_Agilent6_20160920_FL_mito_3_SCX_f31.mgf	inter	31724	5	3089.52	1	ISEQSDAKLK	8	532	>NP_031531 GeneID:11946 Atp5a1	1117.6	1.83e-52	4.8e-66	AIGNALKSWNETFHAR	7	26	>NP_082138 GeneID:71679 Atp5h	1813.92	1.74e-50	3.94e-66	>NP_031531 GeneID:11946 Atp5a1-539->NP_082138 GeneID:71679 Atp5h-32	Atp5a1	Atp5h	539	32
408-1-12-1-10-1	F1_Agilent6_20160920_FL_mito_3_SCX_f23.mgf	inter	21821	4	2777.39	1	ISEQSDAKLK	8	532	>NP_031531 GeneID:11946 Atp5a1	1117.6	2.52e-17	8.69e-31	ANVAKPGLVDDFEK	5	59	>NP_082138 GeneID:71679 Atp5h	1501.78	4.22e-33	4.22e-33	>NP_031531 GeneID:11946 Atp5a1-539->NP_082138 GeneID:71679 Atp5h-63	Atp5a1	Atp5h	539	63
350-1-12-1-5-1	F1_Agilent6_20160920_FL_mito_3_SCX_f24.mgf	inter	22834	4	2422.19	1	ISEQSDAKLK	8	532	>NP_031531 GeneID:11946 Atp5a1	1117.6	2.6e-32	2.6e-32	PGLVDDFEKK	9	64	>NP_082138 GeneID:71679 Atp5h	1146.59	2.35e-19	2.35e-19	>NP_031531 GeneID:11946 Atp5a1-539->NP_082138 GeneID:71679 Atp5h-72	Atp5a1	Atp5h	539	72
66-1-7-1-12-1	F1_Agilent6_20160920_FL_mito_3_SCX_f27.mgf	inter	15786	4	2011.03	2	KYNALK	1	73	>NP_082138 GeneID:71679 Atp5h	735.428	9.77e-13	4.22e-17	ISEQSDAKLK	8	532	>NP_031531 GeneID:11946 Atp5a1	1117.6	1.13e-37	1.14e-49	>NP_031531 GeneID:11946 Atp5a1-539->NP_082138 GeneID:71679 Atp5h-73	Atp5h	Atp5a1	73	539
55-1-12-1-19-1	F1_Agilent6_20160920_FL_mito_3_SCX_f23.mgf	inter	25786	4	3248.6	2	ISEQSDAKLK	8	532	>NP_031531 GeneID:11946 Atp5a1	1117.6	7.52e-05	4.71e-16	IPVPEDKYTALVDQEEK	7	79	>NP_082138 GeneID:71679 Atp5h	1973	2.08e-20	2.84e-35	>NP_031531 GeneID:11946 Atp5a1-539->NP_082138 GeneID:71679 Atp5h-85	Atp5a1	Atp5h	539	85
246-1-12-1-10-1	F1_Agilent6_20160920_FL_mito_3_SCX_f23.mgf	inter	16091	4	2941.41	2	ISEQSDAKLK	8	532	>NP_031531 GeneID:11946 Atp5a1	1117.6	5e-10	2.78e-24	YTALVDQEEKEDVK	10	86	>NP_082138 GeneID:71679 Atp5h	1665.81	7.2e-49	3.61e-64	>NP_031531 GeneID:11946 Atp5a1-539->NP_082138 GeneID:71679 Atp5h-95	Atp5a1	Atp5h	539	95
95-1-12-1-5-1	F1_Agilent6_20160920_FL_mito_3_SCX_f23.mgf	inter	20717	4	3087.45	2	ISEQSDAKLK	8	532	>NP_031531 GeneID:11946 Atp5a1	1117.6	1	4.65e-12	EDVKSCAEFVSGSQLR	4	96	>NP_082138 GeneID:71679 Atp5h	1810.85	1.37e-18	5.41e-25	>NP_031531 GeneID:11946 Atp5a1-539->NP_082138 GeneID:71679 Atp5h-99	Atp5a1	Atp5h	539	99
375-1-4-1-12-1	F1_Agilent6_20160920_FL_mito_3_SCX_f33.mgf	inter	22603	4	2387.18	1	HLPKDPMFK	4	367	>NP_082221 GeneID:71832 Csl,>NP_080720 GeneID:12974 Cs	1111.58	7.34e-23	7.34e-23	ISEQSDAKLK	8	532	>NP_031531 GeneID:11946 Atp5a1	1117.6	2.77e-39	1.12e-51	>NP_031531 GeneID:11946 Atp5a1-539->NP_082221 GeneID:71832 Csl,>NP_080720 GeneID:12974 Cs-370	Cs	Atp5a1	370	539
251-1-12-1-140-1	F1_Agilent6_20160920_FL_mito_3_SCX_f33.mgf	inter	27697	6	3918.94	1	ISEQSDAKLK	8	532	>NP_031531 GeneID:11946 Atp5a1	1117.6	1.27e-28	6.99e-41	VAVPSTIHCDHLIEAQVGGEKDLR	21	118	>NP_542364 GeneID:11429 Aco2	2643.34	5.98e-50	5.98e-50	>NP_031531 GeneID:11946 Atp5a1-539->NP_542364 GeneID:11429 Aco2-138	Atp5a1	Aco2	539	138
240-1-10-1-12-1	F1_Agilent6_20160920_FL_mito_3_SCX_f25.mgf	inter	16074	4	2175.12	5	CPKVIGVK	3	226	>NP_542364 GeneID:11429 Aco2	899.526	0.0025415	2.87e-12	ISEQSDAKLK	8	532	>NP_031531 GeneID:11946 Atp5a1	1117.6	1.46e-06	1.09e-18	>NP_031531 GeneID:11946 Atp5a1-539->NP_542364 GeneID:11429 Aco2-228	Aco2	Atp5a1	228	539
37-1-12-1-7-1	F1_Agilent6_20160920_FL_mito_3_SCX_f30.mgf	inter	21835	4	2639.39	1	ISEQSDAKLK	8	532	>NP_031531 GeneID:11946 Atp5a1	1117.6	1.69e-35	1.5e-48	SAAVAKQALAHGLK	6	396	>NP_542364 GeneID:11429 Aco2	1363.79	2.53e-28	1.67e-48	>NP_031531 GeneID:11946 Atp5a1-539->NP_542364 GeneID:11429 Aco2-401	Atp5a1	Aco2	539	401
465-2-13-1-9-1	F1_Agilent6_20160920_FL_mito_3_SCX_f32.mgf	inter	13654	4	2400.21	1	ISEQSDAKLK	8	532	>NP_031531 GeneID:11946 Atp5a1	1117.6	1e-33	2.08e-43	QALAHGLKCK	8	402	>NP_542364 GeneID:11429 Aco2	1124.61	5.21e-12	4.12e-19	>NP_031531 GeneID:11946 Atp5a1-539->NP_542364 GeneID:11429 Aco2-409	Atp5a1	Aco2	539	409
161-1-12-1-33-1	F1_Agilent6_20160920_FL_mito_3_SCX_f32.mgf	inter	16069	4	2785.39	1	ISEQSDAKLK	8	532	>NP_031531 GeneID:11946 Atp5a1	1117.6	0.193303	1.07e-13	KGEKNTIVTSYNR	4	462	>NP_542364 GeneID:11429 Aco2	1508.79	2.64e-20	1.38e-33	>NP_031531 GeneID:11946 Atp5a1-539->NP_542364 GeneID:11429 Aco2-465	Atp5a1	Aco2	539	465
478-1-12-1-8-1	F1_Agilent6_20160920_FL_mito_3_SCX_f24.mgf	inter	26718	4	2843.35	3	ISEQSDAKLK	8	532	>NP_031531 GeneID:11946 Atp5a1	1117.6	2.54e-23	3.99e-34	FNPETDFLTGKDGK	11	507	>NP_542364 GeneID:11429 Aco2	1567.75	2.74e-21	2.74e-21	>NP_031531 GeneID:11946 Atp5a1-539->NP_542364 GeneID:11429 Aco2-517	Atp5a1	Aco2	539	517
249-2-12-1-10-1	F1_Agilent6_20160920_FL_mito_3_SCX_f38.mgf	inter	16638	5	2729.47	2	ISEQSDAKLK	8	532	>NP_031531 GeneID:11946 Atp5a1	1117.6	2.2e-46	3.27e-57	KRLNRPLTLSEK	1	57	>NP_542364 GeneID:11429 Aco2	1453.87	1.44e-22	1.32e-32	>NP_031531 GeneID:11946 Atp5a1-539->NP_542364 GeneID:11429 Aco2-57	Atp5a1	Aco2	539	57
3-1-14-1-16-1	F1_Agilent6_20160920_FL_mito_3_SCX_f31.mgf	inter	32002	5	3134.51	12	ISEQSDAKLK	8	532	>NP_031531 GeneID:11946 Atp5a1	1117.6	3.61e-43	2.35e-56	CTTDHISAAGPWLKFR	14	592	>NP_542364 GeneID:11429 Aco2	1858.91	2e-52	1.81e-72	>NP_031531 GeneID:11946 Atp5a1-539->NP_542364 GeneID:11429 Aco2-605	Atp5a1	Aco2	539	605
79-1-10-1-12-1	F1_Agilent6_20160920_FL_mito_3_SCX_f26.mgf	inter	19745	4	2132.13	1	PLKCVIK	3	737	>NP_542364 GeneID:11429 Aco2	856.52	5.51e-06	8.36e-15	ISEQSDAKLK	8	532	>NP_031531 GeneID:11946 Atp5a1	1117.6	1.84e-47	5.36e-60	>NP_031531 GeneID:11946 Atp5a1-539->NP_542364 GeneID:11429 Aco2-739	Aco2	Atp5a1	739	539
387-1-12-1-12-1	F1_Agilent6_20160920_FL_mito_3_SCX_f27.mgf	inter	17025	4	2012.03	2	GKTYLR	2	85	>NP_542364 GeneID:11429 Aco2	736.423	1.23e-22	1.23e-22	ISEQSDAKLK	8	532	>NP_031531 GeneID:11946 Atp5a1	1117.6	6.5e-45	9.31e-59	>NP_031531 GeneID:11946 Atp5a1-539->NP_542364 GeneID:11429 Aco2-86	Aco2	Atp5a1	86	539
68-1-12-1-11-1	F1_Agilent6_20160920_FL_mito_3_SCX_f30.mgf	inter	11002	4	2600.27	3	ISEQSDAKLK	8	532	>NP_031531 GeneID:11946 Atp5a1	1117.6	1.24e-23	3.66e-36	GVTEAHVDQKNK	10	222	>NP_613067 GeneID:28295 D10Jhu81e	1324.67	3.99e-16	9.23e-31	>NP_031531 GeneID:11946 Atp5a1-539->NP_613067 GeneID:28295 D10Jhu81e-231	Atp5a1	D10Jhu81e	539	231
94-1-1-1-12-1	F1_Agilent6_20160920_FL_mito_3_SCX_f25.mgf	inter	19316	4	2185.18	5	LNVKPLAR	4	301	>NP_659033 GeneID:110446 Acat1	909.576	3e-08	2.12e-16	ISEQSDAKLK	8	532	>NP_031531 GeneID:11946 Atp5a1	1117.6	3.01e-15	2.26e-24	>NP_031531 GeneID:11946 Atp5a1-539->NP_659033 GeneID:110446 Acat1-304	Acat1	Atp5a1	304	539
432-1-4-1-12-1	F1_Agilent6_20160920_FL_mito_3_SCX_f26.mgf	inter	10195	4	2052.97	1	CDEKVK	4	159	>NP_663590 GeneID:110842 Etfa	777.369	1.18e-18	8.28e-23	ISEQSDAKLK	8	532	>NP_031531 GeneID:11946 Atp5a1	1117.6	3.63e-41	2.37e-54	>NP_031531 GeneID:11946 Atp5a1-539->NP_663590 GeneID:110842 Etfa-162	Etfa	Atp5a1	162	539
127-1-14-1-16-1	F1_Agilent6_20160920_FL_mito_3_SCX_f30.mgf	inter	15972	4	2690.37	2	ISEQSDAKLK	8	532	>NP_031531 GeneID:11946 Atp5a1	1117.6	1.07e-14	8.02e-27	LTKSDRPELTGAK	3	204	>NP_663590 GeneID:110842 Etfa	1414.78	3.67e-26	7.18e-38	>NP_031531 GeneID:11946 Atp5a1-539->NP_663590 GeneID:110842 Etfa-206	Atp5a1	Etfa	539	206
425-1-4-1-12-1	F1_Agilent6_20160920_FL_mito_3_SCX_f26.mgf	inter	17389	4	2254.12	2	GLKSGENFK	3	224	>NP_663590 GeneID:110842 Etfa	978.513	5.12e-31	1.82e-39	ISEQSDAKLK	8	532	>NP_031531 GeneID:11946 Atp5a1	1117.6	3.11e-46	4.46e-60	>NP_031531 GeneID:11946 Atp5a1-539->NP_663590 GeneID:110842 Etfa-226	Etfa	Atp5a1	226	539
408-1-12-1-7-1	F1_Agilent6_20160920_FL_mito_3_SCX_f23.mgf	inter	20044	4	2968.43	1	ISEQSDAKLK	8	532	>NP_031531 GeneID:11946 Atp5a1	1117.6	5.99e-09	4.49e-21	LGGEVSCLVAGTKCDK	13	47	>NP_663590 GeneID:110842 Etfa	1692.82	1.96e-23	2.82e-36	>NP_031531 GeneID:11946 Atp5a1-539->NP_663590 GeneID:110842 Etfa-59	Atp5a1	Etfa	539	59
199-1-12-1-12-1	F1_Agilent6_20160920_FL_mito_3_SCX_f24.mgf	inter	20218	4	2661.38	1	ISEQSDAKLK	8	532	>NP_031531 GeneID:11946 Atp5a1	1117.6	8.31e-25	9.17e-38	VVQDLCKVAGVAK	7	63	>NP_663590 GeneID:110842 Etfa	1385.77	3.16e-25	7.45e-41	>NP_031531 GeneID:11946 Atp5a1-539->NP_663590 GeneID:110842 Etfa-69	Atp5a1	Etfa	539	69
363-1-13-1-4-1	F1_Agilent6_20160920_FL_mito_3_SCX_f25.mgf	inter	47617	4	2704.33	5	ISEQSDAKLK	8	532	>NP_031531 GeneID:11946 Atp5a1	1117.6	0.00109795	3.89e-12	FKDIFQEIFDK	2	262	>NP_766599 GeneID:269951 Idh2	1428.73	1.94e-07	1.48e-21	>NP_031531 GeneID:11946 Atp5a1-539->NP_766599 GeneID:269951 Idh2-263	Atp5a1	Idh2	539	263
223-1-12-1-9-1	F1_Agilent6_20160920_FL_mito_3_SCX_f31.mgf	inter	40824	5	2857.38	4	ISEQSDAKLK	8	532	>NP_031531 GeneID:11946 Atp5a1	1117.6	1.33e-50	2.76e-60	DIFQEIFDKHYK	9	264	>NP_766599 GeneID:269951 Idh2	1581.78	5.28e-35	5.28e-35	>NP_031531 GeneID:11946 Atp5a1-539->NP_766599 GeneID:269951 Idh2-272	Atp5a1	Idh2	539	272
299-1-13-1-7-1	F1_Agilent6_20160920_FL_mito_3_SCX_f34.mgf	inter	20583	5	2420.18	5	ISEQSDAKLK	8	532	>NP_031531 GeneID:11946 Atp5a1	1117.6	4.53e-27	9.65e-36	NKIWYEHR	2	281	>NP_766599 GeneID:269951 Idh2	1144.58	9.1e-14	1.31e-19	>NP_031531 GeneID:11946 Atp5a1-539->NP_766599 GeneID:269951 Idh2-282	Atp5a1	Idh2	539	282
271-1-12-1-5-1	F1_Agilent6_20160920_FL_mito_3_SCX_f23.mgf	inter	19595	4	3009.4	1	ISEQSDAKLK	8	532	>NP_031531 GeneID:11946 Atp5a1	1117.6	0.00256048	1.52e-14	VEKPVVEMDGDEMTR	3	46	>NP_766599 GeneID:269951 Idh2	1733.8	8.12e-38	3.16e-47	>NP_031531 GeneID:11946 Atp5a1-539->NP_766599 GeneID:269951 Idh2-48	Atp5a1	Idh2	539	48
313-1-69-1-36-1	F1_Agilent6_20160920_FL_mito_3_SCX_f33.mgf	inter	22410	5	3840.88	2	ISEQSDAKLK	8	532	>NP_031531 GeneID:11946 Atp5a1	1117.6	1.24e-23	9.29e-36	GKQTMQVDEHARPQTTLEQLQK	2	213	>NP_803421 GeneID:52538 Acaa2	2565.3	3.68e-17	7.59e-45	>NP_031531 GeneID:11946 Atp5a1-539->NP_803421 GeneID:52538 Acaa2-214	Atp5a1	Acaa2	539	214
253-2-8-1-12-1	F1_Agilent6_20160920_FL_mito_3_SCX_f34.mgf	inter	18617	4	2358.2	2	KHNFTPLAR	1	270	>NP_803421 GeneID:52538 Acaa2	1082.6	0.00625396	3.9e-10	ISEQSDAKLK	8	532	>NP_031531 GeneID:11946 Atp5a1	1117.6	3.04e-18	3.04e-18	>NP_031531 GeneID:11946 Atp5a1-539->NP_803421 GeneID:52538 Acaa2-270	Acaa2	Atp5a1	270	539
1-1-12-1-8-1	F1_Agilent6_20160920_FL_mito_3_SCX_f23.mgf	inter	16949	4	2751.4	1	ISEQSDAKLK	8	532	>NP_031531 GeneID:11946 Atp5a1	1117.6	6.04e-26	5.37e-39	TSKDTTASAVAVGLR	3	517	>NP_849209 GeneID:97212 Hadha	1475.79	6.1e-54	6.1e-54	>NP_031531 GeneID:11946 Atp5a1-539->NP_849209 GeneID:97212 Hadha-519	Atp5a1	Hadha	539	519
482-1-13-1-3-1	F1_Agilent6_20160920_FL_mito_3_SCX_f28.mgf	inter	36122	5	4146.94	1	ISEQSDAKLK	8	532	>NP_031531 GeneID:11946 Atp5a1	1117.6	8.55e-19	4.72e-31	YESAYGTQFTPCQLLLDHANNSSKK	24	736	>NP_849209 GeneID:97212 Hadha	2871.35	2.04e-51	2.18e-66	>NP_031531 GeneID:11946 Atp5a1-539->NP_849209 GeneID:97212 Hadha-759	Atp5a1	Hadha	539	759
372-1-5-1-1-1	F1_Agilent6_20160920_FL_mito_3_SCX_f25.mgf	inter	38997	4	2714.46	1	QMVSKGFLGRK	5	621	>NP_849209 GeneID:97212 Hadha	1249.7	7.55e-26	2.03e-35	MVPPVQVSPLIK	1	1	>NP_031533 GeneID:11958 Atp5k	1306.77	2.18e-52	2.18e-52	>NP_031533 GeneID:11958 Atp5k-1->NP_849209 GeneID:97212 Hadha-625	Hadha	Atp5k	625	1
375-1-13-1-6-1	F1_Agilent6_20160920_FL_mito_3_SCX_f26.mgf	intra	11805	4	1717.89	2	LDELKR	5	51	>NP_031533 GeneID:11958 Atp5k,>NP_001123951 GeneID:53322 Nucb2	772.444	6.44e-17	6.44e-17	IAAEEKK	6	43	>NP_031533 GeneID:11958 Atp5k	787.444	1.95e-20	4.57e-30	>NP_031533 GeneID:11958 Atp5k-48->NP_031533 GeneID:11958 Atp5k,>NP_001123951 GeneID:53322 Nucb2-55	Atp5k	Atp5k	55	48
269-1-8-1-14-1	F1_Agilent6_20160920_FL_mito_3_SCX_f36.mgf	inter	17155	4	2073.1	1	RIAAEEKK	7	42	>NP_031533 GeneID:11958 Atp5k	943.545	1.6e-32	1.6e-32	TTPQELKR	7	383	>NP_079649 GeneID:66132 1110008L16Rik	971.54	1.69e-19	1.69e-19	>NP_031533 GeneID:11958 Atp5k-48->NP_079649 GeneID:66132 1110008L16Rik-389	Atp5k	1110008L16Rik	48	389
475-1-14-1-10-1	F1_Agilent6_20160920_FL_mito_3_SCX_f42.mgf	intra	12220	5	1987.09	1	KRLDELK	1	49	>NP_031533 GeneID:11958 Atp5k	900.539	1.43e-19	4.98e-33	RLDELKR	6	50	>NP_031533 GeneID:11958 Atp5k	928.545	1.78e-39	1.39e-45	>NP_031533 GeneID:11958 Atp5k-49->NP_031533 GeneID:11958 Atp5k-55	Atp5k	Atp5k	49	55
37-1-14-1-3-1	F1_Agilent6_20160920_FL_mito_3_SCX_f40.mgf	intra	18577	5	2943.53	7	KRLDELK	1	49	>NP_031533 GeneID:11958 Atp5k	900.539	1.73e-19	1.73e-19	RIERELAEAQDDSILK	16	56	>NP_031533 GeneID:11958 Atp5k	1884.99	4.15e-46	1.16e-51	>NP_031533 GeneID:11958 Atp5k-49->NP_031533 GeneID:11958 Atp5k-71	Atp5k	Atp5k	49	71
42-1-14-1-6-1	F1_Agilent6_20160920_FL_mito_3_SCX_f34.mgf	inter	33595	4	2092.16	3	KRLDELK	1	49	>NP_031533 GeneID:11958 Atp5k	900.539	3.24e-16	3.24e-16	ADLIAYLKK	8	93	>NP_031834 GeneID:13063 Cycs	1033.62	1.3e-38	1.3e-38	>NP_031533 GeneID:11958 Atp5k-49->NP_031834 GeneID:13063 Cycs-100	Atp5k	Cycs	49	100
177-1-14-1-1-1	F1_Agilent6_20160920_FL_mito_3_SCX_f33.mgf	inter	19908	4	2616.28	2	KRLDELK	1	49	>NP_031533 GeneID:11958 Atp5k	900.539	3.28e-17	3.28e-17	KTGQAAGFSYTDANK	1	40	>NP_031834 GeneID:13063 Cycs	1557.74	4e-54	4e-54	>NP_031533 GeneID:11958 Atp5k-49->NP_031834 GeneID:13063 Cycs-40	Atp5k	Cycs	49	40
369-1-14-1-4-1	F1_Agilent6_20160920_FL_mito_3_SCX_f33.mgf	inter	20693	4	2730.33	4	KRLDELK	1	49	>NP_031533 GeneID:11958 Atp5k	900.539	6.9e-16	1.93e-22	TGQAAGFSYTDANKNK	14	41	>NP_031834 GeneID:13063 Cycs	1671.79	1.77e-30	1.77e-30	>NP_031533 GeneID:11958 Atp5k-49->NP_031834 GeneID:13063 Cycs-54	Atp5k	Cycs	49	54
88-1-14-1-2-1	F1_Agilent6_20160920_FL_mito_3_SCX_f35.mgf	inter	27788	4	1965.08	1	KRLDELK	1	49	>NP_031533 GeneID:11958 Atp5k	900.539	5.75e-21	2.71e-33	MIFAGIKK	7	81	>NP_034119 GeneID:13067 Cyct,>NP_031834 GeneID:13063 Cycs	906.536	6.93e-36	2.07e-41	>NP_031533 GeneID:11958 Atp5k-49->NP_034119 GeneID:13067 Cyct,>NP_031834 GeneID:13063 Cycs-87	Atp5k	Cycs	49	87
500-1-4-1-14-1	F1_Agilent6_20160920_FL_mito_3_SCX_f36.mgf	inter	19657	4	1820.02	2	KIFVQK	1	9	>NP_034119 GeneID:13067 Cyct,>NP_031834 GeneID:13063 Cycs	761.48	1.9e-22	1.9e-22	KRLDELK	1	49	>NP_031533 GeneID:11958 Atp5k	900.539	2.02e-19	1.34e-23	>NP_031533 GeneID:11958 Atp5k-49->NP_034119 GeneID:13067 Cyct,>NP_031834 GeneID:13063 Cycs-9	Cycs	Atp5k	9	49
80-1-11-1-5-1	F1_Agilent6_20160920_FL_mito_3_SCX_f34.mgf	inter	28767	4	2985.46	1	KRLDELK	1	49	>NP_031533 GeneID:11958 Atp5k	900.539	7.61e-10	1.13e-14	NNPEPWNKLGPNEQYK	8	49	>NP_035016 GeneID:17992 Ndufa4	1926.92	1.18e-31	6.14e-45	>NP_031533 GeneID:11958 Atp5k-49->NP_035016 GeneID:17992 Ndufa4-56	Atp5k	Ndufa4	49	56
113-1-14-1-20-1	F1_Agilent6_20160920_FL_mito_3_SCX_f34.mgf	inter	27180	4	2411.24	2	KRLDELK	1	49	>NP_031533 GeneID:11958 Atp5k	900.539	8.03e-16	8.03e-16	VKFYIEGSEPGK	2	191	>NP_080245 GeneID:67105 Timm21	1352.7	4.39e-48	4.39e-48	>NP_031533 GeneID:11958 Atp5k-49->NP_080245 GeneID:67105 Timm21-192	Atp5k	Timm21	49	192
359-1-14-1-4-1	F1_Agilent6_20160920_FL_mito_3_SCX_f42.mgf	inter	8236	6	2250.17	2	KRLDELK	1	49	>NP_031533 GeneID:11958 Atp5k	900.539	1.96e-13	2.1e-28	ALKGPAPAHGHH	3	47	>NP_081636 GeneID:70257 2010107E04Rik	1191.63	1.46e-34	1.4e-49	>NP_031533 GeneID:11958 Atp5k-49->NP_081636 GeneID:70257 2010107E04Rik-49	Atp5k	2010107E04Rik	49	49
371-1-10-1-7-1	F1_Agilent6_20160920_FL_mito_3_SCX_f34.mgf	intra	28037	4	2815.44	2	RLDELKR	6	50	>NP_031533 GeneID:11958 Atp5k	928.545	5.75e-23	8.78e-29	IERELAEAQDDSILK	15	57	>NP_031533 GeneID:11958 Atp5k	1728.89	1.43e-52	1.43e-52	>NP_031533 GeneID:11958 Atp5k-55->NP_031533 GeneID:11958 Atp5k-71	Atp5k	Atp5k	55	71
189-1-10-1-4-1	F1_Agilent6_20160920_FL_mito_3_SCX_f43.mgf	inter	7672	4	2278.17	1	RLDELKR	6	50	>NP_031533 GeneID:11958 Atp5k	928.545	3.94e-30	6.01e-36	ALKGPAPAHGHH	3	47	>NP_081636 GeneID:70257 2010107E04Rik	1191.63	1.48e-43	3.88e-57	>NP_031533 GeneID:11958 Atp5k-55->NP_081636 GeneID:70257 2010107E04Rik-49	Atp5k	2010107E04Rik	55	49
76-1-1-1-3-1	F1_Agilent6_20160920_FL_mito_3_SCX_f41.mgf	inter	14470	5	3234.62	2	ALKGPAPAHGHH	3	47	>NP_081636 GeneID:70257 2010107E04Rik	1191.63	0.000144372	1.88e-12	RIERELAEAQDDSILK	16	56	>NP_031533 GeneID:11958 Atp5k	1884.99	2.89e-36	2.89e-36	>NP_031533 GeneID:11958 Atp5k-71->NP_081636 GeneID:70257 2010107E04Rik-49	2010107E04Rik	Atp5k	49	71
425-1-1-1-3-1	F1_Agilent6_20160920_FL_mito_3_SCX_f32.mgf	intra	15206	5	2308.23	3	IQQLKNNH	5	99	>NP_031538 GeneID:11983 Atpif1	993.536	1.41e-38	6.91e-45	TKEQLAALRK	2	63	>NP_031538 GeneID:11983 Atpif1	1156.69	8.66e-24	4.96e-42	>NP_031538 GeneID:11983 Atpif1-103->NP_031538 GeneID:11983 Atpif1-64	Atpif1	Atpif1	103	64
406-2-5-1-11-1	F1_Agilent6_20160920_FL_mito_3_SCX_f35.mgf	intra	14776	4	2198.04	2	EAGGAFGKR	8	42	>NP_031538 GeneID:11983 Atpif1	891.456	9.83e-17	9.83e-17	EAGGAFGKREK	8	42	>NP_031538 GeneID:11983 Atpif1	1148.59	4.28e-22	3.9e-27	>NP_031538 GeneID:11983 Atpif1-49->NP_031538 GeneID:11983 Atpif1-49	Atpif1	Atpif1	49	49
24-1-4-1-7-1	F1_Agilent6_20160920_FL_mito_3_SCX_f39.mgf	intra	16176	4	2648.23	3	EAGGAFGKR	8	42	>NP_031538 GeneID:11983 Atpif1	891.456	3.75e-17	3.75e-17	EKAEEDRYFREK	2	51	>NP_031538 GeneID:11983 Atpif1	1598.77	5.78e-20	2.44e-24	>NP_031538 GeneID:11983 Atpif1-49->NP_031538 GeneID:11983 Atpif1-52	Atpif1	Atpif1	49	52
418-1-5-1-3-1	F1_Agilent6_20160920_FL_mito_3_SCX_f33.mgf	intra	18962	5	2206.15	3	EAGGAFGKR	8	42	>NP_031538 GeneID:11983 Atpif1	891.456	2.78e-36	2.78e-36	TKEQLAALRK	2	63	>NP_031538 GeneID:11983 Atpif1	1156.69	8.29e-29	3.54e-44	>NP_031538 GeneID:11983 Atpif1-49->NP_031538 GeneID:11983 Atpif1-64	Atpif1	Atpif1	49	64
224-1-5-1-14-1	F1_Agilent6_20160920_FL_mito_3_SCX_f27.mgf	inter	28433	4	2240.13	4	EAGGAFGKR	8	42	>NP_031538 GeneID:11983 Atpif1	891.456	8.23e-46	1.47e-52	GVQKILQDYK	4	423	>NP_058054 GeneID:11947 Atp5b	1190.67	4.05e-40	5.16e-49	>NP_031538 GeneID:11983 Atpif1-49->NP_058054 GeneID:11947 Atp5b-426	Atpif1	Atp5b	49	426
463-1-1-1-4-1	F1_Agilent6_20160920_FL_mito_3_SCX_f28.mgf	inter	14997	4	1755.86	1	ITKSMK	3	44	>NP_065640 GeneID:11949 Atp5c1,>NP_001106209 GeneID:11949 Atp5c1	706.405	2.09e-13	9.05e-18	EAGGAFGKR	8	42	>NP_031538 GeneID:11983 Atpif1	891.456	4.5e-31	4.5e-31	>NP_031538 GeneID:11983 Atpif1-49->NP_065640 GeneID:11949 Atp5c1,>NP_001106209 GeneID:11949 Atp5c1-46	Atp5c1	Atpif1	46	49
103-1-5-1-11-1	F1_Agilent6_20160920_FL_mito_3_SCX_f33.mgf	inter	15754	4	2243.09	4	SMKMVAAAK	3	47	>NP_065640 GeneID:11949 Atp5c1,>NP_001106209 GeneID:11949 Atp5c1	935.493	1e-11	6.84e-24	EAGGAFGKREK	8	42	>NP_031538 GeneID:11983 Atpif1	1148.59	7.83e-21	2.72e-30	>NP_031538 GeneID:11983 Atpif1-49->NP_065640 GeneID:11949 Atp5c1,>NP_001106209 GeneID:11949 Atp5c1-49	Atp5c1	Atpif1	49	49
47-1-6-1-7-1	F1_Agilent6_20160920_FL_mito_3_SCX_f43.mgf	intra	12564	5	3098.4	1	EKAEEDRYFR	2	51	>NP_031538 GeneID:11983 Atpif1	1341.63	1.24e-23	1.37e-30	EKAEEDRYFREK	2	51	>NP_031538 GeneID:11983 Atpif1	1598.77	5.89e-42	5.89e-42	>NP_031538 GeneID:11983 Atpif1-52->NP_031538 GeneID:11983 Atpif1-52	Atpif1	Atpif1	52	52
488-1-3-1-7-1	F1_Agilent6_20160920_FL_mito_3_SCX_f42.mgf	intra	12271	5	2913.46	2	TKEQLAALRK	2	63	>NP_031538 GeneID:11983 Atpif1	1156.69	3.77e-35	1.33e-48	EKAEEDRYFREK	2	51	>NP_031538 GeneID:11983 Atpif1	1598.77	5.15e-51	1.12e-57	>NP_031538 GeneID:11983 Atpif1-52->NP_031538 GeneID:11983 Atpif1-64	Atpif1	Atpif1	64	52
118-1-5-1-6-1	F1_Agilent6_20160920_FL_mito_3_SCX_f42.mgf	intra	12759	5	2885.47	5	TKEQLAALRK	2	63	>NP_031538 GeneID:11983 Atpif1	1156.69	2.41e-47	8.5e-61	AEEDRYFREKTK	10	53	>NP_031538 GeneID:11983 Atpif1	1570.77	2.03e-30	2.27e-42	>NP_031538 GeneID:11983 Atpif1-62->NP_031538 GeneID:11983 Atpif1-64	Atpif1	Atpif1	64	62
321-1-6-1-4-1	F1_Agilent6_20160920_FL_mito_3_SCX_f37.mgf	inter	24726	5	3159.53	7	QMKNEVAALTAAGK	3	113	>NP_065640 GeneID:11949 Atp5c1,>NP_001106209 GeneID:11949 Atp5c1	1430.76	9.29e-55	2.88e-64	AEEDRYFREKTK	10	53	>NP_031538 GeneID:11983 Atpif1	1570.77	4.55e-40	6.51e-46	>NP_031538 GeneID:11983 Atpif1-62->NP_065640 GeneID:11949 Atp5c1,>NP_001106209 GeneID:11949 Atp5c1-115	Atp5c1	Atpif1	115	62
1-1-1-1-2-1	F1_Agilent6_20160920_FL_mito_3_SCX_f34.mgf	inter	25010	5	2176.24	2	IKGILYR	2	137	>NP_065640 GeneID:11949 Atp5c1,>NP_001106209 GeneID:11949 Atp5c1	861.544	8.49e-24	1.42e-31	TKEQLAALRK	2	63	>NP_031538 GeneID:11983 Atpif1	1156.69	1.21e-21	1.97e-42	>NP_031538 GeneID:11983 Atpif1-64->NP_065640 GeneID:11949 Atp5c1,>NP_001106209 GeneID:11949 Atp5c1-138	Atp5c1	Atpif1	138	64
63-1-7-1-3-1	F1_Agilent6_20160920_FL_mito_3_SCX_f31.mgf	inter	18635	4	2333.3	1	TSGSSIKIVK	7	38	>NP_080259 GeneID:67126 Atp5e	1018.6	1.5e-18	9.36e-26	TKEQLAALRK	2	63	>NP_031538 GeneID:11983 Atpif1	1156.69	2.02e-16	1.7e-27	>NP_031538 GeneID:11983 Atpif1-64->NP_080259 GeneID:67126 Atp5e-44	Atp5e	Atpif1	44	64
138-1-1-1-3-1	F1_Agilent6_20160920_FL_mito_3_SCX_f32.mgf	inter	14246	4	1987.15	1	IVKVSK	3	45	>NP_080259 GeneID:67126 Atp5e	672.453	1.59e-13	3.75e-19	TKEQLAALRK	2	63	>NP_031538 GeneID:11983 Atpif1	1156.69	9.27e-22	6.76e-31	>NP_031538 GeneID:11983 Atpif1-64->NP_080259 GeneID:67126 Atp5e-47	Atp5e	Atpif1	47	64
42-1-8-1-8-1	F1_Agilent6_20160920_FL_mito_3_SCX_f26.mgf	intra	15964	4	1986.08	6	LQKQIER	3	88	>NP_031538 GeneID:11983 Atpif1	913.535	5.57e-12	4.35e-18	LQKQIER	3	88	>NP_031538 GeneID:11983 Atpif1	913.535	5.57e-12	4.35e-18	>NP_031538 GeneID:11983 Atpif1-90->NP_031538 GeneID:11983 Atpif1-90	Atpif1	Atpif1	90	90
73-1-9-1-3-1	F1_Agilent6_20160920_FL_mito_3_SCX_f26.mgf	inter	14263	4	2127.03	2	LQKQIER	3	88	>NP_031538 GeneID:11983 Atpif1	913.535	2.66e-35	1.02e-41	ADKLAEEHGS	3	520	>NP_058054 GeneID:11947 Atp5b	1055.49	6.18e-41	1.66e-50	>NP_031538 GeneID:11983 Atpif1-90->NP_058054 GeneID:11947 Atp5b-522	Atpif1	Atp5b	90	522
98-1-3-1-38-1	F1_Agilent6_20160920_FL_mito_3_SCX_f25.mgf	inter	25128	4	2978.4	1	AKQEQR	2	217	>NP_031557 GeneID:12034 Phb2	758.404	2.17e-15	2.17e-15	EFTEAVEAKQVAQQEAER	9	178	>NP_032857 GeneID:18673 Phb	2062	2.06e-37	2.81e-52	>NP_031557 GeneID:12034 Phb2-218->NP_032857 GeneID:18673 Phb-186	Phb2	Phb	218	186
240-1-3-1-12-1	F1_Agilent6_20160920_FL_mito_3_SCX_f25.mgf	inter	8054	4	2105.04	1	AKQEQR	2	217	>NP_031557 GeneID:12034 Phb2	758.404	8.58e-13	3.71e-17	KAAIISAEGDSK	1	208	>NP_032857 GeneID:18673 Phb	1188.64	1.81e-54	2.88e-64	>NP_031557 GeneID:12034 Phb2-218->NP_032857 GeneID:18673 Phb-208	Phb2	Phb	218	208
414-1-8-1-11-1	F1_Agilent6_20160920_FL_mito_3_SCX_f23.mgf	intra	14926	4	3230.61	1	QKIVQAEGEAEAAK	2	223	>NP_031557 GeneID:12034 Phb2	1470.77	8.91e-21	8.36e-31	AAQNISKTIATSQNR	7	256	>NP_031557 GeneID:12034 Phb2	1601.85	3.04e-29	3.04e-29	>NP_031557 GeneID:12034 Phb2-224->NP_031557 GeneID:12034 Phb2-262	Phb2	Phb2	224	262
13-1-6-1-17-1	F1_Agilent6_20160920_FL_mito_3_SCX_f24.mgf	inter	37157	4	2932.45	1	AEQQKK	5	203	>NP_032857 GeneID:18673 Phb	730.397	2.29e-05	4.73e-12	IVQAEGEAEAAKMLGEALSK	12	225	>NP_031557 GeneID:12034 Phb2	2044.05	1.23e-51	6.08e-72	>NP_031557 GeneID:12034 Phb2-236->NP_032857 GeneID:18673 Phb-207	Phb	Phb2	207	236
408-1-4-1-18-1	F1_Agilent6_20160920_FL_mito_3_SCX_f25.mgf	intra	28304	4	2581.31	1	GSDSLIKGK	7	290	>NP_031557 GeneID:12034 Phb2	903.503	4.17e-28	1.6e-34	MLGEALSKNPGYIK	8	237	>NP_031557 GeneID:12034 Phb2	1519.81	1.53e-53	2.03e-70	>NP_031557 GeneID:12034 Phb2-244->NP_031557 GeneID:12034 Phb2-296	Phb2	Phb2	296	244
190-1-4-1-5-1	F1_Agilent6_20160920_FL_mito_3_SCX_f33.mgf	intra	19971	4	2149.15	1	GSDSLIKGK	7	290	>NP_031557 GeneID:12034 Phb2	903.503	1.75e-45	5.06e-53	NPGYIKLRK	6	245	>NP_031557 GeneID:12034 Phb2	1087.65	4.12e-21	1.11e-30	>NP_031557 GeneID:12034 Phb2-250->NP_031557 GeneID:12034 Phb2-296	Phb2	Phb2	296	250
341-1-4-1-7-1	F1_Agilent6_20160920_FL_mito_3_SCX_f32.mgf	intra	14927	4	2093.1	2	GSDSLIKGK	7	290	>NP_031557 GeneID:12034 Phb2	903.503	2.7e-21	5.47e-30	GSDSLIKGKK	7	290	>NP_031557 GeneID:12034 Phb2	1031.6	1.26e-18	9.46e-28	>NP_031557 GeneID:12034 Phb2-296->NP_031557 GeneID:12034 Phb2-296	Phb2	Phb2	296	296
290-1-3-1-6-1	F1_Agilent6_20160920_FL_mito_3_SCX_f23.mgf	inter	37808	4	2786.54	1	KISSPTGSK	1	89	>NP_031557 GeneID:12034 Phb2	903.503	3e-24	3e-24	VLPSITTEILKSVVAR	11	118	>NP_032857 GeneID:18673 Phb	1725.04	1.59e-56	1.59e-56	>NP_031557 GeneID:12034 Phb2-89->NP_032857 GeneID:18673 Phb-128	Phb2	Phb	89	128
97-1-3-1-7-1	F1_Agilent6_20160920_FL_mito_3_SCX_f35.mgf	inter	15429	4	2311.19	1	KISSPTGSK	1	89	>NP_031557 GeneID:12034 Phb2	903.503	9.69e-09	3.45e-13	RKGVTYEELR	2	196	>NP_075918 GeneID:68095 Ociad1	1249.68	1.29e-27	1.18e-32	>NP_031557 GeneID:12034 Phb2-89->NP_075918 GeneID:68095 Ociad1-197	Phb2	Ociad1	89	197
251-1-3-1-2-1	F1_Agilent6_20160920_FL_mito_3_SCX_f39.mgf	inter	11936	5	2617.32	2	KISSPTGSK	1	89	>NP_031557 GeneID:12034 Phb2	903.503	2.37e-11	2.37e-11	HHPSIQPTLEGGKR	13	344	>NP_080070 GeneID:66841 Etfdh	1555.82	7.67e-38	7.67e-38	>NP_031557 GeneID:12034 Phb2-89->NP_080070 GeneID:66841 Etfdh-356	Phb2	Etfdh	89	356
213-1-10-1-8-1	F1_Agilent6_20160920_FL_mito_3_SCX_f42.mgf	intra	13139	5	3239.5	1	KVMEAFEQAERK	1	390	>NP_031559 GeneID:12039 Bckdha	1464.74	1	1.44e-13	GRQMPVHYGCKER	11	189	>NP_031559 GeneID:12039 Bckdha	1616.77	0.0037512	1.65e-17	>NP_031559 GeneID:12039 Bckdha-199->NP_031559 GeneID:12039 Bckdha-390	Bckdha	Bckdha	390	199
239-1-3-1-14-1	F1_Agilent6_20160920_FL_mito_3_SCX_f33.mgf	intra	39363	4	2563.28	1	HKSLPK	2	97	>NP_031599 GeneID:12261 C1qbp	708.428	6.26e-11	1.61e-15	AFVEFLTDEIKEEK	11	79	>NP_031599 GeneID:12261 C1qbp	1696.86	1.65e-53	6.81e-66	>NP_031599 GeneID:12261 C1qbp-89->NP_031599 GeneID:12261 C1qbp-98	C1qbp	C1qbp	98	89
75-1-5-1-11-1	F1_Agilent6_20160920_FL_mito_3_SCX_f30.mgf	inter	43230	5	4165.04	4	AASGTKEDPNLVPSISNK	6	69	>NP_034072 GeneID:12859 Cox5b	1826.94	9.42e-22	8.84e-32	WVTYFNKPDIDAWELRK	7	52	>NP_031773 GeneID:12858 Cox5a	2180.11	6.39e-08	2.03e-19	>NP_031773 GeneID:12858 Cox5a-58->NP_034072 GeneID:12859 Cox5b-74	Cox5b	Cox5a	74	58
219-1-4-1-7-1	F1_Agilent6_20160920_FL_mito_3_SCX_f33.mgf	inter	40932	5	3224.61	3	AVGEKEVR	5	185	>NP_079634 GeneID:66108 Ndufa9	886.487	2.13e-25	9.47e-35	WVTYFNKPDIDAWELRK	7	52	>NP_031773 GeneID:12858 Cox5a	2180.11	1.03e-49	3.7e-58	>NP_031773 GeneID:12858 Cox5a-58->NP_079634 GeneID:66108 Ndufa9-189	Ndufa9	Cox5a	189	58
343-1-12-1-15-1	F1_Agilent6_20160920_FL_mito_3_SCX_f40.mgf	inter	21409	5	4457.05	5	SHYEEGPGKNLPFSVENK	9	17	>NP_031775 GeneID:12867 Cox7c	2030.97	5.41e-41	3.32e-59	AHGSVVKSEDYAFPTYADRR	7	23	>NP_034071 GeneID:12857 Cox4i1	2268.09	1.48e-20	1.26e-38	>NP_031775 GeneID:12867 Cox7c-25->NP_034071 GeneID:12857 Cox4i1-29	Cox7c	Cox4i1	25	29
425-1-4-1-6-1	F1_Agilent6_20160920_FL_mito_3_SCX_f27.mgf	intra	32495	4	2409.2	1	NDIEKAK	5	391	>NP_031786 GeneID:12908 Crat	816.434	2.27e-23	3.26e-29	NTWAKAYNNLIK	5	257	>NP_031786 GeneID:12908 Crat	1434.76	6.24e-52	2.2e-65	>NP_031786 GeneID:12908 Crat-261->NP_031786 GeneID:12908 Crat-395	Crat	Crat	395	261
253-1-69-1-5-1	F1_Agilent6_20160920_FL_mito_3_SCX_f29.mgf	intra	25382	5	2897.47	1	SPMVPLPMPKK	10	370	>NP_031786 GeneID:12908 Crat	1223.68	1.71e-41	9.09e-49	DKVNRESVNSIQK	2	269	>NP_031786 GeneID:12908 Crat	1515.8	1.55e-22	1.09e-30	>NP_031786 GeneID:12908 Crat-270->NP_031786 GeneID:12908 Crat-379	Crat	Crat	379	270
326-1-7-1-5-1	F1_Agilent6_20160920_FL_mito_3_SCX_f30.mgf	inter	21150	5	2701.4	5	GLEKNLGIGK	4	298	>NP_032643 GeneID:17448 Mdh2	1027.6	9.63e-49	9.63e-49	DKVNRESVNSIQK	2	269	>NP_031786 GeneID:12908 Crat	1515.8	1.69e-43	2.86e-60	>NP_031786 GeneID:12908 Crat-270->NP_032643 GeneID:17448 Mdh2-301	Mdh2	Crat	301	270
496-1-13-1-5-1	F1_Agilent6_20160920_FL_mito_3_SCX_f30.mgf	inter	30139	5	3118.59	1	NLGIGKITPFEEK	6	302	>NP_032643 GeneID:17448 Mdh2	1444.79	2.79e-52	1.68e-68	DKVNRESVNSIQK	2	269	>NP_031786 GeneID:12908 Crat	1515.8	6.18e-32	3.09e-46	>NP_031786 GeneID:12908 Crat-270->NP_032643 GeneID:17448 Mdh2-307	Mdh2	Crat	307	270
166-2-5-1-6-1	F1_Agilent6_20160920_FL_mito_3_SCX_f37.mgf	intra	30753	5	3786.81	2	SIFTVCLDKQVPR	9	282	>NP_031786 GeneID:12908 Crat	1561.83	1.68e-35	1.68e-35	NHVAGQMLHGGGSKFNSGNR	14	302	>NP_031786 GeneID:12908 Crat	2066.98	1.53e-50	7.2e-66	>NP_031786 GeneID:12908 Crat-290->NP_031786 GeneID:12908 Crat-315	Crat	Crat	290	315
184-1-7-1-6-1	F1_Agilent6_20160920_FL_mito_3_SCX_f37.mgf	intra	29217	5	3784.8	10	FNITPEIKNDIEK	8	383	>NP_031786 GeneID:12908 Crat	1559.82	3.6e-32	3.6e-32	NHVAGQMLHGGGSKFNSGNR	14	302	>NP_031786 GeneID:12908 Crat	2066.98	4.26e-39	2.16e-54	>NP_031786 GeneID:12908 Crat-315->NP_031786 GeneID:12908 Crat-390	Crat	Crat	390	315
356-2-3-1-6-1	F1_Agilent6_20160920_FL_mito_3_SCX_f41.mgf	inter	11849	5	3319.57	12	KDAHSNLLAK	1	53	>NP_032121 GeneID:14467 Gbas	1095.6	1	2.64e-11	NHVAGQMLHGGGSKFNSGNR	14	302	>NP_031786 GeneID:12908 Crat	2066.98	1	5.52e-13	>NP_031786 GeneID:12908 Crat-315->NP_032121 GeneID:14467 Gbas-53	Gbas	Crat	53	315
183-1-5-1-7-1	F1_Agilent6_20160920_FL_mito_3_SCX_f36.mgf	inter	40876	4	2936.41	2	MWKSPNGTIR	3	131	>NP_766599 GeneID:269951 Idh2	1188.61	0.00279514	5.01e-10	MAHYLEKALLDMR	7	603	>NP_031786 GeneID:12908 Crat	1589.81	2.13e-06	2.62e-21	>NP_031786 GeneID:12908 Crat-609->NP_766599 GeneID:269951 Idh2-133	Idh2	Crat	133	609
122-1-6-1-5-1	F1_Agilent6_20160920_FL_mito_3_SCX_f43.mgf	inter	19790	5	3637.69	2	MoAHYLEKALLDMoR	7	603	>NP_031786 GeneID:12908 Crat	1621.8	8.39e-11	2.7e-21	HAHGDQYKATDFVVDR	8	173	>NP_766599 GeneID:269951 Idh2	1857.88	3.3e-21	4.2e-35	>NP_031786 GeneID:12908 Crat-609->NP_766599 GeneID:269951 Idh2-180	Crat	Idh2	609	180
367-1-3-1-1-1	F1_Agilent6_20160920_FL_mito_3_SCX_f29.mgf	intra	49621	4	2649.3	2	LQKGLER	3	83	>NP_031786 GeneID:12908 Crat	842.497	1.08e-13	1.04e-19	KMENWLSEWWLK	1	93	>NP_031786 GeneID:12908 Crat	1648.81	1.97e-44	1.97e-44	>NP_031786 GeneID:12908 Crat-85->NP_031786 GeneID:12908 Crat-93	Crat	Crat	85	93
42-1-5-1-1-1	F1_Agilent6_20160920_FL_mito_3_SCX_f37.mgf	intra	28777	5	3219.62	1	KGERADLIAYLKK	12	89	>NP_031834 GeneID:13063 Cycs	1503.88	1.42e-37	7.88e-51	KTGQAAGFSYTDANK	1	40	>NP_031834 GeneID:13063 Cycs	1557.74	5.73e-54	5.73e-54	>NP_031834 GeneID:13063 Cycs-100->NP_031834 GeneID:13063 Cycs-40	Cycs	Cycs	100	40
148-1-5-1-5-1	F1_Agilent6_20160920_FL_mito_3_SCX_f24.mgf	intra	31191	4	2863.4	1	ADLIAYLKK	8	93	>NP_031834 GeneID:13063 Cycs	1033.62	5.4e-25	7.94e-37	TGQAAGFSYTDANKNK	14	41	>NP_031834 GeneID:13063 Cycs	1671.79	4.21e-54	4.21e-54	>NP_031834 GeneID:13063 Cycs-100->NP_031834 GeneID:13063 Cycs-54	Cycs	Cycs	100	54
344-1-2-1-6-1	F1_Agilent6_20160920_FL_mito_3_SCX_f26.mgf	intra	42841	4	2098.16	5	MIFAGIKK	7	81	>NP_034119 GeneID:13067 Cyct,>NP_031834 GeneID:13063 Cycs	906.536	4.65e-41	1.03e-48	ADLIAYLKK	8	93	>NP_031834 GeneID:13063 Cycs	1033.62	1.1e-53	1.1e-53	>NP_031834 GeneID:13063 Cycs-100->NP_034119 GeneID:13067 Cyct,>NP_031834 GeneID:13063 Cycs-87	Cycs	Cycs	87	100
15-1-9-1-5-1	F1_Agilent6_20160920_FL_mito_3_SCX_f41.mgf	inter	17962	5	3002.55	5	VMKHPTDLDASK	3	138	>NP_940807 GeneID:76722 Ckmt2	1340.68	0.183438	9.42e-14	KGERADLIAYLKK	12	89	>NP_031834 GeneID:13063 Cycs	1503.88	1.05e-08	6.56e-20	>NP_031834 GeneID:13063 Cycs-100->NP_940807 GeneID:76722 Ckmt2-140	Ckmt2	Cycs	140	100
90-1-8-1-6-1	F1_Agilent6_20160920_FL_mito_3_SCX_f26.mgf	inter	43581	4	2310.27	2	ADLIAYLKK	8	93	>NP_031834 GeneID:13063 Cycs	1033.62	1.89e-56	1.31e-66	FSKILENLR	3	342	>NP_940807 GeneID:76722 Ckmt2	1118.64	1.58e-33	1.33e-44	>NP_031834 GeneID:13063 Cycs-100->NP_940807 GeneID:76722 Ckmt2-344	Cycs	Ckmt2	100	344
170-1-8-1-74-1	F1_Agilent6_20160920_FL_mito_3_SCX_f33.mgf	inter	29236	4	2277.24	2	ADLIAYLKK	8	93	>NP_031834 GeneID:13063 Cycs	1033.62	2.76e-40	2.76e-40	KLERGQDIK	1	400	>NP_940807 GeneID:76722 Ckmt2	1085.62	6.25e-25	6.25e-25	>NP_031834 GeneID:13063 Cycs-100->NP_940807 GeneID:76722 Ckmt2-400	Cycs	Ckmt2	100	400
380-1-6-1-2-1	F1_Agilent6_20160920_FL_mito_3_SCX_f25.mgf	inter	40668	4	2426.34	1	ADLIAYLKK	8	93	>NP_031834 GeneID:13063 Cycs	1033.62	5.3e-24	5.3e-24	VPPPLPQFGRK	11	409	>NP_940807 GeneID:76722 Ckmt2	1234.72	1.9e-18	3.15e-31	>NP_031834 GeneID:13063 Cycs-100->NP_940807 GeneID:76722 Ckmt2-419	Cycs	Ckmt2	100	419
492-1-1-1-9-1	F1_Agilent6_20160920_FL_mito_3_SCX_f42.mgf	intra	16032	5	3276.6	1	KTGQAAGFSYTDANK	1	40	>NP_031834 GeneID:13063 Cycs	1557.74	3.44e-53	1.77e-63	HKTGPNLHGLFGRK	2	27	>NP_031834 GeneID:13063 Cycs	1560.86	3.31e-29	3.24e-38	>NP_031834 GeneID:13063 Cycs-28->NP_031834 GeneID:13063 Cycs-40	Cycs	Cycs	40	28
414-1-12-1-9-1	F1_Agilent6_20160920_FL_mito_3_SCX_f42.mgf	inter	17522	5	3183.59	9	LSDIPEGKNMoAFK	8	156	>NP_079986 GeneID:66694 Uqcrfs1	1464.73	3.16e-36	3.16e-36	HKTGPNLHGLFGRK	2	27	>NP_031834 GeneID:13063 Cycs	1560.86	4.51e-34	4.83e-50	>NP_031834 GeneID:13063 Cycs-28->NP_079986 GeneID:66694 Uqcrfs1-163	Uqcrfs1	Cycs	163	28
255-1-3-1-8-1	F1_Agilent6_20160920_FL_mito_3_SCX_f43.mgf	inter	16877	5	2667.4	2	KAGIFQSAK	1	68	>NP_444301 GeneID:12864 Cox6c	948.539	3.14e-42	2.6e-53	HKTGPNLHGLFGRK	2	27	>NP_031834 GeneID:13063 Cycs	1560.86	2.13e-44	1.64e-58	>NP_031834 GeneID:13063 Cycs-28->NP_444301 GeneID:12864 Cox6c-68	Cox6c	Cycs	68	28
160-1-6-1-9-1	F1_Agilent6_20160920_FL_mito_3_SCX_f40.mgf	inter	20816	5	2539.31	2	AGIFQSAK	8	69	>NP_444301 GeneID:12864 Cox6c	820.444	6.61e-43	4.58e-48	HKTGPNLHGLFGRK	2	27	>NP_031834 GeneID:13063 Cycs	1560.86	5.07e-31	5.07e-31	>NP_031834 GeneID:13063 Cycs-28->NP_444301 GeneID:12864 Cox6c-76	Cox6c	Cycs	76	28
328-1-2-1-9-1	F1_Agilent6_20160920_FL_mito_3_SCX_f43.mgf	inter	15327	5	2403.32	1	IPKLSK	3	333	>NP_940807 GeneID:76722 Ckmt2	684.453	7.84e-08	2.44e-13	HKTGPNLHGLFGRK	2	27	>NP_031834 GeneID:13063 Cycs	1560.86	8.29e-32	1.35e-44	>NP_031834 GeneID:13063 Cycs-28->NP_940807 GeneID:76722 Ckmt2-335	Ckmt2	Cycs	335	28
223-1-3-1-3-1	F1_Agilent6_20160920_FL_mito_3_SCX_f24.mgf	intra	18558	4	3275.5	2	KTGQAAGFSYTDANK	1	40	>NP_031834 GeneID:13063 Cycs	1557.74	3.31e-14	7.99e-31	KTGQAAGFSYTDANK	1	40	>NP_031834 GeneID:13063 Cycs	1557.74	3.31e-14	7.99e-31	>NP_031834 GeneID:13063 Cycs-40->NP_031834 GeneID:13063 Cycs-40	Cycs	Cycs	40	40
431-1-3-1-5-1	F1_Agilent6_20160920_FL_mito_3_SCX_f23.mgf	intra	16696	4	3387.54	2	KTGQAAGFSYTDANK	1	40	>NP_031834 GeneID:13063 Cycs	1557.74	8.92e-27	1.95e-41	TGQAAGFSYTDANKNK	14	41	>NP_031834 GeneID:13063 Cycs	1671.79	1.24e-37	1.79e-51	>NP_031834 GeneID:13063 Cycs-40->NP_031834 GeneID:13063 Cycs-54	Cycs	Cycs	40	54
470-1-6-1-1-1	F1_Agilent6_20160920_FL_mito_3_SCX_f31.mgf	intra	30298	4	3091.53	1	KGERADLIAYLK	1	89	>NP_031834 GeneID:13063 Cycs	1375.78	4.36e-20	5.11e-29	KTGQAAGFSYTDANK	1	40	>NP_031834 GeneID:13063 Cycs	1557.74	1.9e-54	1.9e-54	>NP_031834 GeneID:13063 Cycs-40->NP_031834 GeneID:13063 Cycs-89	Cycs	Cycs	89	40
346-1-2-1-3-1	F1_Agilent6_20160920_FL_mito_3_SCX_f33.mgf	inter	26063	4	3126.4	1	WDYDKNEWKK	5	160	>NP_034071 GeneID:12857 Cox4i1	1410.66	1.26e-10	3.99e-17	KTGQAAGFSYTDANK	1	40	>NP_031834 GeneID:13063 Cycs	1557.74	8.12e-57	8.12e-57	>NP_031834 GeneID:13063 Cycs-40->NP_034071 GeneID:12857 Cox4i1-164	Cox4i1	Cycs	164	40
168-1-2-1-3-1	F1_Agilent6_20160920_FL_mito_3_SCX_f26.mgf	intra	20093	4	2521.22	1	KYIPGTK	1	74	>NP_034119 GeneID:13067 Cyct,>NP_031834 GeneID:13063 Cycs	805.47	4.75e-14	4.75e-14	KTGQAAGFSYTDANK	1	40	>NP_031834 GeneID:13063 Cycs	1557.74	7.87e-52	7.87e-52	>NP_031834 GeneID:13063 Cycs-40->NP_034119 GeneID:13067 Cyct,>NP_031834 GeneID:13063 Cycs-74	Cycs	Cycs	74	40
271-1-3-1-5-1	F1_Agilent6_20160920_FL_mito_3_SCX_f25.mgf	intra	38623	4	3153.55	1	YIPGTKMIFAGIK	6	75	>NP_034119 GeneID:13067 Cyct,>NP_031834 GeneID:13063 Cycs	1437.81	4.33e-10	4.33e-10	KTGQAAGFSYTDANK	1	40	>NP_031834 GeneID:13063 Cycs	1557.74	1.32e-19	7.8e-25	>NP_031834 GeneID:13063 Cycs-40->NP_034119 GeneID:13067 Cyct,>NP_031834 GeneID:13063 Cycs-80	Cycs	Cycs	80	40
301-1-2-1-3-1	F1_Agilent6_20160920_FL_mito_3_SCX_f25.mgf	intra	27923	4	2622.28	2	MIFAGIKK	7	81	>NP_034119 GeneID:13067 Cyct,>NP_031834 GeneID:13063 Cycs	906.536	1.66e-20	6.22e-27	KTGQAAGFSYTDANK	1	40	>NP_031834 GeneID:13063 Cycs	1557.74	1.97e-53	8.23e-65	>NP_031834 GeneID:13063 Cycs-40->NP_034119 GeneID:13067 Cyct,>NP_031834 GeneID:13063 Cycs-87	Cycs	Cycs	87	40
234-1-4-1-3-1	F1_Agilent6_20160920_FL_mito_3_SCX_f32.mgf	inter	37421	4	3186.6	1	RADPAELKAIFLK	8	11	>NP_056644 GeneID:50799 Slc25a13,>NP_001171043 GeneID:50799 Slc25a13	1470.86	5.63e-14	5.63e-14	KTGQAAGFSYTDANK	1	40	>NP_031834 GeneID:13063 Cycs	1557.74	5.63e-37	5.63e-37	>NP_031834 GeneID:13063 Cycs-40->NP_056644 GeneID:50799 Slc25a13,>NP_001171043 GeneID:50799 Slc25a13-18	Slc25a13	Cycs	18	40
500-1-1-1-1-1	F1_Agilent6_20160920_FL_mito_3_SCX_f34.mgf	inter	13827	4	2410.16	1	AKHLAR	2	120	>NP_079612 GeneID:66075 Chchd3	694.424	1.74e-15	5.42e-21	KTGQAAGFSYTDANK	1	40	>NP_031834 GeneID:13063 Cycs	1557.74	1.33e-53	1.33e-53	>NP_031834 GeneID:13063 Cycs-40->NP_079612 GeneID:66075 Chchd3-121	Chchd3	Cycs	121	40
260-1-4-1-3-1	F1_Agilent6_20160920_FL_mito_3_SCX_f26.mgf	inter	22131	4	2873.32	2	VTPKEWRDQ	4	72	>NP_079655 GeneID:66142 Cox7b	1157.58	4.87e-12	8.53e-20	KTGQAAGFSYTDANK	1	40	>NP_031834 GeneID:13063 Cycs	1557.74	2.39e-54	9.27e-68	>NP_031834 GeneID:13063 Cycs-40->NP_079655 GeneID:66142 Cox7b-75	Cox7b	Cycs	75	40
170-2-3-1-11-1	F1_Agilent6_20160920_FL_mito_3_SCX_f30.mgf	inter	25612	4	3872.8	2	KTGQAAGFSYTDANK	1	40	>NP_031834 GeneID:13063 Cycs	1557.74	1	5.66e-11	NYKTAPFDSRFPNQNQTK	3	11	>NP_079904 GeneID:110323 Cox6b1	2155.04	1	7.02e-12	>NP_031834 GeneID:13063 Cycs-40->NP_079904 GeneID:110323 Cox6b1-13	Cycs	Cox6b1	40	13
379-1-4-1-1-1	F1_Agilent6_20160920_FL_mito_3_SCX_f37.mgf	inter	21477	4	2969.38	2	DHCVAHKLFK	7	77	>NP_079917 GeneID:66576 Uqcrh	1253.63	9.53e-07	8.77e-17	KTGQAAGFSYTDANK	1	40	>NP_031834 GeneID:13063 Cycs	1557.74	4.12e-55	4.12e-55	>NP_031834 GeneID:13063 Cycs-40->NP_079917 GeneID:66576 Uqcrh-83	Uqcrh	Cycs	83	40
[truncated: 2,346 more rows]

## Sheet: Table2_crosslink_disrupted_2FDR
index	file_name	XL_type	scan	charge	precursor_mass	spectra_num	peptide_a	xl_a	pep_pos_a	protein_a	mass_a	n_score_a	n_score_a_MS2_MS3	peptide_b	xl_b	pep_pos_b	protein_b	mass_b	n_score_b	n_score_b_MS2_MS3	protein_a_b	gene_a	gene_b	AbsPos1	AbsPos2
[truncated: 2,873 more rows]

## Sheet: Table3_dditional_mito_proteins
index	file_name	scan	charge	precursor_mass	spectra_num	peptide_a	xl_a	pep_pos_a	protein_a	mass_a	n_score_a	n_score_a_MS2_MS3	peptide_b	xl_b	pep_pos_b	protein_b	mass_b	n_score_b	n_score_b_MS2_MS3	protein_a_b
[truncated: 11 more rows]

[truncated: 2 more sheets: Table4_rotein_abundaces, Table5_proteinGroups]
