# Supplementary material for: The interactome of intact mitochondria by cross-linking mass spectrometry provides evidence for coexisting respiratory supercomplexes
Source: Mol Cell Proteomics. 2017 Dec 8;17(2):216–32. doi: 10.1074/mcp.RA117.000470 (PMC5795388; doi:10.1074/mcp.RA117.000470)
Supplement: Supplemental Data [file supp_RA117.000470_133922_0_supp_23978_fzffwf.zip]

Archive with 6,136 entries (6,132 files):
- spectra_annotation/
- spectra_annotation/mito_DR_spectra_annotation/
- spectra_annotation/mito_DR_spectra_annotation/1-1-15-1-7-1.pdf
- spectra_annotation/mito_DR_spectra_annotation/1-1-19-1-5-1.pdf
- spectra_annotation/mito_DR_spectra_annotation/1-1-5-1-9-1.pdf
- spectra_annotation/mito_DR_spectra_annotation/1-1-8-1-12-1.pdf
- spectra_annotation/mito_DR_spectra_annotation/10-1-2-1-6-1.pdf
- spectra_annotation/mito_DR_spectra_annotation/10-1-5-1-14-1.pdf
- spectra_annotation/mito_DR_spectra_annotation/10-2-9-1-4-1.pdf
- spectra_annotation/mito_DR_spectra_annotation/100-1-16-1-14-1.pdf
- spectra_annotation/mito_DR_spectra_annotation/100-1-2-1-1-1.pdf
- spectra_annotation/mito_DR_spectra_annotation/100-1-3-1-13-1.pdf
- spectra_annotation/mito_DR_spectra_annotation/100-1-4-1-5-1.pdf
- spectra_annotation/mito_DR_spectra_annotation/100-1-6-1-6-1.pdf
- spectra_annotation/mito_DR_spectra_annotation/100-1-9-1-1-1.pdf
- spectra_annotation/mito_DR_spectra_annotation/100-1-9-1-18-1.pdf
- spectra_annotation/mito_DR_spectra_annotation/101-1-1-1-11-1.pdf
- spectra_annotation/mito_DR_spectra_annotation/101-1-1-1-7-1.pdf
- spectra_annotation/mito_DR_spectra_annotation/101-1-16-1-12-1.pdf
- spectra_annotation/mito_DR_spectra_annotation/101-1-19-1-6-1.pdf
- spectra_annotation/mito_DR_spectra_annotation/101-1-3-1-12-1.pdf
- spectra_annotation/mito_DR_spectra_annotation/101-1-3-1-6-1.pdf
- spectra_annotation/mito_DR_spectra_annotation/101-1-4-1-9-1.pdf
- spectra_annotation/mito_DR_spectra_annotation/101-1-5-1-7-1.pdf
- spectra_annotation/mito_DR_spectra_annotation/101-1-8-1-7-1.pdf
- spectra_annotation/mito_DR_spectra_annotation/102-1-10-1-14-1.pdf
- spectra_annotation/mito_DR_spectra_annotation/102-1-10-1-23-1.pdf
- spectra_annotation/mito_DR_spectra_annotation/102-1-10-1-4-1.pdf
- spectra_annotation/mito_DR_spectra_annotation/102-1-10-1-9-1.pdf
- spectra_annotation/mito_DR_spectra_annotation/102-1-4-1-3-1.pdf
- spectra_annotation/mito_DR_spectra_annotation/103-1-14-1-19-1.pdf
- spectra_annotation/mito_DR_spectra_annotation/103-1-2-1-6-1.pdf
- spectra_annotation/mito_DR_spectra_annotation/103-1-7-1-7-1.pdf
- spectra_annotation/mito_DR_spectra_annotation/103-1-9-1-4-1.pdf
- spectra_annotation/mito_DR_spectra_annotation/104-1-1-1-2-1.pdf
- spectra_annotation/mito_DR_spectra_annotation/104-1-10-1-7-1.pdf
- spectra_annotation/mito_DR_spectra_annotation/104-1-14-1-9-1.pdf
- spectra_annotation/mito_DR_spectra_annotation/104-1-18-1-6-1.pdf
- spectra_annotation/mito_DR_spectra_annotation/104-1-2-1-15-1.pdf
- spectra_annotation/mito_DR_spectra_annotation/104-1-6-1-11-1.pdf
- spectra_annotation/mito_DR_spectra_annotation/105-1-10-1-14-1.pdf
- spectra_annotation/mito_DR_spectra_annotation/105-1-10-1-4-1.pdf
- spectra_annotation/mito_DR_spectra_annotation/105-1-13-1-8-1.pdf
- spectra_annotation/mito_DR_spectra_annotation/105-1-4-1-6-1.pdf
- spectra_annotation/mito_DR_spectra_annotation/105-1-9-1-5-1.pdf
- spectra_annotation/mito_DR_spectra_annotation/106-1-1-1-15-1.pdf
- spectra_annotation/mito_DR_spectra_annotation/107-1-1-1-10-1.pdf
- spectra_annotation/mito_DR_spectra_annotation/107-1-10-1-3-1.pdf
- spectra_annotation/mito_DR_spectra_annotation/107-1-3-1-13-1.pdf
- spectra_annotation/mito_DR_spectra_annotation/107-1-5-1-9-1.pdf
- spectra_annotation/mito_DR_spectra_annotation/107-1-6-1-10-1.pdf
- spectra_annotation/mito_DR_spectra_annotation/107-1-6-1-4-1.pdf
- spectra_annotation/mito_DR_spectra_annotation/107-1-9-1-1-1.pdf
- spectra_annotation/mito_DR_spectra_annotation/108-1-1-1-20-1.pdf
- spectra_annotation/mito_DR_spectra_annotation/108-1-19-1-47-1.pdf
- spectra_annotation/mito_DR_spectra_annotation/108-1-2-1-6-1.pdf
- spectra_annotation/mito_DR_spectra_annotation/108-1-3-1-5-1.pdf
- spectra_annotation/mito_DR_spectra_annotation/108-1-4-1-5-1.pdf
- spectra_annotation/mito_DR_spectra_annotation/108-1-7-1-7-1.pdf
- spectra_annotation/mito_DR_spectra_annotation/109-1-12-1-9-1.pdf
- spectra_annotation/mito_DR_spectra_annotation/109-1-14-1-5-1.pdf
- spectra_annotation/mito_DR_spectra_annotation/109-1-24-1-3-1.pdf
- spectra_annotation/mito_DR_spectra_annotation/109-1-3-1-25-1.pdf
- spectra_annotation/mito_DR_spectra_annotation/109-1-4-1-3-1.pdf
- spectra_annotation/mito_DR_spectra_annotation/109-1-4-1-95-1.pdf
- spectra_annotation/mito_DR_spectra_annotation/109-1-6-1-4-1.pdf
- spectra_annotation/mito_DR_spectra_annotation/11-1-1-1-6-1.pdf
- spectra_annotation/mito_DR_spectra_annotation/11-1-10-1-4-1.pdf
- spectra_annotation/mito_DR_spectra_annotation/11-1-12-1-1-1.pdf
- spectra_annotation/mito_DR_spectra_annotation/11-1-3-1-7-1.pdf
- spectra_annotation/mito_DR_spectra_annotation/11-1-30-1-13-1.pdf
- spectra_annotation/mito_DR_spectra_annotation/11-1-39-1-11-1.pdf
- spectra_annotation/mito_DR_spectra_annotation/11-1-5-1-7-1.pdf
- spectra_annotation/mito_DR_spectra_annotation/110-1-4-1-3-1.pdf
- spectra_annotation/mito_DR_spectra_annotation/110-2-22-1-12-1.pdf
- spectra_annotation/mito_DR_spectra_annotation/111-1-10-1-11-1.pdf
- spectra_annotation/mito_DR_spectra_annotation/111-1-28-1-16-1.pdf
- spectra_annotation/mito_DR_spectra_annotation/111-1-28-1-61-1.pdf
- spectra_annotation/mito_DR_spectra_annotation/111-1-3-1-5-1.pdf
- spectra_annotation/mito_DR_spectra_annotation/111-1-4-1-3-1.pdf
- spectra_annotation/mito_DR_spectra_annotation/111-1-42-1-4-1.pdf
- spectra_annotation/mito_DR_spectra_annotation/112-1-12-1-6-1.pdf
- spectra_annotation/mito_DR_spectra_annotation/112-1-14-1-1-1.pdf
- spectra_annotation/mito_DR_spectra_annotation/112-1-2-1-7-1.pdf
- spectra_annotation/mito_DR_spectra_annotation/112-1-3-1-12-1.pdf
- spectra_annotation/mito_DR_spectra_annotation/112-1-5-1-6-1.pdf
- spectra_annotation/mito_DR_spectra_annotation/112-1-6-1-18-1.pdf
- spectra_annotation/mito_DR_spectra_annotation/112-1-6-1-7-1.pdf
- spectra_annotation/mito_DR_spectra_annotation/112-1-7-1-10-1.pdf
- spectra_annotation/mito_DR_spectra_annotation/113-1-10-1-24-1.pdf
- spectra_annotation/mito_DR_spectra_annotation/113-1-10-1-8-1.pdf
- spectra_annotation/mito_DR_spectra_annotation/113-1-3-1-3-1.pdf
- spectra_annotation/mito_DR_spectra_annotation/113-1-4-1-2-1.pdf
- spectra_annotation/mito_DR_spectra_annotation/114-1-1-1-11-1.pdf
- spectra_annotation/mito_DR_spectra_annotation/114-1-10-1-3-1.pdf
- spectra_annotation/mito_DR_spectra_annotation/114-1-19-1-5-1.pdf
- spectra_annotation/mito_DR_spectra_annotation/114-1-19-1-7-1.pdf
- spectra_annotation/mito_DR_spectra_annotation/114-1-7-1-11-1.pdf
- spectra_annotation/mito_DR_spectra_annotation/115-1-10-1-5-1.pdf
- spectra_annotation/mito_DR_spectra_annotation/115-1-11-1-19-2.pdf
- spectra_annotation/mito_DR_spectra_annotation/115-1-3-1-8-1.pdf
- spectra_annotation/mito_DR_spectra_annotation/116-1-10-1-7-1.pdf
- spectra_annotation/mito_DR_spectra_annotation/116-1-6-1-7-1.pdf
- spectra_annotation/mito_DR_spectra_annotation/116-1-7-1-25-1.pdf
- spectra_annotation/mito_DR_spectra_annotation/117-1-1-1-4-1.pdf
- spectra_annotation/mito_DR_spectra_annotation/117-1-10-1-119-1.pdf
- spectra_annotation/mito_DR_spectra_annotation/117-1-18-1-17-1.pdf
- spectra_annotation/mito_DR_spectra_annotation/117-1-3-1-16-1.pdf
- spectra_annotation/mito_DR_spectra_annotation/117-1-3-1-5-1.pdf
- spectra_annotation/mito_DR_spectra_annotation/117-1-6-1-10-1.pdf
- spectra_annotation/mito_DR_spectra_annotation/118-1-3-1-1-1.pdf
- spectra_annotation/mito_DR_spectra_annotation/118-1-3-1-7-1.pdf
- spectra_annotation/mito_DR_spectra_annotation/118-1-8-1-11-1.pdf
- spectra_annotation/mito_DR_spectra_annotation/119-1-1-1-13-1.pdf
- spectra_annotation/mito_DR_spectra_annotation/119-1-1-1-3-1.pdf
- spectra_annotation/mito_DR_spectra_annotation/119-1-5-1-14-1.pdf
- spectra_annotation/mito_DR_spectra_annotation/119-1-5-1-19-1.pdf
- spectra_annotation/mito_DR_spectra_annotation/119-1-5-1-55-1.pdf
- spectra_annotation/mito_DR_spectra_annotation/119-1-7-1-2-1.pdf
- spectra_annotation/mito_DR_spectra_annotation/119-2-11-1-20-1.pdf
- spectra_annotation/mito_DR_spectra_annotation/119-2-4-1-5-1.pdf
- spectra_annotation/mito_DR_spectra_annotation/12-1-1-1-5-1.pdf
- spectra_annotation/mito_DR_spectra_annotation/12-1-1-1-7-1.pdf
- spectra_annotation/mito_DR_spectra_annotation/12-1-10-1-14-1.pdf
- spectra_annotation/mito_DR_spectra_annotation/12-1-2-1-8-1.pdf
- spectra_annotation/mito_DR_spectra_annotation/120-1-10-1-2-1.pdf
- spectra_annotation/mito_DR_spectra_annotation/120-1-14-1-15-1.pdf
- spectra_annotation/mito_DR_spectra_annotation/120-1-15-1-9-1.pdf
- spectra_annotation/mito_DR_spectra_annotation/121-1-1-1-4-1.pdf
- spectra_annotation/mito_DR_spectra_annotation/121-1-1-1-7-1.pdf
- spectra_annotation/mito_DR_spectra_annotation/121-1-10-1-4-1.pdf
- spectra_annotation/mito_DR_spectra_annotation/121-1-12-1-4-1.pdf
- spectra_annotation/mito_DR_spectra_annotation/121-1-4-1-14-1.pdf
- spectra_annotation/mito_DR_spectra_annotation/121-1-4-1-3-1.pdf
- spectra_annotation/mito_DR_spectra_annotation/122-1-1-1-4-1.pdf
- spectra_annotation/mito_DR_spectra_annotation/122-1-15-1-12-1.pdf
- spectra_annotation/mito_DR_spectra_annotation/122-1-2-1-7-1.pdf
- spectra_annotation/mito_DR_spectra_annotation/122-1-25-1-118-1.pdf
- spectra_annotation/mito_DR_spectra_annotation/122-1-4-1-9-1.pdf
- spectra_annotation/mito_DR_spectra_annotation/122-1-5-1-6-1.pdf
- spectra_annotation/mito_DR_spectra_annotation/123-1-19-1-15-1.pdf
- spectra_annotation/mito_DR_spectra_annotation/123-1-2-1-5-1.pdf
- spectra_annotation/mito_DR_spectra_annotation/123-1-3-1-1-1.pdf
- spectra_annotation/mito_DR_spectra_annotation/123-1-4-1-6-1.pdf
- spectra_annotation/mito_DR_spectra_annotation/123-1-9-1-2-1.pdf
- spectra_annotation/mito_DR_spectra_annotation/124-1-1-1-2-1.pdf
- spectra_annotation/mito_DR_spectra_annotation/124-1-15-1-11-1.pdf
- spectra_annotation/mito_DR_spectra_annotation/124-1-20-1-20-1.pdf
- spectra_annotation/mito_DR_spectra_annotation/125-1-12-1-1-1.pdf
- spectra_annotation/mito_DR_spectra_annotation/125-1-15-1-19-1.pdf
- spectra_annotation/mito_DR_spectra_annotation/125-1-4-1-5-1.pdf
- spectra_annotation/mito_DR_spectra_annotation/125-1-8-1-28-1.pdf
- spectra_annotation/mito_DR_spectra_annotation/126-1-13-1-17-1.pdf
- spectra_annotation/mito_DR_spectra_annotation/126-1-4-1-8-1.pdf
- spectra_annotation/mito_DR_spectra_annotation/126-1-7-1-6-1.pdf
- spectra_annotation/mito_DR_spectra_annotation/127-1-1-1-23-1.pdf
- spectra_annotation/mito_DR_spectra_annotation/127-1-11-1-11-1.pdf
- spectra_annotation/mito_DR_spectra_annotation/127-1-15-1-1-1.pdf
- spectra_annotation/mito_DR_spectra_annotation/127-1-2-1-15-1.pdf
- spectra_annotation/mito_DR_spectra_annotation/127-1-2-1-4-1.pdf
- spectra_annotation/mito_DR_spectra_annotation/127-1-2-1-6-1.pdf
- spectra_annotation/mito_DR_spectra_annotation/127-1-3-1-7-1.pdf
- spectra_annotation/mito_DR_spectra_annotation/127-1-4-1-15-1.pdf
- spectra_annotation/mito_DR_spectra_annotation/127-2-4-1-2-1.pdf
- spectra_annotation/mito_DR_spectra_annotation/128-1-1-1-21-1.pdf
- spectra_annotation/mito_DR_spectra_annotation/128-1-3-1-19-1.pdf
- spectra_annotation/mito_DR_spectra_annotation/128-1-6-1-7-1.pdf
- spectra_annotation/mito_DR_spectra_annotation/128-1-8-1-23-1.pdf
- spectra_annotation/mito_DR_spectra_annotation/128-1-9-1-11-1.pdf
- spectra_annotation/mito_DR_spectra_annotation/129-1-1-1-13-1.pdf
- spectra_annotation/mito_DR_spectra_annotation/129-1-1-1-5-1.pdf
- spectra_annotation/mito_DR_spectra_annotation/129-1-1-1-9-1.pdf
- spectra_annotation/mito_DR_spectra_annotation/129-1-2-1-3-1.pdf
- spectra_annotation/mito_DR_spectra_annotation/129-1-6-1-3-1.pdf
- spectra_annotation/mito_DR_spectra_annotation/129-1-6-1-7-1.pdf
- spectra_annotation/mito_DR_spectra_annotation/129-1-8-1-16-1.pdf
- spectra_annotation/mito_DR_spectra_annotation/13-1-1-1-1-1.pdf
- spectra_annotation/mito_DR_spectra_annotation/13-1-1-1-9-1.pdf
- spectra_annotation/mito_DR_spectra_annotation/13-1-14-1-26-1.pdf
- spectra_annotation/mito_DR_spectra_annotation/13-1-23-1-1-1.pdf
- spectra_annotation/mito_DR_spectra_annotation/13-1-4-1-12-1.pdf
- spectra_annotation/mito_DR_spectra_annotation/13-1-4-1-3-1.pdf
- spectra_annotation/mito_DR_spectra_annotation/13-1-4-1-4-1.pdf
- spectra_annotation/mito_DR_spectra_annotation/13-1-5-1-15-1.pdf
- spectra_annotation/mito_DR_spectra_annotation/13-1-5-1-3-1.pdf
- spectra_annotation/mito_DR_spectra_annotation/13-1-7-1-8-1.pdf
- spectra_annotation/mito_DR_spectra_annotation/130-1-1-1-6-1.pdf
- spectra_annotation/mito_DR_spectra_annotation/130-1-11-1-29-1.pdf
- spectra_annotation/mito_DR_spectra_annotation/130-1-19-1-3-1.pdf
- spectra_annotation/mito_DR_spectra_annotation/131-1-1-1-5-1.pdf
- spectra_annotation/mito_DR_spectra_annotation/131-1-11-1-12-1.pdf
- spectra_annotation/mito_DR_spectra_annotation/131-1-2-1-4-1.pdf
- spectra_annotation/mito_DR_spectra_annotation/131-1-7-1-2-1.pdf
- spectra_annotation/mito_DR_spectra_annotation/131-1-7-1-6-1.pdf
- spectra_annotation/mito_DR_spectra_annotation/132-1-10-1-3-1.pdf
- spectra_annotation/mito_DR_spectra_annotation/132-1-19-1-6-1.pdf
- spectra_annotation/mito_DR_spectra_annotation/132-1-4-1-12-1.pdf
- spectra_annotation/mito_DR_spectra_annotation/132-1-4-1-9-1.pdf
- spectra_annotation/mito_DR_spectra_annotation/132-1-8-1-12-1.pdf
- spectra_annotation/mito_DR_spectra_annotation/133-1-12-1-7-1.pdf
- spectra_annotation/mito_DR_spectra_annotation/133-1-3-1-3-1.pdf
- spectra_annotation/mito_DR_spectra_annotation/133-1-3-1-6-1.pdf
- spectra_annotation/mito_DR_spectra_annotation/133-1-6-1-8-1.pdf
- spectra_annotation/mito_DR_spectra_annotation/134-1-14-1-5-1.pdf
- spectra_annotation/mito_DR_spectra_annotation/134-1-3-1-6-1.pdf
- spectra_annotation/mito_DR_spectra_annotation/134-1-4-1-18-1.pdf
- spectra_annotation/mito_DR_spectra_annotation/134-1-4-1-6-1.pdf
- spectra_annotation/mito_DR_spectra_annotation/134-1-4-1-7-1.pdf
- spectra_annotation/mito_DR_spectra_annotation/134-1-6-1-13-1.pdf
- spectra_annotation/mito_DR_spectra_annotation/134-1-6-1-5-1.pdf
- spectra_annotation/mito_DR_spectra_annotation/134-1-8-1-7-1.pdf
- spectra_annotation/mito_DR_spectra_annotation/134-2-7-1-14-1.pdf
- spectra_annotation/mito_DR_spectra_annotation/135-1-10-1-9-1.pdf
- spectra_annotation/mito_DR_spectra_annotation/135-1-11-1-11-1.pdf
- spectra_annotation/mito_DR_spectra_annotation/135-1-12-1-5-1.pdf
- spectra_annotation/mito_DR_spectra_annotation/135-1-5-1-3-1.pdf
- spectra_annotation/mito_DR_spectra_annotation/136-1-1-1-4-1.pdf
- spectra_annotation/mito_DR_spectra_annotation/136-1-10-1-15-1.pdf
- spectra_annotation/mito_DR_spectra_annotation/136-1-24-1-14-1.pdf
- spectra_annotation/mito_DR_spectra_annotation/136-1-4-1-10-1.pdf
- spectra_annotation/mito_DR_spectra_annotation/136-1-7-1-94-1.pdf
- spectra_annotation/mito_DR_spectra_annotation/136-1-9-1-12-1.pdf
- spectra_annotation/mito_DR_spectra_annotation/136-1-9-1-13-1.pdf
- spectra_annotation/mito_DR_spectra_annotation/137-1-1-1-64-1.pdf
- spectra_annotation/mito_DR_spectra_annotation/137-1-14-1-10-1.pdf
- spectra_annotation/mito_DR_spectra_annotation/137-1-16-1-9-1.pdf
- spectra_annotation/mito_DR_spectra_annotation/137-1-2-1-8-1.pdf
- spectra_annotation/mito_DR_spectra_annotation/137-1-3-1-8-1.pdf
- spectra_annotation/mito_DR_spectra_annotation/138-1-13-1-11-1.pdf
- spectra_annotation/mito_DR_spectra_annotation/138-1-2-1-4-1.pdf
- spectra_annotation/mito_DR_spectra_annotation/138-1-4-1-4-1.pdf
- spectra_annotation/mito_DR_spectra_annotation/138-1-5-1-4-1.pdf
- spectra_annotation/mito_DR_spectra_annotation/139-1-1-1-11-1.pdf
- spectra_annotation/mito_DR_spectra_annotation/139-1-1-1-19-1.pdf
- spectra_annotation/mito_DR_spectra_annotation/139-1-12-1-8-1.pdf
- spectra_annotation/mito_DR_spectra_annotation/139-1-13-1-4-1.pdf
- spectra_annotation/mito_DR_spectra_annotation/139-1-3-1-1-1.pdf
- spectra_annotation/mito_DR_spectra_annotation/139-1-6-1-5-1.pdf
- spectra_annotation/mito_DR_spectra_annotation/139-1-9-1-14-1.pdf
- spectra_annotation/mito_DR_spectra_annotation/139-2-1-1-14-1.pdf
- spectra_annotation/mito_DR_spectra_annotation/139-2-4-1-6-1.pdf
- spectra_annotation/mito_DR_spectra_annotation/14-1-13-1-4-1.pdf
- spectra_annotation/mito_DR_spectra_annotation/14-1-14-1-14-1.pdf
- spectra_annotation/mito_DR_spectra_annotation/14-1-2-1-9-1.pdf
- spectra_annotation/mito_DR_spectra_annotation/14-1-4-1-16-1.pdf
- spectra_annotation/mito_DR_spectra_annotation/140-1-3-1-12-1.pdf
- spectra_annotation/mito_DR_spectra_annotation/140-1-3-1-19-1.pdf
- spectra_annotation/mito_DR_spectra_annotation/140-1-5-1-17-1.pdf
- spectra_annotation/mito_DR_spectra_annotation/140-1-6-1-6-1.pdf
- spectra_annotation/mito_DR_spectra_annotation/141-1-10-1-3-1.pdf
- spectra_annotation/mito_DR_spectra_annotation/141-1-14-1-4-1.pdf
- spectra_annotation/mito_DR_spectra_annotation/141-1-15-1-6-1.pdf
- spectra_annotation/mito_DR_spectra_annotation/141-1-5-1-3-1.pdf
- spectra_annotation/mito_DR_spectra_annotation/141-1-6-1-13-1.pdf
- spectra_annotation/mito_DR_spectra_annotation/141-1-7-1-8-1.pdf
- spectra_annotation/mito_DR_spectra_annotation/142-1-12-1-9-1.pdf
- spectra_annotation/mito_DR_spectra_annotation/142-1-2-1-1-1.pdf
- spectra_annotation/mito_DR_spectra_annotation/142-1-2-1-4-1.pdf
- spectra_annotation/mito_DR_spectra_annotation/142-1-3-1-3-1.pdf
- spectra_annotation/mito_DR_spectra_annotation/142-1-4-1-12-1.pdf
- spectra_annotation/mito_DR_spectra_annotation/142-1-4-1-17-1.pdf
- spectra_annotation/mito_DR_spectra_annotation/142-1-4-1-5-1.pdf
- spectra_annotation/mito_DR_spectra_annotation/142-2-6-1-5-1.pdf
- spectra_annotation/mito_DR_spectra_annotation/143-1-1-1-3-1.pdf
- spectra_annotation/mito_DR_spectra_annotation/143-1-2-1-9-1.pdf
- spectra_annotation/mito_DR_spectra_annotation/143-1-3-1-5-1.pdf
- spectra_annotation/mito_DR_spectra_annotation/143-1-3-1-7-1.pdf
- spectra_annotation/mito_DR_spectra_annotation/143-1-5-1-4-1.pdf
- spectra_annotation/mito_DR_spectra_annotation/143-1-6-1-1-1.pdf
- spectra_annotation/mito_DR_spectra_annotation/144-1-1-1-1-1.pdf
- spectra_annotation/mito_DR_spectra_annotation/144-1-10-1-12-1.pdf
- spectra_annotation/mito_DR_spectra_annotation/144-1-10-1-5-1.pdf
- spectra_annotation/mito_DR_spectra_annotation/144-1-2-1-17-1.pdf
- spectra_annotation/mito_DR_spectra_annotation/144-1-4-1-4-1.pdf
- spectra_annotation/mito_DR_spectra_annotation/144-1-6-1-19-1.pdf
- spectra_annotation/mito_DR_spectra_annotation/145-1-16-1-1-1.pdf
- spectra_annotation/mito_DR_spectra_annotation/145-1-5-1-8-1.pdf
- spectra_annotation/mito_DR_spectra_annotation/145-1-8-1-14-1.pdf
- spectra_annotation/mito_DR_spectra_annotation/145-1-9-1-6-1.pdf
- spectra_annotation/mito_DR_spectra_annotation/146-1-10-1-29-1.pdf
- spectra_annotation/mito_DR_spectra_annotation/146-1-3-1-9-1.pdf
- spectra_annotation/mito_DR_spectra_annotation/146-1-48-1-14-1.pdf
- spectra_annotation/mito_DR_spectra_annotation/146-1-8-1-4-1.pdf
- spectra_annotation/mito_DR_spectra_annotation/147-1-1-1-14-1.pdf
- spectra_annotation/mito_DR_spectra_annotation/147-1-14-1-6-1.pdf
- spectra_annotation/mito_DR_spectra_annotation/147-1-3-1-6-1.pdf
- spectra_annotation/mito_DR_spectra_annotation/147-1-5-1-7-1.pdf
- spectra_annotation/mito_DR_spectra_annotation/147-1-7-1-16-1.pdf
- spectra_annotation/mito_DR_spectra_annotation/147-1-7-1-5-1.pdf
- spectra_annotation/mito_DR_spectra_annotation/148-1-1-1-11-1.pdf
- spectra_annotation/mito_DR_spectra_annotation/148-1-3-1-14-1.pdf
- spectra_annotation/mito_DR_spectra_annotation/148-1-4-1-15-1.pdf
- spectra_annotation/mito_DR_spectra_annotation/148-1-4-1-5-1.pdf
- spectra_annotation/mito_DR_spectra_annotation/148-1-5-1-7-1.pdf
- spectra_annotation/mito_DR_spectra_annotation/148-1-8-1-7-1.pdf
- spectra_annotation/mito_DR_spectra_annotation/149-1-1-1-5-1.pdf
- spectra_annotation/mito_DR_spectra_annotation/149-1-10-1-10-1.pdf
- spectra_annotation/mito_DR_spectra_annotation/149-1-2-1-12-1.pdf
- spectra_annotation/mito_DR_spectra_annotation/149-1-20-1-5-1.pdf
- spectra_annotation/mito_DR_spectra_annotation/149-1-33-1-1-1.pdf
[truncated: 5,836 more entries]
